# Supplementary material for: Genomes of Thaumarchaeota from deep sea sediments reveal specific adaptations of three independently evolved lineages
Source: ISME J. 2021 Apr 1;15(9):2792–808. doi: 10.1038/s41396-021-00962-6 (PMC8397731; doi:10.1038/s41396-021-00962-6)
Supplement: Supplementary file 8 — Datasets S1&S3 [file 41396_2021_962_MOESM8_ESM.xlsx]

## Sheet: Table S1
Table S1. List and description of genomes used in this study
Organism/Name	Clade	Type	Assembly/Accession no	# contigs	# predicted genes	Completeness (%)	Contamination (%)	GC content	Genome size (bp)	Longest contig (bp)	N50 (contigs)
Thaumarchaeota archaeon UBA141	Non-AOA Thaumarchaeota	MAG	GCA_002495315.1	123	1707	91.9094	0	0.45963	1688885	116690	24094
Thaumarchaeota archaeon palsa_1368	Non-AOA Thaumarchaeota	MAG	GCA_003135575.1	132	2907	92.8865	2.91262	0.584274	2343364	188037	28452
Thaumarchaeota archaeon bog_1367	Non-AOA Thaumarchaeota	MAG	GCA_003139715.1	197	2919	94.6602	2.91262	0.603117	2332089	90548	20110
Thaumarchaeota archaeon bog_1369	Non-AOA Thaumarchaeota	MAG	GCA_003164815.1	129	3212	99.0291	1.94175	0.594571	2842388	132590	45416
Thaumarchaeota archaeon SAT139	Non-AOA Thaumarchaeota	MAG	GCA_002713205.1	21	1002	81.068	1.94175	0.310558	919096	151276	59884
Thaumarchaeota archaeon EAC691	Non-AOA Thaumarchaeota	MAG	GCA_002693165.1	49	1020	73.301	4.36893	0.319673	921724	70658	22937
Thaumarchaeota archaeon UBA223	Non-AOA Thaumarchaeota	MAG	GCA_002495905.1	70	941	87.0799	0	0.320455	852867	117300	28897
Thaumarchaeota archaeon UBA201	Non-AOA Thaumarchaeota	MAG	GCA_002508305.1	85	907	82.4496	0	0.318896	832406	41764	16771
Nitrososphaerales archaeon UBA213	NC-alpha	MAG	GCA_002494485.1	231	1417	86.831	0.970874	0.347586	1235054	60505	8102
Thaumarchaeota archaeon SAT137	NC-alpha	MAG	GCA_002713325.1	53	1592	86.3331	1.94175	0.361257	1459682	256741	36251
Thaumarchaeota archaeon J079	NC-alpha	MAG	GCA_003695185.1	434	1569	84.4287	2.50187	0.330575	1111745	12335	3037
Candidatus Nitrosocaldus islandicus	NC-alpha	Complete genome	GCF_002906215.1	1	1753	99.0291	0	0.415387	1617394	1617394	1617394
Candidatus Nitrosocaldus cavascurensis	NC-alpha	Complete genome	GCA_900248165.1	1	1718	99.0291	0	0.4162	1577284	1577284	1577284
Candidatus Nitrosocosmicus oleophilus	NS-zeta	Complete genome	GCA_000802205.2	1	3739	98.0583	0.970874	0.341388	3430706	3430706	3430706
Nitrosocosmicus arcticus Kfb	NS-zeta	Enrichment culture (near-complete genome)	GCF_007826885.1	28	2981	98.0583	1.94175	0.340286	2650917	381705	174566
Candidatus Nitrosocosmicus exaquare	NS-zeta	Complete genome	GCA_001870125.1	1	3206	99.0291	2.91262	0.339383	2989777	2989777	2989777
Candidatus Nitrosocosmicus franklandus	NS-zeta	Complete genome	GCF_900696045.1	1	3025	98.0583	1.94175	0.340733	2836447	2836447	2836447
Candidatus Nitrososphaera gargensis Ga9.2	NS-alpha	Complete genome	GCF_000303155.1	1	3768	100	2.91262	0.483472	2833868	2833868	2833868
Nitrososphaera viennensis EN76	NS-alpha	Complete genome	GCF_000698785.1	1	3015	100	0.970874	0.527155	2527938	2527938	2527938
Candidatus Nitrososphaera evergladensis SR1	NS-alpha	Complete genome	GCA_000730285.1	1	3528	100	2.91262	0.501405	2954373	2954373	2954373
Thaumarchaeota archaeon RRmetagenome_bin19	NS-gamma	MAG	GCA_003176995.1	284	5405	98.0583	3.8835	0.388947	3969448	91819	22626
Nitrososphaeraceae archaeon UBA536	NS-gamma	MAG	GCA_002496625.1	161	1116	72.6537	1.94175	0.415274	940486	23285	9691
Nitrososphaeraceae archaeon UBA348	NS-gamma	MAG	GCA_002501855.1	613	4233	79.288	2.91262	0.388858	3081384	37953	7713
Thaumarchaeota archaeon 13_1_40CM_38_12	NT-alpha	MAG	GCA_001917505.1	84	1431	85.1133	0.970874	0.377927	1208569	52030	17663
Thaumarchaeota archaeon 13_1_40CM_4_38_7	NT-alpha	MAG	GCA_001917995.1	88	1645	80.9061	0	0.382125	1380582	46474	20666
Thaumarchaeota archaeon 13_1_40CM_3_38_6	NT-alpha	MAG	GCA_001918475.1	98	1727	83.1715	4.85437	0.379323	1451029	54564	19771
Nitrosotalea sinensis Nd2	NT-alpha	Enrichment culture (near-complete genome)	GCF_900143675.1	10	1880	99.5146	0.970874	0.37367	1598048	717560	284249
Nitrosotalea bavarica SbT1	NT-alpha	MAG	GCF_900167955.1	24	1833	97.5728	1.94175	0.359831	1553159	278831	106636
Candidatus Nitrosotalea devanaterra	NT-alpha	Complete genome	GCA_900065925.1	1	2074	98.5437	0	0.370674	1805304	1805304	1805304
Nitrosotalea okcheonensis CS	NT-alpha	Enrichment culture (near-complete genome)	GCA_900177045.1	8	2330	99.5146	0	0.374689	1972585	922146	582823
Nitrosotenuis chungbukensis MY2	NP-eta	Enrichment culture (near-complete genome)	GCF_000685395.1	24	2047	99.0291	0.970874	0.417604	1762971	204441	145899
Nitrosotenuis uzonensis N4	NP-eta	Enrichment culture (near-complete genome)	GCF_000723185.1	14	1921	100	0.970874	0.42246	1636125	485325	441459
Candidatus Nitrosotenuis cloacae	NP-eta	Complete genome	GCF_000955905.1	1	1877	100	1.94175	0.409969	1620156	1620156	1620156
Candidatus Nitrosotenuis aquarius	NP-eta	Complete genome	GCF_002787055.1	1	2009	99.6764	1.94175	0.421842	1697207	1697207	1697207
Nitrosopumilales archaeon UBA218	NP-eta	MAG	GCA_002499525.1	211	1251	81.9144	0	0.382117	1011469	43070	8909
Nitrosopumilales archaeon UBA459	NP-eta	MAG	GCA_002498045.1	333	1186	72.8155	0	0.381289	920680	25568	4357
Nitrosopumilales archaeon UBA219	NP-eta	MAG	GCA_002498105.1	302	1237	77.8317	0	0.381091	985626	26821	5347
Archaeon CSP1	NP-delta	MAG	GCA_001443365.1	12	1653	99.0291	0	0.344224	1358434	249685	204537
Candidatus Nitrosopelagicus brevis	NP-epsilon	Complete genome	GCF_000812185.1	1	1470	99.5146	0	0.331578	1232128	1232128	1232128
md1 - D11 (MAG)	NP-alpha	MAG	﻿SAMC021084	240	1607	80.5016	6.79612	0.373594	1279113	28994	7058
og1 (SAG) - G13	NP-alpha	SAG	﻿SAMC026833	26	1133	88.1068	0	0.352094	949320	152540	102815
mg3 - D17	NP-alpha	MAG	SAMC021089	38	1309	99.7573	2.91262	0.360914	1050488	115526	44669
mg4 - T3L15	NP-alpha	MAG	SAMC021094	155	1740	91.9903	4.20712	0.360206	1424723	54679	13731
og2 (SAG) - F20	NP-alpha	SAG	﻿SAMC026834	18	1287	90.3722	0	0.355413	1075201	231674	164548
Marine Group I thaumarchaeote SCGC AB-629-I23	NP-alpha	SAG	GCA_000399765.1	132	1638	95.8738	9.46602	0.357153	1309304	286203	80818
AAA007-O23	NP-alpha	SAG	IMG_2527291500	32	1354	97.33	2.09111	0.356625	1104502	217450	79020
Cenarchaeum symbiosum A	NP-gamma	Enrichment culture (near-complete genome)	GCF_000200715.1	6	1924	99.0291	0	0.573799	2045086	1281157	1281157
Nitrosoarchaeum koreensis MY1	NP-gamma	Enrichment culture	GCF_000220175.1	1	1925	100	0	0.326731	1607695	1607695	1607695
Nitrosoarchaeum limnia SFB1	NP-gamma	Enrichment culture (near-complete genome)	GCF_000204585.1	76	2162	98.0583	0	0.324616	1772718	230803	66478
Nitrosoarchaeum limnia BG20	NP-gamma	Enrichment culture (near-complete genome)	GCF_000241145.1	343	2585	99.0291	5.82524	0.324895	1855559	79629	16259
Thaumarchaeota archaeon casp-thauma3	NP-gamma	MAG	GCA_001510275.1	31	1532	94.1748	0	0.327745	1221161	100507	48651
ma1 - T1 L11	NP-gamma	MAG	SAMC021086	21	1591	99.0291	0.970874	0.331832	1273336	198497	92468
ma7 - T3L14	NP-gamma	MAG	SAMC021095	17	1492	100	0	0.33293	1202873	346720	132808
ma2 - D1	NP-gamma	MAG	SAMC021087	15	1477	98.0583	0	0.332374	1196229	236453	78170
ma8 - T3L19	NP-gamma	MAG	SAMC021096	6	1567	100	0	0.332138	1256128	751982	751982
Candidatus Nitrosopumilus piranensis	NP-gamma	Complete genome	GCA_000875775.1	1	2145	100	0.970874	0.338204	1713078	1713078	1713078
Candidatus Nitrosopumilus koreensis AR1	NP-gamma	Complete genome	GCF_000299365.1	1	2031	94.6602	0	0.341832	1639964	1639964	1639964
Nitrosopumilus sp SJ	NP-gamma	Enrichment culture	GCF_000328945.1	15	2015	96.1165	0	0.34195	1650825	348922	166117
Nitrosopumilus maritimus SCM1	NP-gamma	Complete genome	GCF_000018465.1	1	1947	100	0.970874	0.341675	1645259	1645259	1645259
Marine Group I thaumarchaeote SCGC AAA799-E16	NP-gamma	SAG	GCA_000724145.1	170	1909	85.1133	2.589	0.34152	1415322	106373	40701
Marine Group I thaumarchaeote SCGC AAA799-N04	NP-gamma	SAG	GCA_000722915.1	171	1764	84.466	0.242718	0.342138	1296717	111482	28174
Marine Group I thaumarchaeote SCGC RSA3	NP-gamma	SAG	GCA_000746745.1	109	2412	100	8.73786	0.340403	1851930	284658	41609
Marine Group I thaumarchaeote SCGC AAA799-D11	NP-gamma	SAG	GCA_000746765.1	77	1737	86.8932	0.970874	0.342882	1360636	183871	72266
Thaumarchaeota archaeon NORP47	NP-gamma	MAG	GCA_002317795.1	37	2373	93.8511	0.970874	0.314358	1906738	252792	68935
Thaumarchaeota archaeon NP142	NP-gamma	MAG	GCA_002730325.1	39	1452	88.835	2.42718	0.316583	1131154	81491	32681
Candidatus Nitrosomarinus catalina	NP-gamma	Complete genome	GCF_002156965.1	1	1677	100	0	0.314373	1360076	1360076	1360076
Thaumarchaeota archaeon casp-thauma1	NP-gamma	MAG	GCA_001510225.1	29	1332	90.2913	0	0.303288	1040997	106696	40313
Thaumarchaeota archaeon Baikal-G2	NP-gamma	MAG	GCA_002737455.1	20	1444	99.0291	0	0.302753	1139986	214392	112971
Nitrosopumilus salaria BD31	NP-gamma	Enrichment culture	GCF_000242875.2	171	2092	92.3948	1.94175	0.33794	1572957	158716	28330
Candidatus Nitrosopumilus sediminis	NP-gamma	Complete genome	GCF_000299395.1	1	2112	97.0874	0	0.335887	1690905	1690905	1690905
Nitrosopumilales archaeon CG_4_9_14_0_2_um_filter_34_16	NP-gamma	MAG	GCA_002788515.1	162	1768	80.0971	3.39806	0.337461	1374487	46710	13788
Nitrosopumilus sp. NM25	NP-gamma	Enrichment culture	GCF_003175215.1	14	2114	100	0	0.338385	1757809	317662	287590
Candidatus Nitrosopumilus adriaticus	NP-gamma	Complete genome	GCF_000956175.1	1	2210	100	0	0.334069	1803090	1803090	1803090
Nitrosopumilus strain DDS1	NP-gamma	Enrichment culture	GCA_001674955.1	1259	2703	92.0712	0	0.331095	1753952	16540	2378

## Sheet: Table S3
Table S2. List of archaeal single copy markers from Rinke et al., 2013, used in the concatenated alignment
Gene	PFAM
Enolase_C	PF00113
PGK	PF00162
Ribosomal_S7	PF00177
Ribosomal_S3_C	PF00189
Ribosomal_S19	PF00203
Ribosomal_L22	PF00237
Ribosomal_L14	PF00238
Ribosomal_L16	PF00252
Ribosomal_L23	PF00276
Ribosomal_L5	PF00281
Ribosomal_L3	PF00297
Ribosomal_S2	PF00318
Ribosomal_S5	PF00333
NDK	PF00334
Ribosomal_L6	PF00347
Ribosomal_S17	PF00366
Ribosomal_S9	PF00380
Ribosomal_S8	PF00410
Ribosomal_S11	PF00411
Ribosomal_S13	PF00416
Ribosomal_L10	PF00466
Ribosomal_L4	PF00573
Ribosomal_L1	PF00687
Adenylsucc_synt	PF00709
EF1_GNE	PF00736
XPG_N	PF00752
UPF0004	PF00919
Ribosomal_L44	PF00935
RNA_pol_A_bac	PF01000
Ribosomal_S3Ae	PF01015
Ribosomal_S19e	PF01090
Ribosomal_S6e	PF01092
Ribosomal_L21e	PF01157
SBDS	PF01172
RNA_pol_Rpb5_C	PF01191
RNA_pol_N	PF01194
Ribosomal_L31e	PF01198
Ribosomal_S28e	PF01200
Ribosomal_S8e	PF01201
SUI1	PF01253
Ribosomal_L19e	PF01280
TruB_N	PF01509
Ribosomal_S27	PF01599
Ribosomal_L32e	PF01655
Ham1p_like	PF01725
Ribosomal_L37ae	PF01780
PcrB	PF01884
Prefoldin_2	PF01920
SRP19	PF01922
Archease	PF01951
SRP_SPB	PF02978
Prefoldin	PF02996
B5	PF03484
EFG_IV	PF03764
YjeF_N	PF03853
Sec61_beta	PF03911
Ribosomal_L11_N	PF03946
DUF357	PF04010
DUF359	PF04019
TP6A_N	PF04406
tRNA_deacylase	PF04414
RNA_pol_Rpb2_2	PF04561
DUF655	PF04919
DUF814	PF05670
Spt4	PF06093
EIF_2_alpha	PF07541
Ribosomal_S13_N	PF08069
GCD14	PF08704
eIF2_C	PF09173
tRNA_NucTransf2	PF09249
CTP‐dep_RFKase	PF01982
eIF‐6	PF01912
IF‐2	PF11987
Rib_5‐P_isom_A	PF06026
RtcB	PF01139
Ribosomal_S12	PF00164
SHS2_Rpb7‐N	PF03876
Spt5‐NGN	PF03439
tRNA‐synt_1c	PF00749
