# Supplementary material for: Genomes of Thaumarchaeota from deep sea sediments reveal specific adaptations of three independently evolved lineages
Source: ISME J. 2021 Apr 1;15(9):2792–808. doi: 10.1038/s41396-021-00962-6 (PMC8397731; doi:10.1038/s41396-021-00962-6)
Supplement: Supplementary file 9 — Dataset S2 [file 41396_2021_962_MOESM9_ESM.xlsx]

## Sheet: Supplementary table S2
Bin_name	GenomeID	ProteinID	ProtLength	Cognitor_score	arCOG_ID	FUNC_ONE	Gene	Annotation	COG/Supercluster	Pfam	CDD	TIGR	arCOG_category	arCOG_family	CLUSTER_ID
GCA_001443365	Archaeon_CSP1	KRT61238.1	76	_EMPTY_	-1	_EMPTY_	_EMPTY_	_EMPTY_	_EMPTY_	_EMPTY_	_EMPTY_	_EMPTY_	_EMPTY_	_EMPTY_	CLUSTER_26553
GCA_001443365	Archaeon_CSP1	KRT61228.1	472	_EMPTY_	arCOG07580	S	-	Uncharacterized membrane protein	_EMPTY_	_EMPTY_	_EMPTY_	_EMPTY_	4	Function unknown	CLUSTER_2669
GCA_001443365	Archaeon_CSP1	KRT61228.1	472	_EMPTY_	arCOG06883	S	-	Zn-ribbon domain containing protein	_EMPTY_	pfam12773-pfam09334	_EMPTY_	TIGR00354-TIGR03269	4	Function unknown	CLUSTER_2669
NPMR_NP_delta_1	NPMR_NP_delta_1	NPMRD1_60015	228	2378.97	arCOG08785	S	-	Uncharacterized protein	_EMPTY_	_EMPTY_	_EMPTY_	_EMPTY_	4	Function unknown	CLUSTER_8907
GCA_001443365	Archaeon_CSP1	KRT61088.1	117	_EMPTY_	-1	_EMPTY_	_EMPTY_	_EMPTY_	_EMPTY_	_EMPTY_	_EMPTY_	_EMPTY_	_EMPTY_	_EMPTY_	CLUSTER_19941
NPMR_NP_delta_1	NPMR_NP_delta_1	NPMRD1_170018	125	0	-1	_EMPTY_	_EMPTY_	_EMPTY_	_EMPTY_	_EMPTY_	_EMPTY_	_EMPTY_	_EMPTY_	_EMPTY_	CLUSTER_19941
NPMR_NP_delta_2	NPMR_NP_delta_2	NPMRD2_150003	119	0	-1	_EMPTY_	_EMPTY_	_EMPTY_	_EMPTY_	_EMPTY_	_EMPTY_	_EMPTY_	_EMPTY_	_EMPTY_	CLUSTER_19941
GCA_900143675	Nitrosotalea_sinensis_Nd2	SHO47632.1	896	6248.99	arCOG04926	L	PolB	DNA polymerase elongation subunit (family B)	COG00417	_EMPTY_	cd00145	_EMPTY_	1	Replication; recombination and repair	CLUSTER_407
GCA_900177045	Nitrosotalea_okcheonensis_CS	SMH71349.1	371	2295.95	arCOG04926	L	PolB	DNA polymerase elongation subunit (family B)	COG00417	_EMPTY_	cd00145	_EMPTY_	1	Replication; recombination and repair	CLUSTER_407
GCA_900177045	Nitrosotalea_okcheonensis_CS	SMH71350.1	529	3344.16	arCOG04926	L	PolB	DNA polymerase elongation subunit (family B)	COG00417	_EMPTY_	cd00145	_EMPTY_	1	Replication; recombination and repair	CLUSTER_407
NPMR_NP_delta_1	NPMR_NP_delta_1	NPMRD1_240005	151	1666.18	arCOG10529	S	-	Uncharacterized membrane protein	_EMPTY_	_EMPTY_	_EMPTY_	_EMPTY_	4	Function unknown	CLUSTER_17232
GCA_000200715	Cenarchaeum_symbiosum_A	ABK78259.1	318	_EMPTY_	arCOG01185	J	Bud32	tRNA A-37 threonylcarbamoyl transferase component Bud32	COG03642	pfam00069	cd05151	TIGR03724	1	Translation; ribosomal structure and biogenesis	CLUSTER_6907
NPMR_NP_delta_1	NPMR_NP_delta_1	NPMRD1_60002	223	0	-1	_EMPTY_	_EMPTY_	_EMPTY_	_EMPTY_	_EMPTY_	_EMPTY_	_EMPTY_	_EMPTY_	_EMPTY_	CLUSTER_11640
NPMR_NP_delta_1	NPMR_NP_delta_1	NPMRD1_220008	144	836.065	arCOG02053	T	UspA	Nucleotide-binding protein- UspA family	COG00589	pfam00582	cd00293	_EMPTY_	2	Signal transduction mechanisms	CLUSTER_17948
NPMR_NP_theta_3	NPMR_NP_theta_3	NPMRTH3_30005	144	735.367	arCOG02053	T	UspA	Nucleotide-binding protein- UspA family	COG00589	pfam00582	cd00293	_EMPTY_	2	Signal transduction mechanisms	CLUSTER_17948
YK1312_12N_NP_theta	YK1312_12N_NP_theta	YK1312THETA_1780002	584	###	-1	_EMPTY_	_EMPTY_	_EMPTY_	_EMPTY_	_EMPTY_	_EMPTY_	_EMPTY_	_EMPTY_	_EMPTY_	CLUSTER_14747
NPMR_NP_delta_1	NPMR_NP_delta_1	NPMRD1_450006	202	97.1492	arCOG10350	E	-	Kazal-type serine protease inhibitor	_EMPTY_	_EMPTY_	_EMPTY_	_EMPTY_	3	Amino acid transport and metabolism	CLUSTER_11049
NPMR_NP_delta_1	NPMR_NP_delta_1	NPMRD1_10023	144	1205.38	arCOG01117	K	-	Lrp/AsnC family C-terminal domain	COG01522	pfam01037	_EMPTY_	_EMPTY_	1	Transcription	CLUSTER_17950
NPMR_NP_delta_2	NPMR_NP_delta_2	NPMRD2_1330003	83	0	-1	_EMPTY_	_EMPTY_	_EMPTY_	_EMPTY_	_EMPTY_	_EMPTY_	_EMPTY_	_EMPTY_	_EMPTY_	CLUSTER_25646
GCA_001443365	Archaeon_CSP1	KRT61416.1	151	_EMPTY_	arCOG03042	R	-	TPR repeats containing protein	COG00457	pfam13414-pfam13414-pfam00515-pfam13414-pfam00515-pfam13414	cd00189-cd00189-cd00189	TIGR02917	4	General function prediction only	CLUSTER_16768
GCA_001443365	Archaeon_CSP1	KRT60461.1	233	_EMPTY_	arCOG00368	L	SbcC	ATPase involved in DNA repair- SbcC	COG00419	pfam13476-pfam13514	cd03240-cd00176-cd03240	TIGR00611-TIGR02168	1	Replication; recombination and repair	CLUSTER_10996
GCA_001443365	Archaeon_CSP1	KRT61211.1	212	_EMPTY_	-1	_EMPTY_	_EMPTY_	_EMPTY_	_EMPTY_	_EMPTY_	_EMPTY_	_EMPTY_	_EMPTY_	_EMPTY_	CLUSTER_10996
NPMR_NP_delta_1	NPMR_NP_delta_1	NPMRD1_290004	234	420.494	arCOG00368	L	SbcC	ATPase involved in DNA repair- SbcC	COG00419	pfam13476-pfam13514	cd03240-cd00176-cd03240	TIGR00611-TIGR02168	1	Replication; recombination and repair	CLUSTER_10996
NPMR_NP_delta_1	NPMR_NP_delta_1	NPMRD1_370011	233	495.064	arCOG00368	L	SbcC	ATPase involved in DNA repair- SbcC	COG00419	pfam13476-pfam13514	cd03240-cd00176-cd03240	TIGR00611-TIGR02168	1	Replication; recombination and repair	CLUSTER_11050
NPMR_NP_theta_4	NPMR_NP_theta_4	NPMRTH4_2290002	51	0	-1	_EMPTY_	_EMPTY_	_EMPTY_	_EMPTY_	_EMPTY_	_EMPTY_	_EMPTY_	_EMPTY_	_EMPTY_	CLUSTER_31594
GCA_001443365	Archaeon_CSP1	KRT61447.1	436	_EMPTY_	arCOG13033	S	-	Uncharacterized protein	SC.00626	_EMPTY_	_EMPTY_	_EMPTY_	4	Function unknown	CLUSTER_3268
GCA_001917505	Thaumarchaeota_archaeon_13_1_40CM_38_12	OLB91953.1	439	5765.57	arCOG06339	R	-	Cell surface protein	_EMPTY_	_EMPTY_	_EMPTY_	_EMPTY_	4	General function prediction only	CLUSTER_3268
NPMR_NP_delta_1	NPMR_NP_delta_1	NPMRD1_20060	437	5965.07	arCOG06339	R	-	Cell surface protein	_EMPTY_	_EMPTY_	_EMPTY_	_EMPTY_	4	General function prediction only	CLUSTER_3268
NPMR_NP_delta_1	NPMR_NP_delta_1	NPMRD1_20056	69	0	-1	_EMPTY_	_EMPTY_	_EMPTY_	_EMPTY_	_EMPTY_	_EMPTY_	_EMPTY_	_EMPTY_	_EMPTY_	CLUSTER_28541
GCA_002317795	Thaumarchaeota_archaeon_NORP47	PBO85940.1	140	0	-1	_EMPTY_	_EMPTY_	_EMPTY_	_EMPTY_	_EMPTY_	_EMPTY_	_EMPTY_	_EMPTY_	_EMPTY_	CLUSTER_15975
NPMR_NP_delta_2	NPMR_NP_delta_2	NPMRD2_340005	143	179.636	arCOG02926	C	PetE	Plastocyanin/azurin/halocyanin family protein	COG03794	pfam00127	cd13921	TIGR02657	3	Energy production and conversion	CLUSTER_18058
NPMR_NP_delta_2	NPMR_NP_delta_2	NPMRD2_340004	155	0	-1	_EMPTY_	_EMPTY_	_EMPTY_	_EMPTY_	_EMPTY_	_EMPTY_	_EMPTY_	_EMPTY_	_EMPTY_	CLUSTER_16879
GCA_001443365	Archaeon_CSP1	KRT60884.1	116	_EMPTY_	arCOG08027	S	-	Uncharacterized protein	SC.00765	pfam14362	_EMPTY_	_EMPTY_	4	Function unknown	CLUSTER_14840
GCA_001443365	Archaeon_CSP1	KRT60718.1	210	_EMPTY_	-1	_EMPTY_	_EMPTY_	_EMPTY_	_EMPTY_	_EMPTY_	_EMPTY_	_EMPTY_	_EMPTY_	_EMPTY_	CLUSTER_12419
NPMR_NP_delta_1	NPMR_NP_delta_1	NPMRD1_100017	212	0	-1	_EMPTY_	_EMPTY_	_EMPTY_	_EMPTY_	_EMPTY_	_EMPTY_	_EMPTY_	_EMPTY_	_EMPTY_	CLUSTER_12419
GCA_000722915	Marine_Group_I_thaumarchaeote_SCGC_AAA799-N04	KEQ57267.1	91	_EMPTY_	arCOG08822	S	-	Uncharacterized protein	_EMPTY_	_EMPTY_	_EMPTY_	_EMPTY_	4	Function unknown	CLUSTER_24119
GCA_000746745	Marine_Group_I_thaumarchaeote_SCGC_RSA3	KFM17721.1	91	_EMPTY_	arCOG08822	S	-	Uncharacterized protein	_EMPTY_	_EMPTY_	_EMPTY_	_EMPTY_	4	Function unknown	CLUSTER_24119
GCA_000746765	Marine_Group_I_thaumarchaeote_SCGC_AAA799-D11	KFM15984.1	91	_EMPTY_	arCOG08822	S	-	Uncharacterized protein	_EMPTY_	_EMPTY_	_EMPTY_	_EMPTY_	4	Function unknown	CLUSTER_24119
GCA_001443365	Archaeon_CSP1	KRT60825.1	91	_EMPTY_	arCOG08822	S	-	Uncharacterized protein	_EMPTY_	_EMPTY_	_EMPTY_	_EMPTY_	4	Function unknown	CLUSTER_24119
NPMR_NP_iota_1	NPMR_NP_iota_1	NPMRIOTA_50071	467	1151.34	arCOG08796	S	-	Uncharacterized protein	_EMPTY_	_EMPTY_	_EMPTY_	_EMPTY_	4	Function unknown	CLUSTER_2683
NPMR_NP_iota_1	NPMR_NP_iota_1	NPMRIOTA_50071	467	689.925	arCOG07813	X	-	LamG-like jellyroll fold domain	SC.00184	pfam13385	_EMPTY_	_EMPTY_	2	Mobilome: prophages; transposons	CLUSTER_2683
NPMR_NP_theta_1	NPMR_NP_theta_1	NPMRTH1_510005	471	1085.22	arCOG08796	S	-	Uncharacterized protein	_EMPTY_	_EMPTY_	_EMPTY_	_EMPTY_	4	Function unknown	CLUSTER_2683
NPMR_NP_theta_1	NPMR_NP_theta_1	NPMRTH1_510005	471	719.635	arCOG07813	X	-	LamG-like jellyroll fold domain	SC.00184	pfam13385	_EMPTY_	_EMPTY_	2	Mobilome: prophages; transposons	CLUSTER_2683
NPMR_NP_theta_2	NPMR_NP_theta_2	NPMRTH2_1720016	464	999.543	arCOG08796	S	-	Uncharacterized protein	_EMPTY_	_EMPTY_	_EMPTY_	_EMPTY_	4	Function unknown	CLUSTER_2683
NPMR_NP_theta_2	NPMR_NP_theta_2	NPMRTH2_1720016	464	77.909	arCOG06655	S	-	Uncharacterized protein	_EMPTY_	_EMPTY_	_EMPTY_	_EMPTY_	4	Function unknown	CLUSTER_2683
YK1309_1N_NP_iota	YK1309_1N_NP_iota	YK1309IOTA_50009	466	###	arCOG07813	X	-	LamG-like jellyroll fold domain	SC.00184	pfam13385	_EMPTY_	_EMPTY_	2	Mobilome: prophages; transposons	CLUSTER_2683
GCA_001443365	Archaeon_CSP1	KRT61024.1	109	_EMPTY_	-1	_EMPTY_	_EMPTY_	_EMPTY_	_EMPTY_	_EMPTY_	_EMPTY_	_EMPTY_	_EMPTY_	_EMPTY_	CLUSTER_21804
NPMR_NP_delta_1	NPMR_NP_delta_1	NPMRD1_160008	105	0	-1	_EMPTY_	_EMPTY_	_EMPTY_	_EMPTY_	_EMPTY_	_EMPTY_	_EMPTY_	_EMPTY_	_EMPTY_	CLUSTER_21804
NPMR_NP_delta_2	NPMR_NP_delta_2	NPMRD2_1590001	105	0	-1	_EMPTY_	_EMPTY_	_EMPTY_	_EMPTY_	_EMPTY_	_EMPTY_	_EMPTY_	_EMPTY_	_EMPTY_	CLUSTER_21804
GCA_001443365	Archaeon_CSP1	KRT61904.1	431	_EMPTY_	arCOG02320	N	Tar	Methyl-accepting chemotaxis protein	COG00840	pfam00015	cd11386	TIGR02168	2	Cell motility	CLUSTER_3108
NPMR_NP_delta_1	NPMR_NP_delta_1	NPMRD1_230008	447	2919.53	arCOG02320	N	Tar	Methyl-accepting chemotaxis protein	COG00840	pfam00015	cd11386	TIGR02168	2	Cell motility	CLUSTER_3108
NPMR_NP_delta_2	NPMR_NP_delta_2	NPMRD2_1880003	183	2363.09	arCOG02320	N	Tar	Methyl-accepting chemotaxis protein	COG00840	pfam00015	cd11386	TIGR02168	2	Cell motility	CLUSTER_3108
GCA_003695185	Thaumarchaeota_archaeon_J079	RMF31706.1	188	1697.62	arCOG01477	P	CzcD	Co/Zn/Cd efflux system component	COG01230	pfam01545	_EMPTY_	TIGR01297	3	Inorganic ion transport and metabolism	CLUSTER_13143
NPMR_NP_delta_1	NPMR_NP_delta_1	NPMRD1_230015	613	1183.07	arCOG02562	R	-	Beta-propeller repeat containing protein	COG03391	_EMPTY_	_EMPTY_	TIGR03866	4	General function prediction only	CLUSTER_1264
NPMR_NP_delta_2	NPMR_NP_delta_2	NPMRD2_250001	84	3187.75	arCOG00368	L	SbcC	ATPase involved in DNA repair- SbcC	COG00419	pfam13476-pfam13514	cd03240-cd00176-cd03240	TIGR00611-TIGR02168	1	Replication; recombination and repair	CLUSTER_512
NPMR_NP_delta_2	NPMR_NP_delta_2	NPMRD2_1020002	79	0	-1	_EMPTY_	_EMPTY_	_EMPTY_	_EMPTY_	_EMPTY_	_EMPTY_	_EMPTY_	_EMPTY_	_EMPTY_	CLUSTER_25448
GCA_001443365	Archaeon_CSP1	KRT61826.1	233	_EMPTY_	arCOG01159	S	-	Uncharacterized archaeal coiled-coil protein	COG01340	pfam07888	_EMPTY_	TIGR02168	4	Function unknown	CLUSTER_10952
GCA_001443365	Archaeon_CSP1	KRT60484.1	236	_EMPTY_	arCOG08778	S	-	Uncharacterized domain with PDW repeats	_EMPTY_	pfam01835	_EMPTY_	_EMPTY_	4	Function unknown	CLUSTER_10895
GCA_001443365	Archaeon_CSP1	KRT61162.1	67	_EMPTY_	arCOG10409	S	-	Uncharacterized protein	_EMPTY_	_EMPTY_	_EMPTY_	_EMPTY_	4	Function unknown	CLUSTER_28074
NPMR_NP_delta_1	NPMR_NP_delta_1	NPMRD1_330002	70	265.327	arCOG10409	S	-	Uncharacterized protein	_EMPTY_	_EMPTY_	_EMPTY_	_EMPTY_	4	Function unknown	CLUSTER_28074
NPMR_NP_delta_1	NPMR_NP_delta_1	NPMRD1_150004	288	148.595	arCOG08705	R	-	Large extracellular alpha-helical protein	COG02373	pfam01835	_EMPTY_	_EMPTY_	4	General function prediction only	CLUSTER_8184
GCA_002317795	Thaumarchaeota_archaeon_NORP47	PBO85529.1	168	956.624	arCOG06521	X	-	Casposon-associated uncharacterized protein	_EMPTY_	_EMPTY_	_EMPTY_	_EMPTY_	2	Mobilome: prophages; transposons	CLUSTER_15099
GCA_001443365	Archaeon_CSP1	KRT60407.1	220	_EMPTY_	arCOG04772	O	GrpE	Molecular chaperone GrpE (heat shock protein)	COG00576	pfam01025	cd00446	_EMPTY_	2	Posttranslational modification; protein turnover; chaperones	CLUSTER_11847
NPMR_NP_delta_1	NPMR_NP_delta_1	NPMRD1_30036	203	4386.08	arCOG04772	O	GrpE	Molecular chaperone GrpE (heat shock protein)	COG00576	pfam01025	cd00446	_EMPTY_	2	Posttranslational modification; protein turnover; chaperones	CLUSTER_11847
NPMR_NP_delta_1	NPMR_NP_delta_1	NPMRD1_570002	137	4878.54	arCOG04772	O	GrpE	Molecular chaperone GrpE (heat shock protein)	COG00576	pfam01025	cd00446	_EMPTY_	2	Posttranslational modification; protein turnover; chaperones	CLUSTER_11847
NPMR_NP_delta_2	NPMR_NP_delta_2	NPMRD2_430001	110	3907.01	arCOG04772	O	GrpE	Molecular chaperone GrpE (heat shock protein)	COG00576	pfam01025	cd00446	_EMPTY_	2	Posttranslational modification; protein turnover; chaperones	CLUSTER_11847
GCA_000200715	Cenarchaeum_symbiosum_A	ABK78021.1	132	_EMPTY_	arCOG01510	L	RPA1	Single-stranded DNA-binding replication protein A (RPA)- large (70 kD) subunit or related ssDNA-binding protein	COG01599	_EMPTY_	cd04491-cd04491	_EMPTY_	1	Replication; recombination and repair	CLUSTER_19208
GCA_001443365	Archaeon_CSP1	KRT61978.1	100	_EMPTY_	arCOG01510	L	RPA1	Single-stranded DNA-binding replication protein A (RPA)- large (70 kD) subunit or related ssDNA-binding protein	COG01599	_EMPTY_	cd04491-cd04491	_EMPTY_	1	Replication; recombination and repair	CLUSTER_19208
NPMR_NP_delta_1	NPMR_NP_delta_1	NPMRD1_130027	98	4632.25	arCOG01510	L	RPA1	Single-stranded DNA-binding replication protein A (RPA)- large (70 kD) subunit or related ssDNA-binding protein	COG01599	_EMPTY_	cd04491-cd04491	_EMPTY_	1	Replication; recombination and repair	CLUSTER_19208
GCA_001443365	Archaeon_CSP1	KRT61979.1	248	_EMPTY_	arCOG12815	S	-	Uncharacterized protein	_EMPTY_	_EMPTY_	_EMPTY_	TIGR02168	4	Function unknown	CLUSTER_6607
NPMR_NP_delta_1	NPMR_NP_delta_1	NPMRD1_130029	325	2516.35	arCOG12815	S	-	Uncharacterized protein	_EMPTY_	_EMPTY_	_EMPTY_	TIGR02168	4	Function unknown	CLUSTER_6607
NPMR_NP_delta_1	NPMR_NP_delta_1	NPMRD1_620001	126	0	-1	_EMPTY_	_EMPTY_	_EMPTY_	_EMPTY_	_EMPTY_	_EMPTY_	_EMPTY_	_EMPTY_	_EMPTY_	CLUSTER_17048
YK1312_12N_NP_theta	YK1312_12N_NP_theta	YK1312THETA_80008	142	###	-1	_EMPTY_	_EMPTY_	_EMPTY_	_EMPTY_	_EMPTY_	_EMPTY_	_EMPTY_	_EMPTY_	_EMPTY_	CLUSTER_17048
NPMR_NP_delta_2	NPMR_NP_delta_2	NPMRD2_30015	116	0	-1	_EMPTY_	_EMPTY_	_EMPTY_	_EMPTY_	_EMPTY_	_EMPTY_	_EMPTY_	_EMPTY_	_EMPTY_	CLUSTER_20926
NPMR_NP_delta_1	NPMR_NP_delta_1	NPMRD1_240002	266	0	-1	_EMPTY_	_EMPTY_	_EMPTY_	_EMPTY_	_EMPTY_	_EMPTY_	_EMPTY_	_EMPTY_	_EMPTY_	CLUSTER_6939
NPMR_NP_theta_4	NPMR_NP_theta_4	NPMRTH4_1190001	39	0	-1	_EMPTY_	_EMPTY_	_EMPTY_	_EMPTY_	_EMPTY_	_EMPTY_	_EMPTY_	_EMPTY_	_EMPTY_	CLUSTER_8909
Alpha_AOA_ma1	Alpha_AOA_ma1_-_T1_L11	GWHAABI00000001_100	304	23771.1	arCOG04263	H	-	Pantoate kinase	COG01829	pfam00288	_EMPTY_	TIGR00549	3	Coenzyme transport and metabolism	CLUSTER_6682
Alpha_AOA_ma1	Alpha_AOA_ma1_-_T1_L11	GWHAABI00000001_101	327	28703.8	arCOG00318	P	PhoU	Phosphate uptake regulator	COG00704	pfam04014-pfam01895-pfam01895	_EMPTY_	TIGR02135	3	Inorganic ion transport and metabolism	CLUSTER_5552
Alpha_AOA_ma1	Alpha_AOA_ma1_-_T1_L11	GWHAABI00000001_102	172	21176.4	arCOG01073	L	-	NUDIX family hydrolase	COG00494	pfam00293	cd03424	TIGR00052	1	Replication; recombination and repair	CLUSTER_11634
Alpha_AOA_ma1	Alpha_AOA_ma1_-_T1_L11	GWHAABI00000001_103	301	20740.3	arCOG01586	K	-	DNA-binding transcriptional regulator- Lrp family	COG01522	pfam13404-pfam13404	cd00090-cd00090	_EMPTY_	1	Transcription	CLUSTER_6623
Alpha_AOA_ma1	Alpha_AOA_ma1_-_T1_L11	GWHAABI00000001_104	396	42609.8	arCOG02313	M	LolE	ABC-type transport system- involved in lipoprotein release- permease component	COG04591	pfam12704-pfam02687	_EMPTY_	TIGR02212	2	Cell wall/membrane/envelope biogenesis	CLUSTER_3503
Alpha_AOA_ma1	Alpha_AOA_ma1_-_T1_L11	GWHAABI00000001_105	184	14462.8	arCOG00922	V	SalX	ABC-type antimicrobial peptide transport system- ATPase component	COG01136	pfam00005	cd03255	TIGR02673	2	Defense mechanisms	CLUSTER_8279
Alpha_AOA_ma1	Alpha_AOA_ma1_-_T1_L11	GWHAABI00000001_106	435	19837.2	arCOG02080	M	-	S-layer domain	COG01361	_EMPTY_	_EMPTY_	TIGR03900	2	Cell wall/membrane/envelope biogenesis	CLUSTER_3012
Alpha_AOA_ma1	Alpha_AOA_ma1_-_T1_L11	GWHAABI00000001_107	110	3199.8	arCOG11455	S	-	Uncharacterized protein	_EMPTY_	_EMPTY_	_EMPTY_	TIGR01541	4	Function unknown	CLUSTER_21197
Alpha_AOA_ma1	Alpha_AOA_ma1_-_T1_L11	GWHAABI00000001_10	73	8931.96	arCOG11529	S	-	Uncharacterized protein	_EMPTY_	_EMPTY_	_EMPTY_	_EMPTY_	4	Function unknown	CLUSTER_26554
Alpha_AOA_ma1	Alpha_AOA_ma1_-_T1_L11	GWHAABI00000001_108	128	8038.11	arCOG03681	S	-	Uncharacterized protein	_EMPTY_	_EMPTY_	_EMPTY_	_EMPTY_	4	Function unknown	CLUSTER_15864
Alpha_AOA_ma1	Alpha_AOA_ma1_-_T1_L11	GWHAABI00000001_109	515	41173.3	arCOG01189	R	AarF	Predicted unusual protein kinase	COG00661	pfam03109	cd05121	TIGR01982	4	General function prediction only	CLUSTER_1758
Alpha_AOA_ma1	Alpha_AOA_ma1_-_T1_L11	GWHAABI00000001_110	127	9834.7	arCOG01832	O	IbpA	Molecular chaperone (HSP20 family)	COG00071	pfam00011	cd06464	_EMPTY_	2	Posttranslational modification; protein turnover; chaperones	CLUSTER_16880
Alpha_AOA_ma1	Alpha_AOA_ma1_-_T1_L11	GWHAABI00000001_111	42	3747.43	arCOG10404	S	-	Zinc finger- C2H2 type	_EMPTY_	pfam13894	_EMPTY_	_EMPTY_	4	Function unknown	CLUSTER_24116
Alpha_AOA_ma1	Alpha_AOA_ma1_-_T1_L11	GWHAABI00000001_112	194	18917.6	arCOG01891	F	Tmk	Thymidylate kinase	COG00125	pfam02223	cd01672	TIGR00041	3	Nucleotide transport and metabolism	CLUSTER_12450
Alpha_AOA_ma1	Alpha_AOA_ma1_-_T1_L11	GWHAABI00000001_113	412	39764.6	arCOG04430	R	-	HD superfamily phosphohydrolase	COG01078	pfam01966	cd00077	_EMPTY_	4	General function prediction only	CLUSTER_3272
Alpha_AOA_ma1	Alpha_AOA_ma1_-_T1_L11	GWHAABI00000001_114	228	24883.4	arCOG00858	F	PyrH	Uridylate kinase	COG00528	pfam00696	cd04253	TIGR02076	3	Nucleotide transport and metabolism	CLUSTER_8927
Alpha_AOA_ma1	Alpha_AOA_ma1_-_T1_L11	GWHAABI00000001_115	119	8573.6	arCOG08775	S	-	Uncharacterized protein	SC.00187	_EMPTY_	_EMPTY_	_EMPTY_	4	Function unknown	CLUSTER_19367
Alpha_AOA_ma1	Alpha_AOA_ma1_-_T1_L11	GWHAABI00000001_116	186	4319.08	arCOG03788	V	-	LEA14-like desiccation related protein	COG05608	pfam03168	_EMPTY_	_EMPTY_	2	Defense mechanisms	CLUSTER_13742
Alpha_AOA_ma1	Alpha_AOA_ma1_-_T1_L11	GWHAABI00000001_11	714	76504.2	arCOG01308	O	Cdc48	ATPase of the AAA+ class - CDC48 family	COG00464	pfam00004-pfam00004-pfam09336	cd00009-cd00009	TIGR01243	2	Posttranslational modification; protein turnover; chaperones	CLUSTER_667
Alpha_AOA_ma1	Alpha_AOA_ma1_-_T1_L11	GWHAABI00000001_117	37	1047.36	arCOG12845	S	-	Uncharacterized protein	_EMPTY_	_EMPTY_	_EMPTY_	_EMPTY_	4	Function unknown	CLUSTER_30369
Alpha_AOA_ma1	Alpha_AOA_ma1_-_T1_L11	GWHAABI00000001_1	181	12301.4	arCOG01471	R	-	Hemerythrin HHE cation binding domain containing protein	COG03945	pfam01814	cd12108	_EMPTY_	4	General function prediction only	CLUSTER_13317
Alpha_AOA_ma1	Alpha_AOA_ma1_-_T1_L11	GWHAABI00000001_118	216	12564.4	arCOG00790	V	Cas4	CRISPR-associated protein Cas4- RecB family exonuclease	COG01468	pfam12705	cd09637	TIGR00372	2	Defense mechanisms	CLUSTER_10963
Alpha_AOA_ma1	Alpha_AOA_ma1_-_T1_L11	GWHAABI00000001_119	77	2095.43	arCOG10411	S	-	Uncharacterized membrane protein	SC.00810	_EMPTY_	cd11706	_EMPTY_	4	Function unknown	CLUSTER_24703
Alpha_AOA_ma1	Alpha_AOA_ma1_-_T1_L11	GWHAABI00000001_120	345	21917.2	arCOG02459	C	NtpC	Archaeal/vacuolar-type H+-ATPase subunit C	COG01527	_EMPTY_	_EMPTY_	_EMPTY_	3	Energy production and conversion	CLUSTER_4832
Alpha_AOA_ma1	Alpha_AOA_ma1_-_T1_L11	GWHAABI00000001_121	223	14223.4	arCOG08770	S	-	Uncharacterized protein	_EMPTY_	_EMPTY_	_EMPTY_	_EMPTY_	4	Function unknown	CLUSTER_11170
Alpha_AOA_ma1	Alpha_AOA_ma1_-_T1_L11	GWHAABI00000001_12	164	10741.8	arCOG01833	O	IbpA	Molecular chaperone (HSP20 family)	COG00071	pfam00011	cd06464	_EMPTY_	2	Posttranslational modification; protein turnover; chaperones	CLUSTER_14918
Alpha_AOA_ma1	Alpha_AOA_ma1_-_T1_L11	GWHAABI00000001_122	524	52548.2	arCOG04397	P	AmtB	Ammonia permease	COG00004	pfam00909	_EMPTY_	TIGR00836	3	Inorganic ion transport and metabolism	CLUSTER_1621
Alpha_AOA_ma1	Alpha_AOA_ma1_-_T1_L11	GWHAABI00000001_123	259	13152.3	arCOG02019	P	SseA	Rhodanese-related sulfurtransferase	COG02897	pfam00581-pfam00581	cd01448-cd01449	TIGR02981	3	Inorganic ion transport and metabolism	CLUSTER_8182
Alpha_AOA_ma1	Alpha_AOA_ma1_-_T1_L11	GWHAABI00000001_124	701	27347.1	arCOG04138	C	NtpI	Archaeal/vacuolar-type H+-ATPase subunit I	COG01269	pfam01496	_EMPTY_	_EMPTY_	3	Energy production and conversion	CLUSTER_788
Alpha_AOA_ma1	Alpha_AOA_ma1_-_T1_L11	GWHAABI00000001_125	206	8979.96	arCOG00869	C	NtpE	Archaeal/vacuolar-type H+-ATPase subunit E	COG01390	pfam01991	_EMPTY_	_EMPTY_	3	Energy production and conversion	CLUSTER_12632
Alpha_AOA_ma1	Alpha_AOA_ma1_-_T1_L11	GWHAABI00000001_126	593	61576.7	arCOG00868	C	NtpA	Archaeal/vacuolar-type H+-ATPase subunit A	COG01155	pfam02874-pfam00006-pfam00306	cd01134	TIGR01043	3	Energy production and conversion	CLUSTER_1332
Alpha_AOA_ma1	Alpha_AOA_ma1_-_T1_L11	GWHAABI00000001_127	462	57786	arCOG00865	C	NtpB	Archaeal/vacuolar-type H+-ATPase subunit B	COG01156	pfam02874-pfam00006-pfam00306	cd01135	TIGR01041	3	Energy production and conversion	CLUSTER_2710
Alpha_AOA_ma1	Alpha_AOA_ma1_-_T1_L11	GWHAABI00000001_128	213	20864.5	arCOG04101	C	NtpD	Archaeal/vacuolar-type H+-ATPase subunit D	COG01394	pfam01813	_EMPTY_	TIGR00309	3	Energy production and conversion	CLUSTER_10519
Alpha_AOA_ma1	Alpha_AOA_ma1_-_T1_L11	GWHAABI00000001_129	44	1664.53	arCOG12281	S	-	Uncharacterized protein	_EMPTY_	_EMPTY_	_EMPTY_	_EMPTY_	4	Function unknown	CLUSTER_32711
Alpha_AOA_ma1	Alpha_AOA_ma1_-_T1_L11	GWHAABI00000001_130	104	4553.12	arCOG06776	C	AtpE	F0F1-type ATP synthase- subunit c	COG00636	pfam00137	_EMPTY_	TIGR03322	3	Energy production and conversion	CLUSTER_20634
Alpha_AOA_ma1	Alpha_AOA_ma1_-_T1_L11	GWHAABI00000001_131	154	18368.9	arCOG04229	F	PyrI	Aspartate carbamoyltransferase- regulatory subunit	COG01781	pfam01948-pfam02748	_EMPTY_	TIGR00240	3	Nucleotide transport and metabolism	CLUSTER_15976
Alpha_AOA_ma1	Alpha_AOA_ma1_-_T1_L11	GWHAABI00000001_13	217	18349.3	arCOG01806	R	-	ACT domain containing protein	_EMPTY_	pfam13840	_EMPTY_	TIGR00656	4	General function prediction only	CLUSTER_8200
Alpha_AOA_ma1	Alpha_AOA_ma1_-_T1_L11	GWHAABI00000001_132	310	32379.2	arCOG00911	F	PyrB	Aspartate carbamoyltransferase- catalytic chain	COG00540	pfam02729-pfam00185	_EMPTY_	TIGR00670	3	Nucleotide transport and metabolism	CLUSTER_6085
Alpha_AOA_ma1	Alpha_AOA_ma1_-_T1_L11	GWHAABI00000001_133	237	23845.5	arCOG10598	O	-	ATP-dependent protease La PUA-like domain	_EMPTY_	pfam02190	_EMPTY_	_EMPTY_	2	Posttranslational modification; protein turnover; chaperones	CLUSTER_10625
Alpha_AOA_ma1	Alpha_AOA_ma1_-_T1_L11	GWHAABI00000001_134	458	23793.1	arCOG08812	M	-	Predicted S-layer protein with Ig-like domain	SC.00192	_EMPTY_	_EMPTY_	_EMPTY_	2	Cell wall/membrane/envelope biogenesis	CLUSTER_1555
Alpha_AOA_ma1	Alpha_AOA_ma1_-_T1_L11	GWHAABI00000001_135	128	15035.4	arCOG01008	V	NikR	Transcriptional regulator- CopG/Arc/MetJ family (DNA-binding and a metal-binding domains)	COG00864	pfam08753	_EMPTY_	TIGR02793	2	Defense mechanisms	CLUSTER_18363
Alpha_AOA_ma1	Alpha_AOA_ma1_-_T1_L11	GWHAABI00000001_136	302	12511.8	arCOG01005	P	LraI	ABC-type metal ion transport system- periplasmic component/surface adhesin	COG00803	pfam01297	cd01018	TIGR03772-TIGR03772	3	Inorganic ion transport and metabolism	CLUSTER_5822
Alpha_AOA_ma1	Alpha_AOA_ma1_-_T1_L11	GWHAABI00000001_137	241	28374.3	arCOG00201	P	ZnuC	ABC-type Mn/Zn transport system- ATPase component	COG01121	pfam00005	cd03235	TIGR03771	3	Inorganic ion transport and metabolism	CLUSTER_9367
Alpha_AOA_ma1	Alpha_AOA_ma1_-_T1_L11	GWHAABI00000001_138	273	31936.6	arCOG01006	P	ZnuB	ABC-type Mn2+/Zn2+ transport system- permease component	COG01108	pfam00950	cd06550	TIGR03770	3	Inorganic ion transport and metabolism	CLUSTER_8058
Alpha_AOA_ma1	Alpha_AOA_ma1_-_T1_L11	GWHAABI00000001_139	927	65369.4	arCOG06267	S	-	Uncharacterized protein	_EMPTY_	_EMPTY_	_EMPTY_	_EMPTY_	4	Function unknown	CLUSTER_321
Alpha_AOA_ma1	Alpha_AOA_ma1_-_T1_L11	GWHAABI00000001_140	209	14634.9	arCOG08794	S	-	Uncharacterized membrane protein	SC.00191	pfam13115	_EMPTY_	_EMPTY_	4	Function unknown	CLUSTER_10059
Alpha_AOA_ma1	Alpha_AOA_ma1_-_T1_L11	GWHAABI00000001_141	330	3442.04	arCOG02926	C	PetE	Plastocyanin/azurin/halocyanin family protein	COG03794	pfam00127	cd13921	TIGR02657	3	Energy production and conversion	CLUSTER_4964
Alpha_AOA_ma1	Alpha_AOA_ma1_-_T1_L11	GWHAABI00000001_143	270	16767.3	arCOG10597	R	-	Hemocyanin family protein- binds copper ions	_EMPTY_	pfam00264	_EMPTY_	_EMPTY_	4	General function prediction only	CLUSTER_7930
Alpha_AOA_ma1	Alpha_AOA_ma1_-_T1_L11	GWHAABI00000001_14	453	32026.5	arCOG01067	C	Ndh	NADH dehydrogenase- FAD-containing subunit	COG01252	pfam07992	cd05188	TIGR03385	3	Energy production and conversion	CLUSTER_2416
Alpha_AOA_ma1	Alpha_AOA_ma1_-_T1_L11	GWHAABI00000001_144	565	30746.4	arCOG08812	M	-	Predicted S-layer protein with Ig-like domain	SC.00192	_EMPTY_	_EMPTY_	_EMPTY_	2	Cell wall/membrane/envelope biogenesis	CLUSTER_1536
Alpha_AOA_ma1	Alpha_AOA_ma1_-_T1_L11	GWHAABI00000001_145	69	8419.85	arCOG10413	S	-	Uncharacterized protein	_EMPTY_	_EMPTY_	_EMPTY_	_EMPTY_	4	Function unknown	CLUSTER_27872
Alpha_AOA_ma1	Alpha_AOA_ma1_-_T1_L11	GWHAABI00000001_146	259	17110.2	arCOG01768	E	GlpG	Membrane associated serine protease	COG00705	pfam01694	_EMPTY_	TIGR03902	3	Amino acid transport and metabolism	CLUSTER_5549
Alpha_AOA_ma1	Alpha_AOA_ma1_-_T1_L11	GWHAABI00000001_147	59	8980.74	arCOG02240	Q	PptA	Phenylpyruvate tautomerase PptA- 4-oxalocrotonate tautomerase family	COG01942	pfam01361	cd00491	TIGR00013	3	Secondary metabolites biosynthesis; transport and catabolism	CLUSTER_30143
Alpha_AOA_ma1	Alpha_AOA_ma1_-_T1_L11	GWHAABI00000001_148	269	26699.2	arCOG00062	O	Nit1	Deaminated glutathione amidase	COG00388	pfam00795	cd07197	TIGR03381	2	Posttranslational modification; protein turnover; chaperones	CLUSTER_7491
Alpha_AOA_ma1	Alpha_AOA_ma1_-_T1_L11	GWHAABI00000001_149	156	13194	arCOG10412	L	YrdD	ssDNA-binding Zn-finger and Zn-ribbon domains of topoisomerase 1	COG00551	_EMPTY_	_EMPTY_	_EMPTY_	1	Replication; recombination and repair	CLUSTER_15276
Alpha_AOA_ma1	Alpha_AOA_ma1_-_T1_L11	GWHAABI00000001_150	388	47279.1	arCOG01278	I	PaaJ	Acetyl-CoA acetyltransferase	COG00183	pfam08545	cd00829	TIGR01930	3	Lipid transport and metabolism	CLUSTER_3265
Alpha_AOA_ma1	Alpha_AOA_ma1_-_T1_L11	GWHAABI00000001_151	122	10848.9	arCOG01285	R	-	OB-fold domain and Zn-ribbon containing protein- possible acyl-CoA-binding protein	COG01545	pfam12172-pfam01796	_EMPTY_	_EMPTY_	4	General function prediction only	CLUSTER_18312
Alpha_AOA_ma1	Alpha_AOA_ma1_-_T1_L11	GWHAABI00000001_152	51	7427.13	arCOG08792	S	-	Zn finger protein- C2C2 type	SC.00158	_EMPTY_	cd09372	_EMPTY_	4	Function unknown	CLUSTER_29106
Alpha_AOA_ma1	Alpha_AOA_ma1_-_T1_L11	GWHAABI00000001_153	720	60655.5	arCOG01680	K	ArsR	Transcriptional regulator containing HTH domain- ArsR family	COG00640	pfam01022	cd00090	_EMPTY_	1	Transcription	CLUSTER_689
Alpha_AOA_ma1	Alpha_AOA_ma1_-_T1_L11	GWHAABI00000001_154	884	97862.1	arCOG03713	F	NrdA	Ribonucleotide reductase associated ATP-cone domain	COG00209	pfam00317-pfam02867-pfam12637	cd02888	TIGR02504-TIGR03905	3	Nucleotide transport and metabolism	CLUSTER_145
Alpha_AOA_ma1	Alpha_AOA_ma1_-_T1_L11	GWHAABI00000001_15	507	16872.4	arCOG04767	O	PpiB	Peptidyl-prolyl cis-trans isomerase (rotamase) - cyclophilin family	COG00652	_EMPTY_	_EMPTY_	_EMPTY_	2	Posttranslational modification; protein turnover; chaperones	CLUSTER_1436
Alpha_AOA_ma1	Alpha_AOA_ma1_-_T1_L11	GWHAABI00000001_155	373	20666.8	arCOG08791	M	-	Glycosyl hydrolases family 35	COG03693	_EMPTY_	_EMPTY_	_EMPTY_	2	Cell wall/membrane/envelope biogenesis	CLUSTER_4726
Alpha_AOA_ma1	Alpha_AOA_ma1_-_T1_L11	GWHAABI00000001_156	223	17433.9	arCOG04122	J	Emg1	rRNA pseudouridine-1189 N-methylase Emg1- Nep1/Mra1 family	COG01756	pfam03587	_EMPTY_	_EMPTY_	1	Translation; ribosomal structure and biogenesis	CLUSTER_9817
Alpha_AOA_ma1	Alpha_AOA_ma1_-_T1_L11	GWHAABI00000001_157	101	10486.6	arCOG04345	J	RPR2	RNase P subunit RPR2	COG02023	pfam04032	_EMPTY_	_EMPTY_	1	Translation; ribosomal structure and biogenesis	CLUSTER_19578
Alpha_AOA_ma1	Alpha_AOA_ma1_-_T1_L11	GWHAABI00000001_158	151	19125	arCOG01344	J	RPS19A	Ribosomal protein S19E (S16A)	COG02238	pfam01090	_EMPTY_	_EMPTY_	1	Translation; ribosomal structure and biogenesis	CLUSTER_16419
Alpha_AOA_ma1	Alpha_AOA_ma1_-_T1_L11	GWHAABI00000001_159	116	3617.73	arCOG04179	R	PDCD5	DNA-binding TFAR19-related protein- PDSD5 family	COG02118	pfam01984	_EMPTY_	_EMPTY_	4	General function prediction only	CLUSTER_20831
Alpha_AOA_ma1	Alpha_AOA_ma1_-_T1_L11	GWHAABI00000001_160	359	36968.3	arCOG01458	C	Qor	NADPH:quinone reductase or related Zn-dependent oxidoreductase	COG00604	pfam08240-pfam00107	cd08264	TIGR02824	3	Energy production and conversion	CLUSTER_3224
Alpha_AOA_ma1	Alpha_AOA_ma1_-_T1_L11	GWHAABI00000001_161	285	25363.6	arCOG00760	G	Mcl/CitE	Beta-methylmalyl-CoA lyase- Citrate lyase beta subunit family	COG02301	pfam03328	_EMPTY_	TIGR01588	3	Carbohydrate transport and metabolism	CLUSTER_7622
Alpha_AOA_ma1	Alpha_AOA_ma1_-_T1_L11	GWHAABI00000001_16	164	15028.5	arCOG08807	S	-	Uncharacterized protein	_EMPTY_	_EMPTY_	_EMPTY_	_EMPTY_	4	Function unknown	CLUSTER_15730
Alpha_AOA_ma1	Alpha_AOA_ma1_-_T1_L11	GWHAABI00000001_162	235	14077.5	arCOG05137	R	-	TPR repeats containing protein	COG00457	pfam13414-pfam13414-pfam13414-pfam13414-pfam13414-pfam13414-pfam13414-pfam13414	cd00189-cd00189-cd00189-cd00189-cd00189-cd00189	TIGR02917	4	General function prediction only	CLUSTER_10236
Alpha_AOA_ma1	Alpha_AOA_ma1_-_T1_L11	GWHAABI00000001_163	195	23317	arCOG04713	H	RibC	Riboflavin synthase alpha chain	COG00307	pfam00677-pfam00677	_EMPTY_	TIGR00187	3	Coenzyme transport and metabolism	CLUSTER_11711
Alpha_AOA_ma1	Alpha_AOA_ma1_-_T1_L11	GWHAABI00000001_164	222	24561.8	arCOG01320	H	RibB	3-4-dihydroxy-2-butanone 4-phosphate synthase	COG00108	pfam00926	_EMPTY_	TIGR00506	3	Coenzyme transport and metabolism	CLUSTER_10080
Alpha_AOA_ma1	Alpha_AOA_ma1_-_T1_L11	GWHAABI00000001_165	139	10405.9	arCOG01323	H	RibH	Riboflavin synthase beta-chain	COG00054	pfam00885	cd09211	TIGR00114	3	Coenzyme transport and metabolism	CLUSTER_14727
Alpha_AOA_ma1	Alpha_AOA_ma1_-_T1_L11	GWHAABI00000001_166	251	19058.9	arCOG04202	F	Gch31	Archaeal GTP cyclohydrolase III	COG02429	pfam05165	_EMPTY_	_EMPTY_	3	Nucleotide transport and metabolism	CLUSTER_9395
Alpha_AOA_ma1	Alpha_AOA_ma1_-_T1_L11	GWHAABI00000001_167	397	30782.2	arCOG00692	F	SsnA	Cytosine deaminase or related metal-dependent hydrolase	COG00402	pfam01979	cd01305	TIGR02967	3	Nucleotide transport and metabolism	CLUSTER_2597
Alpha_AOA_ma1	Alpha_AOA_ma1_-_T1_L11	GWHAABI00000001_168	219	11442.1	arCOG01484	H	RibD	Pyrimidine reductase- riboflavin biosynthesis	COG01985	pfam01872	_EMPTY_	TIGR01508	3	Coenzyme transport and metabolism	CLUSTER_10369
Alpha_AOA_ma1	Alpha_AOA_ma1_-_T1_L11	GWHAABI00000001_169	73	3506.87	arCOG10596	S	-	Uncharacterized protein	_EMPTY_	_EMPTY_	_EMPTY_	_EMPTY_	4	Function unknown	CLUSTER_22301
Alpha_AOA_ma1	Alpha_AOA_ma1_-_T1_L11	GWHAABI00000001_170	464	48852.5	arCOG01252	C	PutA	Lactaldehyde dehydrogenase- Succinate semialdehyde dehydrogenase- a-ketoglutarate semialdehyde dehydrogenase or other NAD-dependent aldehyde dehydrogenase	COG01012	pfam00171	cd07088	TIGR01780	3	Energy production and conversion	CLUSTER_2267
Alpha_AOA_ma1	Alpha_AOA_ma1_-_T1_L11	GWHAABI00000001_171	171	22440.3	arCOG04270	K	TFA1	Transcription initiation factor IIE- alpha subunit	COG01675	pfam02002	_EMPTY_	TIGR00373	1	Transcription	CLUSTER_10548
Alpha_AOA_ma1	Alpha_AOA_ma1_-_T1_L11	GWHAABI00000001_172	178	15426.1	arCOG01857	R	-	SpoU rRNA Methylase family enzyme	COG01303	pfam01994	_EMPTY_	_EMPTY_	4	General function prediction only	CLUSTER_12295
Alpha_AOA_ma1	Alpha_AOA_ma1_-_T1_L11	GWHAABI00000001_17	239	24018.1	arCOG00650	H	CobL	Precorrin-6B methylase 1	COG02241	pfam00590	cd11644	TIGR02467	3	Coenzyme transport and metabolism	CLUSTER_9939
Alpha_AOA_ma1	Alpha_AOA_ma1_-_T1_L11	GWHAABI00000001_173	374	28320.1	arCOG00353	J	HflX	50S ribosomal subunit-associated GTPase HflX	COG02262	pfam13167-pfam01926	cd01878	TIGR03156	1	Translation; ribosomal structure and biogenesis	CLUSTER_3659
Alpha_AOA_ma1	Alpha_AOA_ma1_-_T1_L11	GWHAABI00000001_174	349	35915.3	arCOG00318	P	PhoU	Phosphate uptake regulator	COG00704	pfam04014-pfam01895-pfam01895	_EMPTY_	TIGR02135	3	Inorganic ion transport and metabolism	CLUSTER_4850
Alpha_AOA_ma1	Alpha_AOA_ma1_-_T1_L11	GWHAABI00000001_175	160	12489.6	arCOG00991	J	-	tRNA modification protein- contains pre-PUA and PUA domains	COG01370	pfam14810-pfam01472	_EMPTY_	TIGR00432	1	Translation; ribosomal structure and biogenesis	CLUSTER_14215
Alpha_AOA_ma1	Alpha_AOA_ma1_-_T1_L11	GWHAABI00000001_176	114	14671.2	arCOG04061	K	EGD2	Transcription factor homologous to NACalpha-BTF3	COG01308	pfam00627	cd14359	TIGR00264	1	Transcription	CLUSTER_20737
Alpha_AOA_ma1	Alpha_AOA_ma1_-_T1_L11	GWHAABI00000001_177	112	8849.64	arCOG03363	C	NtpF	Archaeal/vacuolar-type H+-ATPase subunit H	COG02811	pfam03154	_EMPTY_	_EMPTY_	3	Energy production and conversion	CLUSTER_19200
Alpha_AOA_ma1	Alpha_AOA_ma1_-_T1_L11	GWHAABI00000001_178	166	14833.1	arCOG03142	L	-	Nuclease of RNase H fold- RuvC/YqgF family	_EMPTY_	_EMPTY_	_EMPTY_	_EMPTY_	1	Replication; recombination and repair	CLUSTER_11724
Alpha_AOA_ma1	Alpha_AOA_ma1_-_T1_L11	GWHAABI00000001_179	148	10402.5	arCOG08662	S	-	Uncharacterized conserved metal-binding protein	_EMPTY_	_EMPTY_	_EMPTY_	_EMPTY_	4	Function unknown	CLUSTER_15277
Alpha_AOA_ma1	Alpha_AOA_ma1_-_T1_L11	GWHAABI00000001_180	114	7347.46	arCOG08790	S	-	Uncharacterized protein	_EMPTY_	_EMPTY_	_EMPTY_	_EMPTY_	4	Function unknown	CLUSTER_21070
Alpha_AOA_ma1	Alpha_AOA_ma1_-_T1_L11	GWHAABI00000001_181	444	45028.8	arCOG01671	H	UbiD	3-polyprenyl-4-hydroxybenzoate decarboxylase or trans-anhydromevalonate decarboxylase	COG00043	pfam01977	_EMPTY_	TIGR03701	3	Coenzyme transport and metabolism	CLUSTER_2369
Alpha_AOA_ma1	Alpha_AOA_ma1_-_T1_L11	GWHAABI00000001_182	138	12132.9	arCOG10594	S	-	Uncharacterized protein	SC.00224	_EMPTY_	_EMPTY_	_EMPTY_	4	Function unknown	CLUSTER_16773
Alpha_AOA_ma1	Alpha_AOA_ma1_-_T1_L11	GWHAABI00000001_183	222	12492	arCOG08773	S	-	Uncharacterized protein	SC.00479	_EMPTY_	_EMPTY_	_EMPTY_	4	Function unknown	CLUSTER_10438
Alpha_AOA_ma1	Alpha_AOA_ma1_-_T1_L11	GWHAABI00000001_184	225	8829.35	arCOG10593	S	-	Uncharacterized protein	_EMPTY_	_EMPTY_	_EMPTY_	_EMPTY_	4	Function unknown	CLUSTER_11297
Alpha_AOA_ma1	Alpha_AOA_ma1_-_T1_L11	GWHAABI00000001_185	130	14459.2	arCOG07348	S	-	Uncharacterized protein	_EMPTY_	_EMPTY_	_EMPTY_	_EMPTY_	4	Function unknown	CLUSTER_18817
Alpha_AOA_ma1	Alpha_AOA_ma1_-_T1_L11	GWHAABI00000001_18	58	1952.51	arCOG02926	C	PetE	Plastocyanin/azurin/halocyanin family protein	COG03794	pfam00127	cd13921	TIGR02657	3	Energy production and conversion	CLUSTER_5982
Alpha_AOA_ma1	Alpha_AOA_ma1_-_T1_L11	GWHAABI00000001_186	160	10599.7	arCOG10592	S	-	Uncharacterized protein	SC.00224	_EMPTY_	cd06461	_EMPTY_	4	Function unknown	CLUSTER_15720
Alpha_AOA_ma1	Alpha_AOA_ma1_-_T1_L11	GWHAABI00000001_187	64	3832.32	arCOG10591	S	-	Uncharacterized protein	_EMPTY_	_EMPTY_	_EMPTY_	_EMPTY_	4	Function unknown	CLUSTER_26834
Alpha_AOA_ma1	Alpha_AOA_ma1_-_T1_L11	GWHAABI00000001_188	310	34516.5	arCOG00479	O	CyoE	Polyprenyltransferase (cytochrome oxidase assembly factor)	COG00109	pfam01040	cd13957	TIGR01473	2	Posttranslational modification; protein turnover; chaperones	CLUSTER_7075
Alpha_AOA_ma1	Alpha_AOA_ma1_-_T1_L11	GWHAABI00000001_189	83	7549.11	arCOG01580	K	-	DNA-binding transcriptional regulator- Lrp family	COG01522	pfam13412-pfam01037	cd00090	_EMPTY_	1	Transcription	CLUSTER_16045
Alpha_AOA_ma1	Alpha_AOA_ma1_-_T1_L11	GWHAABI00000001_190	69	0	-1	_EMPTY_	_EMPTY_	_EMPTY_	_EMPTY_	_EMPTY_	_EMPTY_	_EMPTY_	_EMPTY_	_EMPTY_	CLUSTER_27344
Alpha_AOA_ma1	Alpha_AOA_ma1_-_T1_L11	GWHAABI00000001_191	359	35119.7	arCOG00494	E	Asd	Aspartate-semialdehyde dehydrogenase	COG00136	pfam01118-pfam02774	_EMPTY_	TIGR00978	3	Amino acid transport and metabolism	CLUSTER_4878
Alpha_AOA_ma1	Alpha_AOA_ma1_-_T1_L11	GWHAABI00000001_19	179	9893.97	arCOG01995	R	SpoIIM	Uncharacterized membrane protein- a component of a putative membrane remodelling system	COG01300	pfam01944	_EMPTY_	_EMPTY_	4	General function prediction only	CLUSTER_11663
Alpha_AOA_ma1	Alpha_AOA_ma1_-_T1_L11	GWHAABI00000001_192	366	17656.1	arCOG04273	E	HisC	Histidinol-phosphate/aromatic aminotransferase or cobyric acid decarboxylase	COG00079	pfam00155	cd00609	TIGR01140	3	Amino acid transport and metabolism	CLUSTER_4614
Alpha_AOA_ma1	Alpha_AOA_ma1_-_T1_L11	GWHAABI00000001_193	280	25067.1	arCOG00105	H	CobQ	Cobyric acid synthase	COG01492	pfam01656-pfam07685	cd03109-cd01750	TIGR00313	3	Coenzyme transport and metabolism	CLUSTER_7072
Alpha_AOA_ma1	Alpha_AOA_ma1_-_T1_L11	GWHAABI00000001_194	324	22532.1	arCOG04274	H	CbiB	Cobalamin biosynthesis protein CobD/CbiB	COG01270	pfam03186	_EMPTY_	TIGR00380	3	Coenzyme transport and metabolism	CLUSTER_6315
Alpha_AOA_ma1	Alpha_AOA_ma1_-_T1_L11	GWHAABI00000001_195	242	22862	arCOG04338	H	CobS	Cobalamin-5-phosphate synthase	COG00368	pfam02654	_EMPTY_	TIGR00317	3	Coenzyme transport and metabolism	CLUSTER_9230
Alpha_AOA_ma1	Alpha_AOA_ma1_-_T1_L11	GWHAABI00000001_196	195	12534.5	arCOG01871	H	-	GTP:adenosylcobinamide-phosphate guanylyltransferase	COG02266	pfam12804	cd02503	TIGR00454	3	Coenzyme transport and metabolism	CLUSTER_13363
Alpha_AOA_ma1	Alpha_AOA_ma1_-_T1_L11	GWHAABI00000001_197	66	6121.74	arCOG04108	J	RPS27A	Ribosomal protein S27E	COG02051	pfam01667	_EMPTY_	_EMPTY_	1	Translation; ribosomal structure and biogenesis	CLUSTER_26434
Alpha_AOA_ma1	Alpha_AOA_ma1_-_T1_L11	GWHAABI00000001_198	94	11946.9	arCOG04109	J	RPL42A	Ribosomal protein L44E	COG01631	pfam00935	_EMPTY_	_EMPTY_	1	Translation; ribosomal structure and biogenesis	CLUSTER_20627
Alpha_AOA_ma1	Alpha_AOA_ma1_-_T1_L11	GWHAABI00000001_199	588	52593.4	arCOG00693	F	AdeC	Adenine deaminase	COG01001	pfam01979-pfam13382	cd01295	TIGR01178	3	Nucleotide transport and metabolism	CLUSTER_1295
Alpha_AOA_ma1	Alpha_AOA_ma1_-_T1_L11	GWHAABI00000001_200	541	56899.8	arCOG01257	O	GroEL	Chaperonin GroEL- HSP60 family	COG00459	pfam00118	cd03343	TIGR02339	2	Posttranslational modification; protein turnover; chaperones	CLUSTER_1341
Alpha_AOA_ma1	Alpha_AOA_ma1_-_T1_L11	GWHAABI00000001_201	289	20884.5	arCOG04280	K	NagC	Transcriptional regulator/sugar kinase	COG01940	pfam00480	cd00012	TIGR00744	1	Transcription	CLUSTER_6942
Alpha_AOA_ma1	Alpha_AOA_ma1_-_T1_L11	GWHAABI00000001_202	121	9723.16	arCOG08684	R	-	Roadblock/LC7 domain superfamily protein	SC.00139	_EMPTY_	_EMPTY_	_EMPTY_	4	General function prediction only	CLUSTER_1866
Alpha_AOA_ma1	Alpha_AOA_ma1_-_T1_L11	GWHAABI00000001_203	508	58874.7	arCOG00087	F	GuaA	GMP synthase - Glutamine amidotransferase domain	COG00518	pfam00117	cd01742	TIGR00888	3	Nucleotide transport and metabolism	CLUSTER_1866
Alpha_AOA_ma1	Alpha_AOA_ma1_-_T1_L11	GWHAABI00000001_204	192	11164.3	arCOG05463	S	-	Uncharacterized protein	_EMPTY_	_EMPTY_	_EMPTY_	_EMPTY_	4	Function unknown	CLUSTER_10921
Alpha_AOA_ma1	Alpha_AOA_ma1_-_T1_L11	GWHAABI00000001_20	482	43721.5	arCOG04455	L	HYS2	Archaeal DNA polymerase II- small subunit/DNA polymerase delta- subunit B	COG01311	pfam01336-pfam04042	cd04490-cd07386	_EMPTY_	1	Replication; recombination and repair	CLUSTER_1797
Alpha_AOA_ma1	Alpha_AOA_ma1_-_T1_L11	GWHAABI00000001_205	244	14461.5	arCOG04303	H	FolK	7-8-Dihydro-6-hydroxymethylpterin-pyrophosphokinase- HPPK- Rossmann fold enzyme	COG01634	pfam01973	cd07995	TIGR01378	3	Coenzyme transport and metabolism	CLUSTER_8808
Alpha_AOA_ma1	Alpha_AOA_ma1_-_T1_L11	GWHAABI00000001_206	284	17008.1	arCOG02817	H	FolC	Folylpolyglutamate synthase and Dihydropteroate synthase	COG00285	pfam08245-pfam02875-pfam00809	cd00739	TIGR01499-TIGR01496	3	Coenzyme transport and metabolism	CLUSTER_6222
Alpha_AOA_ma1	Alpha_AOA_ma1_-_T1_L11	GWHAABI00000001_207	477	49645.5	arCOG00612	F	GuaB	IMP dehydrogenase/GMP reductase	COG00516	pfam00478	cd00381	TIGR01302	3	Nucleotide transport and metabolism	CLUSTER_2273
Alpha_AOA_ma1	Alpha_AOA_ma1_-_T1_L11	GWHAABI00000001_208	84	5656.28	arCOG12826	S	-	Uncharacterized protein	_EMPTY_	_EMPTY_	_EMPTY_	_EMPTY_	4	Function unknown	CLUSTER_25315
Alpha_AOA_ma1	Alpha_AOA_ma1_-_T1_L11	GWHAABI00000001_209	156	7419.84	arCOG08827	S	-	Uncharacterized membrane protein	_EMPTY_	_EMPTY_	_EMPTY_	_EMPTY_	4	Function unknown	CLUSTER_15844
Alpha_AOA_ma1	Alpha_AOA_ma1_-_T1_L11	GWHAABI00000001_210	272	21941	arCOG00255	E	PheA	Prephenate dehydratase	COG00077	pfam00800-pfam01842	cd13532-cd04905	TIGR01268	3	Amino acid transport and metabolism	CLUSTER_7730
Alpha_AOA_ma1	Alpha_AOA_ma1_-_T1_L11	GWHAABI00000001_211	184	16796.1	arCOG00676	J	Csl4	Exosome complex RNA-binding protein Csl4- contains S1 and Zn-ribbon domains	COG01096	pfam14382-pfam00575	cd05692	TIGR03591	1	Translation; ribosomal structure and biogenesis	CLUSTER_12535
Alpha_AOA_ma1	Alpha_AOA_ma1_-_T1_L11	GWHAABI00000001_212	382	39801.7	arCOG01458	C	Qor	NADPH:quinone reductase or related Zn-dependent oxidoreductase	COG00604	pfam08240-pfam00107	cd08264	TIGR02824	3	Energy production and conversion	CLUSTER_3224
Alpha_AOA_ma1	Alpha_AOA_ma1_-_T1_L11	GWHAABI00000001_213	200	11345.9	arCOG05195	R	-	TPR repeats containing protein	COG00457	pfam13414	cd00189	TIGR02521	4	General function prediction only	CLUSTER_12816
Alpha_AOA_ma1	Alpha_AOA_ma1_-_T1_L11	GWHAABI00000001_21	401	35848	arCOG00467	L	CDC6	Cdc6-related protein- AAA superfamily ATPase	COG01474	pfam13401-pfam09079	cd00009-cd08768	TIGR02928	1	Replication; recombination and repair	CLUSTER_3011
Alpha_AOA_ma1	Alpha_AOA_ma1_-_T1_L11	GWHAABI00000001_214	332	35648.4	arCOG04112	J	DPH2	Diphthamide synthase subunit DPH2	COG01736	pfam01866	_EMPTY_	TIGR00322	1	Translation; ribosomal structure and biogenesis	CLUSTER_3925
Alpha_AOA_ma1	Alpha_AOA_ma1_-_T1_L11	GWHAABI00000001_215	443	33060.6	arCOG01115	J	TiaS	tRNA(Ile2) 2-agmatinylcytidine synthetase; containing Zn-ribbon domain and OB-fold domain	COG01571	pfam08489-pfam07282	cd04482	TIGR03280	1	Translation; ribosomal structure and biogenesis	CLUSTER_2183
Alpha_AOA_ma1	Alpha_AOA_ma1_-_T1_L11	GWHAABI00000001_216	366	26247.7	arCOG02796	G	-	Glucose/sorbosone dehydrogenase	COG02133	pfam07995	_EMPTY_	TIGR03606	3	Carbohydrate transport and metabolism	CLUSTER_4443
Alpha_AOA_ma1	Alpha_AOA_ma1_-_T1_L11	GWHAABI00000001_217	419	32565.1	arCOG04260	I	HMG1	Hydroxymethylglutaryl-CoA reductase	COG01257	pfam00368	cd00643	TIGR00533	3	Lipid transport and metabolism	CLUSTER_3220
Alpha_AOA_ma1	Alpha_AOA_ma1_-_T1_L11	GWHAABI00000001_218	326	36675	arCOG02208	E	HisG	ATP phosphoribosyltransferase	COG00040	pfam01634-pfam08029	cd13594	TIGR00070-TIGR03455	3	Amino acid transport and metabolism	CLUSTER_5475
Alpha_AOA_ma1	Alpha_AOA_ma1_-_T1_L11	GWHAABI00000001_219	425	24292.9	arCOG04352	E	HisD	Histidinol dehydrogenase	COG00141	pfam00815	cd06572	TIGR00069	3	Amino acid transport and metabolism	CLUSTER_2732
Alpha_AOA_ma1	Alpha_AOA_ma1_-_T1_L11	GWHAABI00000001_220	357	27359.2	arCOG04273	E	HisC	Histidinol-phosphate/aromatic aminotransferase or cobyric acid decarboxylase	COG00079	pfam00155	cd00609	TIGR01140	3	Amino acid transport and metabolism	CLUSTER_4990
Alpha_AOA_ma1	Alpha_AOA_ma1_-_T1_L11	GWHAABI00000001_22	129	13643.2	arCOG04038	S	-	Uncharacterized protein	_EMPTY_	_EMPTY_	_EMPTY_	_EMPTY_	4	Function unknown	CLUSTER_13623
Alpha_AOA_ma1	Alpha_AOA_ma1_-_T1_L11	GWHAABI00000001_221	325	15129.2	arCOG04692	R	Gph	HAD superfamily hydrolase	COG00546	pfam00702	cd01427	TIGR01548	4	General function prediction only	CLUSTER_6454
Alpha_AOA_ma1	Alpha_AOA_ma1_-_T1_L11	GWHAABI00000001_222	196	17191.7	arCOG04398	E	HisB	Imidazoleglycerol-phosphate dehydratase	COG00131	pfam00475	cd07914	_EMPTY_	3	Amino acid transport and metabolism	CLUSTER_12574
Alpha_AOA_ma1	Alpha_AOA_ma1_-_T1_L11	GWHAABI00000001_223	203	13332	arCOG00089	E	HisH	Glutamine amidotransferase	COG00118	pfam00117	cd01748	TIGR01855	3	Amino acid transport and metabolism	CLUSTER_12072
Alpha_AOA_ma1	Alpha_AOA_ma1_-_T1_L11	GWHAABI00000001_224	236	15895.8	arCOG00618	E	HisA	Phosphoribosylformimino-5-aminoimidazole carboxamide ribonucleotide (ProFAR) isomerase	COG00106	pfam00977	cd04732	TIGR00007	3	Amino acid transport and metabolism	CLUSTER_10493
Alpha_AOA_ma1	Alpha_AOA_ma1_-_T1_L11	GWHAABI00000001_225	268	20764	arCOG00617	E	HisF	Imidazoleglycerol-phosphate synthase	COG00107	pfam00977	cd04731	TIGR00735	3	Amino acid transport and metabolism	CLUSTER_2381
Alpha_AOA_ma1	Alpha_AOA_ma1_-_T1_L11	GWHAABI00000001_226	110	12877.6	arCOG02676	E	HisI	Phosphoribosyl-AMP cyclohydrolase	COG00139	pfam01502	_EMPTY_	_EMPTY_	3	Amino acid transport and metabolism	CLUSTER_18188
Alpha_AOA_ma1	Alpha_AOA_ma1_-_T1_L11	GWHAABI00000001_227	135	1682.48	arCOG08828	S	-	Uncharacterized protein	_EMPTY_	_EMPTY_	_EMPTY_	_EMPTY_	4	Function unknown	CLUSTER_12620
Alpha_AOA_ma1	Alpha_AOA_ma1_-_T1_L11	GWHAABI00000001_228	405	43036	arCOG01434	H	_EMPTY_	Cysteate synthase	COG00498	pfam01155-pfam00291	cd01563	TIGR02605-TIGR00260	3	Coenzyme transport and metabolism	CLUSTER_3570
Alpha_AOA_ma1	Alpha_AOA_ma1_-_T1_L11	GWHAABI00000001_229	439	28481.6	arCOG00536	H	MoaD	Molybdopterin converting factor- small subunit	COG01977	pfam02391	cd00754-cd00756	_EMPTY_	3	Coenzyme transport and metabolism	CLUSTER_2925
Alpha_AOA_ma1	Alpha_AOA_ma1_-_T1_L11	GWHAABI00000001_230	40	0	-1	_EMPTY_	_EMPTY_	_EMPTY_	_EMPTY_	_EMPTY_	_EMPTY_	_EMPTY_	_EMPTY_	_EMPTY_	CLUSTER_33765
Alpha_AOA_ma1	Alpha_AOA_ma1_-_T1_L11	GWHAABI00000001_23	54	7249.45	arCOG00818	V	AbrB	AbrB family transcriptional regulator	COG02002	pfam04014	_EMPTY_	TIGR01439	2	Defense mechanisms	CLUSTER_31273
Alpha_AOA_ma1	Alpha_AOA_ma1_-_T1_L11	GWHAABI00000001_24	205	9065.84	arCOG08041	K	-	Predicted membrane associated DNA-binding protein- HTH	_EMPTY_	pfam13463	cd09655	TIGR01884	1	Transcription	CLUSTER_12211
Alpha_AOA_ma1	Alpha_AOA_ma1_-_T1_L11	GWHAABI00000001_2	462	34693.5	arCOG01962	P	-	NhaP-type Na+/H+ and K+/H+ antiporter with a unique C-terminal domain	COG03263	pfam00999	_EMPTY_	TIGR00831	3	Inorganic ion transport and metabolism	CLUSTER_2241
Alpha_AOA_ma1	Alpha_AOA_ma1_-_T1_L11	GWHAABI00000001_25	121	8468.4	arCOG08806	S	-	Uncharacterized protein	_EMPTY_	_EMPTY_	_EMPTY_	_EMPTY_	4	Function unknown	CLUSTER_18170
Alpha_AOA_ma1	Alpha_AOA_ma1_-_T1_L11	GWHAABI00000001_26	250	30072.8	arCOG01085	I	PcrB	(S)-3-O-geranylgeranylglyceryl phosphate synthase- TIM-barrel fold	COG01646	pfam01884	cd02812	TIGR01768	3	Lipid transport and metabolism	CLUSTER_9322
Alpha_AOA_ma1	Alpha_AOA_ma1_-_T1_L11	GWHAABI00000001_27	1126	104634	arCOG04447	L	-	Archaeal DNA polymerase II- large subunit	COG01933	pfam03833-pfam09845	cd03361	TIGR00354	1	Replication; recombination and repair	CLUSTER_159
Alpha_AOA_ma1	Alpha_AOA_ma1_-_T1_L11	GWHAABI00000001_28	441	51889.2	arCOG00070	E	GlyA	Glycine/serine hydroxymethyltransferase	COG00112	pfam00464	cd00378	TIGR04343	3	Amino acid transport and metabolism	CLUSTER_2836
Alpha_AOA_ma1	Alpha_AOA_ma1_-_T1_L11	GWHAABI00000001_29	572	54461	arCOG01257	O	GroEL	Chaperonin GroEL- HSP60 family	COG00459	pfam00118	cd03343	TIGR02339	2	Posttranslational modification; protein turnover; chaperones	CLUSTER_1341
Alpha_AOA_ma1	Alpha_AOA_ma1_-_T1_L11	GWHAABI00000001_30	93	5823.8	arCOG08808	S	-	Uncharacterized membrane protein	_EMPTY_	_EMPTY_	_EMPTY_	_EMPTY_	4	Function unknown	CLUSTER_23697
Alpha_AOA_ma1	Alpha_AOA_ma1_-_T1_L11	GWHAABI00000001_31	487	60126.4	arCOG01909	E	GlnA	Glutamine synthetase	COG00174	pfam00120	_EMPTY_	TIGR03105	3	Amino acid transport and metabolism	CLUSTER_2073
Alpha_AOA_ma1	Alpha_AOA_ma1_-_T1_L11	GWHAABI00000001_32	186	14399.5	arCOG00551	L	-	DNA replication initiation complex subunit- GINS15 family	COG01711	_EMPTY_	cd11714	_EMPTY_	1	Replication; recombination and repair	CLUSTER_13362
Alpha_AOA_ma1	Alpha_AOA_ma1_-_T1_L11	GWHAABI00000001_33	95	9210.45	arCOG08809	S	-	Uncharacterized membrane protein	_EMPTY_	_EMPTY_	_EMPTY_	_EMPTY_	4	Function unknown	CLUSTER_21406
Alpha_AOA_ma1	Alpha_AOA_ma1_-_T1_L11	GWHAABI00000001_34	79	7223.51	arCOG01769	R	-	Predicted nucleic acid binding protein containing the AN1-type Zn-finger	COG03582	pfam01428	_EMPTY_	_EMPTY_	4	General function prediction only	CLUSTER_25999
Alpha_AOA_ma1	Alpha_AOA_ma1_-_T1_L11	GWHAABI00000001_35	247	22537.5	arCOG01265	C	-	NADP-dependent 3-hydroxy acid dehydrogenase YdfG	COG04221	pfam00106	cd05233	TIGR01963	3	Energy production and conversion	CLUSTER_9792
Alpha_AOA_ma1	Alpha_AOA_ma1_-_T1_L11	GWHAABI00000001_36	383	31353.2	arCOG01064	R	HcaD	NAD(FAD)-dependent dehydrogenase	COG00446	pfam07992	cd05008	TIGR03169	4	General function prediction only	CLUSTER_4066
Alpha_AOA_ma1	Alpha_AOA_ma1_-_T1_L11	GWHAABI00000001_3	68	0	-1	_EMPTY_	_EMPTY_	_EMPTY_	_EMPTY_	_EMPTY_	_EMPTY_	_EMPTY_	_EMPTY_	_EMPTY_	CLUSTER_28583
Alpha_AOA_ma1	Alpha_AOA_ma1_-_T1_L11	GWHAABI00000001_37	75	3244.7	arCOG08810	S	-	Zn finger protein	_EMPTY_	_EMPTY_	_EMPTY_	_EMPTY_	4	Function unknown	CLUSTER_25642
Alpha_AOA_ma1	Alpha_AOA_ma1_-_T1_L11	GWHAABI00000001_38	254	19944.6	arCOG01182	T	-	Predicted Ser/Thr protein kinase	COG02112	pfam07714	cd14014	_EMPTY_	2	Signal transduction mechanisms	CLUSTER_8715
Alpha_AOA_ma1	Alpha_AOA_ma1_-_T1_L11	GWHAABI00000001_39	444	28495.1	arCOG04249	J	CCA1	tRNA nucleotidyltransferase (CCA-adding enzyme)	COG01746	pfam01909-pfam09249	cd05400	TIGR03671	1	Translation; ribosomal structure and biogenesis	CLUSTER_2189
Alpha_AOA_ma1	Alpha_AOA_ma1_-_T1_L11	GWHAABI00000001_40	181	7964.98	arCOG01736	J	LigT	2'-5' RNA ligase	COG01514	pfam13563	_EMPTY_	TIGR02258	1	Translation; ribosomal structure and biogenesis	CLUSTER_12822
Alpha_AOA_ma1	Alpha_AOA_ma1_-_T1_L11	GWHAABI00000001_41	173	14117.2	arCOG01045	H	CoaE	Dephospho-CoA kinase	COG00237	pfam13207	cd02022	_EMPTY_	3	Coenzyme transport and metabolism	CLUSTER_11368
Alpha_AOA_ma1	Alpha_AOA_ma1_-_T1_L11	GWHAABI00000001_42	136	6995.27	arCOG01043	R	-	Predicted RNA binding protein with dsRBD fold	COG01931	pfam01877	_EMPTY_	_EMPTY_	4	General function prediction only	CLUSTER_16031
Alpha_AOA_ma1	Alpha_AOA_ma1_-_T1_L11	GWHAABI00000001_4	302	36511.6	arCOG01981	K	SUA7	Transcription initiation factor TFIIB- Brf1 subunit/Transcription initiation factor TFIIB	COG01405	pfam08271-pfam00382-pfam00382	cd00043	_EMPTY_	1	Transcription	CLUSTER_5387
Alpha_AOA_ma1	Alpha_AOA_ma1_-_T1_L11	GWHAABI00000001_43	240	1447.72	arCOG08685	S	-	Uncharacterized protein	_EMPTY_	_EMPTY_	_EMPTY_	_EMPTY_	4	Function unknown	CLUSTER_10123
Alpha_AOA_ma1	Alpha_AOA_ma1_-_T1_L11	GWHAABI00000001_44	245	19984.4	arCOG04248	K	SIR2	NAD-dependent protein deacetylase- SIR2 family	COG00846	pfam02146	cd01413	_EMPTY_	1	Transcription	CLUSTER_8824
Alpha_AOA_ma1	Alpha_AOA_ma1_-_T1_L11	GWHAABI00000001_45	300	29358.3	arCOG00501	J	Rnz	Ribonuclease Z- beta-lactamase superfamily hydrolase	COG01234	pfam12706	_EMPTY_	TIGR02651	1	Translation; ribosomal structure and biogenesis	CLUSTER_6198
Alpha_AOA_ma1	Alpha_AOA_ma1_-_T1_L11	GWHAABI00000001_46	316	20078.2	arCOG00047	J	Trm11	tRNA G10 N-methylase Trm11	COG01041	pfam01170	cd02440	TIGR01177	1	Translation; ribosomal structure and biogenesis	CLUSTER_6948
Alpha_AOA_ma1	Alpha_AOA_ma1_-_T1_L11	GWHAABI00000001_47	293	20881.3	arCOG00067	F	PrsA	Phosphoribosylpyrophosphate synthetase	COG00462	pfam13793-pfam00156	cd06223	TIGR01251	3	Nucleotide transport and metabolism	CLUSTER_6204
Alpha_AOA_ma1	Alpha_AOA_ma1_-_T1_L11	GWHAABI00000001_48	580	18708.3	arCOG01568	M	MscS	Small-conductance mechanosensitive channel	COG00668	pfam00924	_EMPTY_	_EMPTY_	2	Cell wall/membrane/envelope biogenesis	CLUSTER_1376
Alpha_AOA_ma1	Alpha_AOA_ma1_-_T1_L11	GWHAABI00000001_49	455	43874.2	arCOG03246	E	KamA	Lysine 2-3-aminomutase	COG01509	pfam04055	cd01335	TIGR00238	3	Amino acid transport and metabolism	CLUSTER_2137
Alpha_AOA_ma1	Alpha_AOA_ma1_-_T1_L11	GWHAABI00000001_50	397	27714.9	arCOG02846	O	DnaJ	DnaJ-class molecular chaperone	COG00484	pfam00226	cd06257	TIGR02349	2	Posttranslational modification; protein turnover; chaperones	CLUSTER_4147
Alpha_AOA_ma1	Alpha_AOA_ma1_-_T1_L11	GWHAABI00000001_5	100	4977.62	arCOG08804	S	-	Uncharacterized protein	_EMPTY_	_EMPTY_	_EMPTY_	_EMPTY_	4	Function unknown	CLUSTER_22206
Alpha_AOA_ma1	Alpha_AOA_ma1_-_T1_L11	GWHAABI00000001_51	100	16418.3	arCOG00291	C	NapF	Ferredoxin	COG01145	pfam14697	cd01916	TIGR04105	3	Energy production and conversion	CLUSTER_18872
Alpha_AOA_ma1	Alpha_AOA_ma1_-_T1_L11	GWHAABI00000001_52	208	7767.54	arCOG08028	L	RadB	DNA repair and recombination protein RadB homolog	COG00468	_EMPTY_	_EMPTY_	_EMPTY_	1	Replication; recombination and repair	CLUSTER_11453
Alpha_AOA_ma1	Alpha_AOA_ma1_-_T1_L11	GWHAABI00000001_53	384	32317.9	arCOG00065	O	csdA	Selenocysteine lyase/Cysteine desulfurase	COG00520	pfam00266	cd06453	TIGR01979	2	Posttranslational modification; protein turnover; chaperones	CLUSTER_3335
Alpha_AOA_ma1	Alpha_AOA_ma1_-_T1_L11	GWHAABI00000001_54	86	9169.58	arCOG01117	K	-	Lrp/AsnC family C-terminal domain	COG01522	pfam01037	_EMPTY_	_EMPTY_	1	Transcription	CLUSTER_22800
Alpha_AOA_ma1	Alpha_AOA_ma1_-_T1_L11	GWHAABI00000001_55	214	16164.9	arCOG02462	E	-	Kynurenine formamidase	COG01878	pfam04199	_EMPTY_	TIGR03035	3	Amino acid transport and metabolism	CLUSTER_11145
Alpha_AOA_ma1	Alpha_AOA_ma1_-_T1_L11	GWHAABI00000001_56	165	16963	arCOG03413	T	CDC14	Protein-tyrosine phosphatase	COG02453	pfam00782	cd00047	_EMPTY_	2	Signal transduction mechanisms	CLUSTER_14580
Alpha_AOA_ma1	Alpha_AOA_ma1_-_T1_L11	GWHAABI00000001_57	49	2949.94	arCOG08748	S	-	Uncharacterized protein	_EMPTY_	_EMPTY_	_EMPTY_	_EMPTY_	4	Function unknown	CLUSTER_29428
Alpha_AOA_ma1	Alpha_AOA_ma1_-_T1_L11	GWHAABI00000001_58	51	6087.3	arCOG08748	S	-	Uncharacterized protein	_EMPTY_	_EMPTY_	_EMPTY_	_EMPTY_	4	Function unknown	CLUSTER_29428
Alpha_AOA_ma1	Alpha_AOA_ma1_-_T1_L11	GWHAABI00000001_59	179	16225.1	arCOG08749	S	-	Uncharacterized protein	_EMPTY_	_EMPTY_	_EMPTY_	_EMPTY_	4	Function unknown	CLUSTER_12944
Alpha_AOA_ma1	Alpha_AOA_ma1_-_T1_L11	GWHAABI00000001_60	93	6995.56	arCOG04111	K	RPB11	DNA-directed RNA polymerase- subunit L	COG01761	pfam13656	cd06927	_EMPTY_	1	Transcription	CLUSTER_22082
Alpha_AOA_ma1	Alpha_AOA_ma1_-_T1_L11	GWHAABI00000001_61	106	8705.99	arCOG00579	K	RPB9	DNA-directed RNA polymerase- subunit M/Transcription elongation factor TFIIS	COG01594	pfam02150	_EMPTY_	TIGR01384	1	Transcription	CLUSTER_19356
Alpha_AOA_ma1	Alpha_AOA_ma1_-_T1_L11	GWHAABI00000001_62	249	32823.9	arCOG00488	L	DnaN	DNA polymerase sliding clamp subunit (PCNA homolog)	COG00592	pfam00705-pfam02747	cd00577	TIGR00590	1	Replication; recombination and repair	CLUSTER_8081
Alpha_AOA_ma1	Alpha_AOA_ma1_-_T1_L11	GWHAABI00000001_63	468	46871	arCOG00861	E	LysC	Aspartokinase	COG00527	_EMPTY_	_EMPTY_	_EMPTY_	3	Amino acid transport and metabolism	CLUSTER_2547
Alpha_AOA_ma1	Alpha_AOA_ma1_-_T1_L11	GWHAABI00000001_64	488	38853.2	arCOG08764	C	-	Periplasmic protein of plastocyanin/azurin/halocyanin family protein	COG03794	pfam00127	cd13921	TIGR02656	3	Energy production and conversion	CLUSTER_2087
Alpha_AOA_ma1	Alpha_AOA_ma1_-_T1_L11	GWHAABI00000001_65	265	32537.7	arCOG00647	H	CobJ	Precorrin-3B methylase	COG01010	pfam00590	cd11646	TIGR01466	3	Coenzyme transport and metabolism	CLUSTER_7448
Alpha_AOA_ma1	Alpha_AOA_ma1_-_T1_L11	GWHAABI00000001_66	349	31436.9	arCOG01886	J	TyrS	Tyrosyl-tRNA synthetase	COG00162	pfam00579	cd00805	TIGR00234	1	Translation; ribosomal structure and biogenesis	CLUSTER_5040
Alpha_AOA_ma1	Alpha_AOA_ma1_-_T1_L11	GWHAABI00000001_67	63	5155.88	arCOG08679	S	-	Zn-finger protein	_EMPTY_	_EMPTY_	_EMPTY_	_EMPTY_	4	Function unknown	CLUSTER_29068
Alpha_AOA_ma1	Alpha_AOA_ma1_-_T1_L11	GWHAABI00000001_68	191	20846.7	arCOG08765	S	-	Uncharacterized membrane protein	_EMPTY_	_EMPTY_	_EMPTY_	_EMPTY_	4	Function unknown	CLUSTER_13050
Alpha_AOA_ma1	Alpha_AOA_ma1_-_T1_L11	GWHAABI00000001_6	91	9360.15	arCOG08691	S	-	Uncharacterized protein	SC.00809	_EMPTY_	_EMPTY_	_EMPTY_	4	Function unknown	CLUSTER_20723
Alpha_AOA_ma1	Alpha_AOA_ma1_-_T1_L11	GWHAABI00000001_69	361	26069.2	arCOG00118	M	WecE	Predicted pyridoxal phosphate-dependent enzyme apparently involved in regulation of cell wall biogenesis	COG00399	pfam01041	cd00616	TIGR03588	2	Cell wall/membrane/envelope biogenesis	CLUSTER_2594
Alpha_AOA_ma1	Alpha_AOA_ma1_-_T1_L11	GWHAABI00000001_70	159	7001	arCOG03220	H	MtrA	Tetrahydromethanopterin S-methyltransferase- subunit A	COG04063	pfam04208	_EMPTY_	TIGR01111	3	Coenzyme transport and metabolism	CLUSTER_15973
Alpha_AOA_ma1	Alpha_AOA_ma1_-_T1_L11	GWHAABI00000001_71	113	11901.2	arCOG08766	F	Dut2	Dimeric dUTPase- all-alpha-NTP-PPase (MazG) superfamily	COG04508	pfam08761	cd11527	_EMPTY_	3	Nucleotide transport and metabolism	CLUSTER_19903
Alpha_AOA_ma1	Alpha_AOA_ma1_-_T1_L11	GWHAABI00000001_72	298	32561.2	arCOG00014	G	RbsK	Sugar kinase- ribokinase family	COG00524	pfam00294	cd01174	TIGR02152	3	Carbohydrate transport and metabolism	CLUSTER_6308
Alpha_AOA_ma1	Alpha_AOA_ma1_-_T1_L11	GWHAABI00000001_73	122	7065.25	arCOG08767	V	-	LEA14-like desiccation related protein	COG05608	_EMPTY_	_EMPTY_	_EMPTY_	2	Defense mechanisms	CLUSTER_14456
Alpha_AOA_ma1	Alpha_AOA_ma1_-_T1_L11	GWHAABI00000001_74	162	9354.91	arCOG10601	S	-	Uncharacterized protein	_EMPTY_	_EMPTY_	_EMPTY_	_EMPTY_	4	Function unknown	CLUSTER_13821
Alpha_AOA_ma1	Alpha_AOA_ma1_-_T1_L11	GWHAABI00000001_7	50	0	-1	_EMPTY_	_EMPTY_	_EMPTY_	_EMPTY_	_EMPTY_	_EMPTY_	_EMPTY_	_EMPTY_	_EMPTY_	CLUSTER_20947
Alpha_AOA_ma1	Alpha_AOA_ma1_-_T1_L11	GWHAABI00000001_75	80	6949.65	arCOG11612	S	-	Uncharacterized protein	_EMPTY_	_EMPTY_	_EMPTY_	_EMPTY_	4	Function unknown	CLUSTER_26022
Alpha_AOA_ma1	Alpha_AOA_ma1_-_T1_L11	GWHAABI00000001_76	323	5561.76	arCOG08768	S	-	Uncharacterized protein	SC.00166	_EMPTY_	_EMPTY_	_EMPTY_	4	Function unknown	CLUSTER_6313
Alpha_AOA_ma1	Alpha_AOA_ma1_-_T1_L11	GWHAABI00000001_77	159	17011.4	arCOG04767	O	PpiB	Peptidyl-prolyl cis-trans isomerase (rotamase) - cyclophilin family	COG00652	_EMPTY_	_EMPTY_	_EMPTY_	2	Posttranslational modification; protein turnover; chaperones	CLUSTER_11051
Alpha_AOA_ma1	Alpha_AOA_ma1_-_T1_L11	GWHAABI00000001_78	77	9359.99	arCOG08769	S	-	Uncharacterized protein	_EMPTY_	_EMPTY_	_EMPTY_	_EMPTY_	4	Function unknown	CLUSTER_22542
Alpha_AOA_ma1	Alpha_AOA_ma1_-_T1_L11	GWHAABI00000001_79	78	2877.08	arCOG08776	S	-	Uncharacterized membrane protein	_EMPTY_	_EMPTY_	_EMPTY_	_EMPTY_	4	Function unknown	CLUSTER_26243
Alpha_AOA_ma1	Alpha_AOA_ma1_-_T1_L11	GWHAABI00000001_80	99	4244.48	arCOG08776	S	-	Uncharacterized membrane protein	_EMPTY_	_EMPTY_	_EMPTY_	_EMPTY_	4	Function unknown	CLUSTER_22949
Alpha_AOA_ma1	Alpha_AOA_ma1_-_T1_L11	GWHAABI00000001_81	177	11818.9	arCOG04624	R	-	Multimeric flavodoxin WrbA	COG00431	_EMPTY_	_EMPTY_	_EMPTY_	4	General function prediction only	CLUSTER_13083
Alpha_AOA_ma1	Alpha_AOA_ma1_-_T1_L11	GWHAABI00000001_82	237	25599.7	arCOG00288	C	NfnB	Nitroreductase	COG00778	pfam00881	cd02150	TIGR02476	3	Energy production and conversion	CLUSTER_9114
Alpha_AOA_ma1	Alpha_AOA_ma1_-_T1_L11	GWHAABI00000001_83	165	5939.86	arCOG03788	V	-	LEA14-like desiccation related protein	COG05608	pfam03168	_EMPTY_	_EMPTY_	2	Defense mechanisms	CLUSTER_15339
Alpha_AOA_ma1	Alpha_AOA_ma1_-_T1_L11	GWHAABI00000001_84	166	15861.4	arCOG05392	S	-	Uncharacterized membrane protein	COG05615	pfam05425	_EMPTY_	_EMPTY_	4	Function unknown	CLUSTER_14940
Alpha_AOA_ma1	Alpha_AOA_ma1_-_T1_L11	GWHAABI00000001_85	342	17577.7	arCOG04125	J	RCL1	RNA 3'-terminal phosphate cyclase	COG00430	pfam01137	cd00874	TIGR03399	1	Translation; ribosomal structure and biogenesis	CLUSTER_4587
Alpha_AOA_ma1	Alpha_AOA_ma1_-_T1_L11	GWHAABI00000001_86	165	12348.3	arCOG00972	H	NadR	Nicotinamide mononucleotide adenylyltransferase	COG01056	pfam01467	cd02166	TIGR01527	3	Coenzyme transport and metabolism	CLUSTER_14748
Alpha_AOA_ma1	Alpha_AOA_ma1_-_T1_L11	GWHAABI00000001_87	378	40830.4	arCOG00082	F	PucG	Serine-pyruvate aminotransferase/archaeal aspartate aminotransferase	COG00075	pfam00266	cd06451	TIGR03301	3	Nucleotide transport and metabolism	CLUSTER_4298
Alpha_AOA_ma1	Alpha_AOA_ma1_-_T1_L11	GWHAABI00000001_88	249	25842.9	arCOG00980	O	SlpA	FKBP-type peptidyl-prolyl cis-trans isomerase 2	COG01047	pfam00254	_EMPTY_	_EMPTY_	2	Posttranslational modification; protein turnover; chaperones	CLUSTER_7640
Alpha_AOA_ma1	Alpha_AOA_ma1_-_T1_L11	GWHAABI00000001_89	343	24749.8	arCOG00982	C	GldA	Glycerol dehydrogenase or related enzyme	COG00371	pfam13685	cd08173	TIGR01357	3	Energy production and conversion	CLUSTER_5347
Alpha_AOA_ma1	Alpha_AOA_ma1_-_T1_L11	GWHAABI00000001_90	211	24970.6	arCOG00970	O	PRE1	20S proteasome- beta subunit	COG00638	pfam00227	cd03764	TIGR03634	2	Posttranslational modification; protein turnover; chaperones	CLUSTER_10478
Alpha_AOA_ma1	Alpha_AOA_ma1_-_T1_L11	GWHAABI00000001_9	115	272.798	arCOG14320	S	-	Uncharacterized protein	_EMPTY_	_EMPTY_	_EMPTY_	_EMPTY_	4	Function unknown	CLUSTER_20947
Alpha_AOA_ma1	Alpha_AOA_ma1_-_T1_L11	GWHAABI00000001_91	646	79587	arCOG00543	J	FttA	Transcription termination factor- consists of metallo-beta-lactamase domain and an RNA-binding KH domain	COG01782	pfam00753-pfam10996-pfam07521	cd02410	TIGR03675	1	Translation; ribosomal structure and biogenesis	CLUSTER_771
Alpha_AOA_ma1	Alpha_AOA_ma1_-_T1_L11	GWHAABI00000001_92	93	9772.9	arCOG02263	D	-	Predicted cell division protein- SepF homolog	COG02450	pfam04472	_EMPTY_	_EMPTY_	2	Cell cycle control; cell division; chromosome partitioning	CLUSTER_21215
Alpha_AOA_ma1	Alpha_AOA_ma1_-_T1_L11	GWHAABI00000001_93	351	28477.6	arCOG00038	J	ThiI	tRNA S(4)U 4-thiouridine synthase	COG00301	pfam02926-pfam02568-pfam00581	cd11716-cd01712-cd00158	TIGR00342-TIGR04271	1	Translation; ribosomal structure and biogenesis	CLUSTER_4844
Alpha_AOA_ma1	Alpha_AOA_ma1_-_T1_L11	GWHAABI00000001_94	355	38653.7	arCOG01000	E	PepP	Xaa-Pro aminopeptidase	COG00006	pfam01321-pfam00557	cd01092	TIGR00500	3	Amino acid transport and metabolism	CLUSTER_4677
Alpha_AOA_ma1	Alpha_AOA_ma1_-_T1_L11	GWHAABI00000001_95	161	3960.62	arCOG10600	S	-	Uncharacterized protein	_EMPTY_	_EMPTY_	_EMPTY_	_EMPTY_	4	Function unknown	CLUSTER_16173
Alpha_AOA_ma1	Alpha_AOA_ma1_-_T1_L11	GWHAABI00000001_96	281	16873.1	arCOG04347	Q	-	SAM-dependent methyltransferase	COG00500	pfam08241	cd02440	TIGR01934	3	Secondary metabolites biosynthesis; transport and catabolism	CLUSTER_7502
Alpha_AOA_ma1	Alpha_AOA_ma1_-_T1_L11	GWHAABI00000001_97	418	26019.2	arCOG01704	H	Dfp	Phosphopantothenoylcysteine synthetase/decarboxylase	COG00452	pfam02441-pfam04127	_EMPTY_	TIGR00521	3	Coenzyme transport and metabolism	CLUSTER_2371
Alpha_AOA_ma1	Alpha_AOA_ma1_-_T1_L11	GWHAABI00000001_98	280	28164.8	arCOG00584	H	PanB	Ketopantoate hydroxymethyltransferase	COG00413	pfam02548	cd06557	TIGR00222	3	Coenzyme transport and metabolism	CLUSTER_7341
Alpha_AOA_ma1	Alpha_AOA_ma1_-_T1_L11	GWHAABI00000001_99	255	21986	arCOG04262	H	-	Phosphopantothenate synthetase	COG01701	pfam02006	_EMPTY_	_EMPTY_	3	Coenzyme transport and metabolism	CLUSTER_8829
Alpha_AOA_ma1	Alpha_AOA_ma1_-_T1_L11	GWHAABI00000002_100	1264	143469	arCOG04257	K	RpoC/Rpo3	DNA-directed RNA polymerase subunit A'	COG00086	pfam04997-pfam00623-pfam04983-pfam05000-pfam04998	cd02582	TIGR02390	1	Transcription	CLUSTER_125
Alpha_AOA_ma1	Alpha_AOA_ma1_-_T1_L11	GWHAABI00000002_101	1116	147211	arCOG01762	K	RpoB/Rpo2	DNA-directed RNA polymerase subunit B	COG00085	pfam04563-pfam04565-pfam04566-pfam04567-pfam00562-pfam04560	cd00653	TIGR03670	1	Transcription	CLUSTER_181
Alpha_AOA_ma1	Alpha_AOA_ma1_-_T1_L11	GWHAABI00000002_102	84	11938.4	arCOG04258	K	RPB5	DNA-directed RNA polymerase- subunit H- RpoH/RPB5	COG02012	pfam01191	_EMPTY_	_EMPTY_	1	Transcription	CLUSTER_23273
Alpha_AOA_ma1	Alpha_AOA_ma1_-_T1_L11	GWHAABI00000002_103	288	10239.6	arCOG08643	S	-	Secreted protein with C-terminal PEFG domain	_EMPTY_	_EMPTY_	_EMPTY_	_EMPTY_	4	Function unknown	CLUSTER_5948
Alpha_AOA_ma1	Alpha_AOA_ma1_-_T1_L11	GWHAABI00000002_104	285	5583.15	arCOG08643	S	-	Secreted protein with C-terminal PEFG domain	_EMPTY_	_EMPTY_	_EMPTY_	_EMPTY_	4	Function unknown	CLUSTER_7837
Alpha_AOA_ma1	Alpha_AOA_ma1_-_T1_L11	GWHAABI00000002_10	467	60177.8	arCOG01715	O	SufB	Cysteine desulfurase activator SufB	COG00719	pfam01458	_EMPTY_	TIGR01981	2	Posttranslational modification; protein turnover; chaperones	CLUSTER_2402
Alpha_AOA_ma1	Alpha_AOA_ma1_-_T1_L11	GWHAABI00000002_105	293	10934.1	arCOG08643	S	-	Secreted protein with C-terminal PEFG domain	_EMPTY_	_EMPTY_	_EMPTY_	_EMPTY_	4	Function unknown	CLUSTER_6621
Alpha_AOA_ma1	Alpha_AOA_ma1_-_T1_L11	GWHAABI00000002_106	276	7552.09	arCOG08643	S	-	Secreted protein with C-terminal PEFG domain	_EMPTY_	_EMPTY_	_EMPTY_	_EMPTY_	4	Function unknown	CLUSTER_8646
Alpha_AOA_ma1	Alpha_AOA_ma1_-_T1_L11	GWHAABI00000002_107	392	28559	arCOG00066	E	NifS/DndA	Cysteine sulfinate desulfinase/cysteine desulfurase or related enzyme	COG01104	pfam00266	cd06453	TIGR03402	3	Amino acid transport and metabolism	CLUSTER_3823
Alpha_AOA_ma1	Alpha_AOA_ma1_-_T1_L11	GWHAABI00000002_108	266	19879.3	arCOG00043	R	-	ATP-utilizing enzyme of the PP-loop superfamily	COG01606	pfam02540	cd01990	TIGR00268	4	General function prediction only	CLUSTER_7078
Alpha_AOA_ma1	Alpha_AOA_ma1_-_T1_L11	GWHAABI00000002_109	408	28661.9	arCOG02701	S	-	Uncharacterized protein	COG01641	pfam01969	_EMPTY_	TIGR00299	4	Function unknown	CLUSTER_3513
Alpha_AOA_ma1	Alpha_AOA_ma1_-_T1_L11	GWHAABI00000002_110	305	36265.8	arCOG00246	C	Mdh	Malate/lactate dehydrogenase	COG00039	pfam00056-pfam02866	cd00300	TIGR01771	3	Energy production and conversion	CLUSTER_6161
Alpha_AOA_ma1	Alpha_AOA_ma1_-_T1_L11	GWHAABI00000002_111	258	26561.8	arCOG02465	R	-	NCAIR mutase (PurE)-related protein	COG01691	pfam00731	cd08172	TIGR01162	4	General function prediction only	CLUSTER_7623
Alpha_AOA_ma1	Alpha_AOA_ma1_-_T1_L11	GWHAABI00000002_112	527	63259.8	arCOG01357	C	-	Radical SAM superfamily enzyme	COG01032	pfam04055	cd01335	TIGR04013	3	Energy production and conversion	CLUSTER_1855
Alpha_AOA_ma1	Alpha_AOA_ma1_-_T1_L11	GWHAABI00000002_113	107	9387.51	arCOG06055	S	-	Uncharacterized protein	_EMPTY_	_EMPTY_	_EMPTY_	_EMPTY_	4	Function unknown	CLUSTER_21214
Alpha_AOA_ma1	Alpha_AOA_ma1_-_T1_L11	GWHAABI00000002_11	332	12010.5	arCOG01617	C	Tas	Aryl-alcohol dehydrogenase related enzyme	COG00667	pfam00248	cd06660	TIGR01293	3	Energy production and conversion	CLUSTER_5430
Alpha_AOA_ma1	Alpha_AOA_ma1_-_T1_L11	GWHAABI00000002_114	323	9038.69	arCOG08038	O	-	Putative membrane-associated protease inhibitor- contains alpha-2-macroglobulin-like domain	_EMPTY_	pfam01835	_EMPTY_	_EMPTY_	2	Posttranslational modification; protein turnover; chaperones	CLUSTER_6347
Alpha_AOA_ma1	Alpha_AOA_ma1_-_T1_L11	GWHAABI00000002_115	87	1190.82	arCOG08647	S	-	Uncharacterized protein	_EMPTY_	_EMPTY_	_EMPTY_	_EMPTY_	4	Function unknown	CLUSTER_227
Alpha_AOA_ma1	Alpha_AOA_ma1_-_T1_L11	GWHAABI00000002_116	451	37544.8	arCOG01474	P	MMT1	Predicted Co/Zn/Cd cation transporter	COG00053	pfam01545	_EMPTY_	TIGR01297	3	Inorganic ion transport and metabolism	CLUSTER_2255
Alpha_AOA_ma1	Alpha_AOA_ma1_-_T1_L11	GWHAABI00000002_117	393	34146.3	arCOG00576	P	-	Predicted divalent heavy-metal cations transporter	COG00428	pfam02535	_EMPTY_	_EMPTY_	3	Inorganic ion transport and metabolism	CLUSTER_1473
Alpha_AOA_ma1	Alpha_AOA_ma1_-_T1_L11	GWHAABI00000002_118	352	14894	arCOG03914	Q	SufI	Multicopper oxidase	COG02132	pfam07732	cd11024	TIGR02376	3	Secondary metabolites biosynthesis; transport and catabolism	CLUSTER_4944
Alpha_AOA_ma1	Alpha_AOA_ma1_-_T1_L11	GWHAABI00000002_119	167	4950.2	arCOG08779	S	-	Uncharacterized membrane protein	SC.00814	_EMPTY_	_EMPTY_	_EMPTY_	4	Function unknown	CLUSTER_15646
Alpha_AOA_ma1	Alpha_AOA_ma1_-_T1_L11	GWHAABI00000002_120	104	4158.5	arCOG08780	K	-	Predicted transcriptional regulator- contains HTH domain	COG00640	_EMPTY_	cd00090	_EMPTY_	1	Transcription	CLUSTER_20497
Alpha_AOA_ma1	Alpha_AOA_ma1_-_T1_L11	GWHAABI00000002_121	51	0	-1	_EMPTY_	_EMPTY_	_EMPTY_	_EMPTY_	_EMPTY_	_EMPTY_	_EMPTY_	_EMPTY_	_EMPTY_	CLUSTER_32290
Alpha_AOA_ma1	Alpha_AOA_ma1_-_T1_L11	GWHAABI00000002_122	185	10834.4	arCOG01722	J	RpsM	Ribosomal protein S13	COG00099	pfam00416	_EMPTY_	TIGR03629	1	Translation; ribosomal structure and biogenesis	CLUSTER_10601
Alpha_AOA_ma1	Alpha_AOA_ma1_-_T1_L11	GWHAABI00000002_12	270	18820.2	arCOG02048	H	HemD	Uroporphyrinogen-III synthase	COG01587	pfam02602	cd06578	_EMPTY_	3	Coenzyme transport and metabolism	CLUSTER_8153
Alpha_AOA_ma1	Alpha_AOA_ma1_-_T1_L11	GWHAABI00000002_123	191	16596.4	arCOG04239	J	RpsD	Ribosomal protein S4 or related protein	COG00522	pfam00163-pfam01479	cd00165	TIGR01018	1	Translation; ribosomal structure and biogenesis	CLUSTER_12025
Alpha_AOA_ma1	Alpha_AOA_ma1_-_T1_L11	GWHAABI00000002_124	587	47720.4	arCOG00057	M	GlmS	Glucosamine 6-phosphate synthetase	COG00449	pfam00310-pfam01380-pfam01380	cd00714-cd05008-cd05009	TIGR01135	2	Cell wall/membrane/envelope biogenesis	CLUSTER_1107
Alpha_AOA_ma1	Alpha_AOA_ma1_-_T1_L11	GWHAABI00000002_125	355	30001.8	arCOG04272	H	CobT	NaMN:DMB phosphoribosyltransferase	COG02038	pfam02277	cd02439	TIGR00303	3	Coenzyme transport and metabolism	CLUSTER_4578
Alpha_AOA_ma1	Alpha_AOA_ma1_-_T1_L11	GWHAABI00000002_1	258	8215.24	arCOG12815	S	-	Uncharacterized protein	_EMPTY_	_EMPTY_	_EMPTY_	TIGR02168	4	Function unknown	CLUSTER_6747
Alpha_AOA_ma1	Alpha_AOA_ma1_-_T1_L11	GWHAABI00000002_126	204	19265.1	arCOG00517	R	-	Rhodanese Homology Domain fused to Zn-dependent hydrolase of beta-lactamase superfamily	COG00491	pfam00753	_EMPTY_	TIGR03413	4	General function prediction only	CLUSTER_10054
Alpha_AOA_ma1	Alpha_AOA_ma1_-_T1_L11	GWHAABI00000002_127	216	24096.8	arCOG00018	F	Nnr2	NAD(P)H-hydrate repair enzyme Nnr- NAD(P)H-hydrate dehydratase domain	COG00063	pfam03853-pfam01256	cd01171	TIGR00197-TIGR00196	3	Nucleotide transport and metabolism	CLUSTER_10024
Alpha_AOA_ma1	Alpha_AOA_ma1_-_T1_L11	GWHAABI00000002_128	107	954.421	arCOG01273	E	LivM	ABC-type branched-chain amino acid transport system- permease component	COG04177	pfam02653	cd06581	_EMPTY_	3	Amino acid transport and metabolism	CLUSTER_5106
Alpha_AOA_ma1	Alpha_AOA_ma1_-_T1_L11	GWHAABI00000002_129	205	18795.2	arCOG04318	J	-	Predicted RNA-binding protein of the translin family	COG02178	pfam01997	cd14820	_EMPTY_	1	Translation; ribosomal structure and biogenesis	CLUSTER_10749
Alpha_AOA_ma1	Alpha_AOA_ma1_-_T1_L11	GWHAABI00000002_130	79	7844.49	arCOG04244	K	RPB10	DNA-directed RNA polymerase- subunit N (RpoN/RPB10)	COG01644	pfam01194	_EMPTY_	_EMPTY_	1	Transcription	CLUSTER_24394
Alpha_AOA_ma1	Alpha_AOA_ma1_-_T1_L11	GWHAABI00000002_131	413	41820.7	arCOG01169	G	Eno	Enolase	COG00148	pfam03952-pfam00113	cd03313	TIGR01060	3	Carbohydrate transport and metabolism	CLUSTER_3617
Alpha_AOA_ma1	Alpha_AOA_ma1_-_T1_L11	GWHAABI00000002_132	208	23743.6	arCOG04245	J	RpsB	Ribosomal protein S2	COG00052	pfam00318	cd01425	TIGR01012	1	Translation; ribosomal structure and biogenesis	CLUSTER_11085
Alpha_AOA_ma1	Alpha_AOA_ma1_-_T1_L11	GWHAABI00000002_13	247	29851	arCOG00644	H	CysG	Uroporphyrinogen-III methylase	COG00007	pfam00590	cd11642	TIGR01469	3	Coenzyme transport and metabolism	CLUSTER_8265
Alpha_AOA_ma1	Alpha_AOA_ma1_-_T1_L11	GWHAABI00000002_133	316	18229.5	arCOG01028	I	ERG12	Mevalonate kinase	COG01577	pfam00288	_EMPTY_	TIGR00549	3	Lipid transport and metabolism	CLUSTER_4696
Alpha_AOA_ma1	Alpha_AOA_ma1_-_T1_L11	GWHAABI00000002_134	251	22914.7	arCOG00860	I	-	Isopentenyl phosphate kinase- enzyme of modified mevalonate pathway	COG01608	pfam00696	cd04241	TIGR02075	3	Lipid transport and metabolism	CLUSTER_8404
Alpha_AOA_ma1	Alpha_AOA_ma1_-_T1_L11	GWHAABI00000002_135	217	17945.9	arCOG01081	I	Idi	Isopentenyldiphosphate isomerase	COG01443	pfam00293	cd02885	TIGR02150	3	Lipid transport and metabolism	CLUSTER_11180
Alpha_AOA_ma1	Alpha_AOA_ma1_-_T1_L11	GWHAABI00000002_136	327	32226.8	arCOG01726	H	IspA	Geranylgeranyl pyrophosphate synthase	COG00142	pfam00348	cd00685	TIGR02748	3	Coenzyme transport and metabolism	CLUSTER_6096
Alpha_AOA_ma1	Alpha_AOA_ma1_-_T1_L11	GWHAABI00000002_137	570	45284	arCOG04302	J	GlnS	Glutamyl- or glutaminyl-tRNA synthetase	COG00008	pfam00749-pfam03950	cd09287	TIGR00463	1	Translation; ribosomal structure and biogenesis	CLUSTER_1125
Alpha_AOA_ma1	Alpha_AOA_ma1_-_T1_L11	GWHAABI00000002_138	290	23821.8	arCOG00235	Q	MhpD	2-keto-4-pentenoate hydratase/2-oxohepta-3-ene-1-7-dioic acid hydratase (catechol pathway)	COG00179	pfam01557	_EMPTY_	TIGR02303	3	Secondary metabolites biosynthesis; transport and catabolism	CLUSTER_7337
Alpha_AOA_ma1	Alpha_AOA_ma1_-_T1_L11	GWHAABI00000002_139	259	9600.66	arCOG00845	K	WecD	Acetyltransferase (GNAT) family	COG00454	pfam00583	cd04301	TIGR01575	1	Transcription	CLUSTER_8957
Alpha_AOA_ma1	Alpha_AOA_ma1_-_T1_L11	GWHAABI00000002_140	103	11932	arCOG02852	P	{NirD}	Ferredoxin subunit of nitrite reductase or ring-hydroxylating dioxygenase	COG02146	pfam00355	cd03528	TIGR02377	3	Inorganic ion transport and metabolism	CLUSTER_20581
Alpha_AOA_ma1	Alpha_AOA_ma1_-_T1_L11	GWHAABI00000002_141	90	7833.04	arCOG04308	S	-	Uncharacterized protein	COG01698	pfam03685	_EMPTY_	_EMPTY_	4	Function unknown	CLUSTER_21056
Alpha_AOA_ma1	Alpha_AOA_ma1_-_T1_L11	GWHAABI00000002_142	254	16707.6	arCOG01631	O	-	Protein lysine SAM-dependent methyltransferase	COG00500	pfam08123	_EMPTY_	_EMPTY_	2	Posttranslational modification; protein turnover; chaperones	CLUSTER_8677
Alpha_AOA_ma1	Alpha_AOA_ma1_-_T1_L11	GWHAABI00000002_143	116	11046.9	arCOG08781	S	-	Uncharacterized protein	SC.00190	_EMPTY_	_EMPTY_	_EMPTY_	4	Function unknown	CLUSTER_19730
Alpha_AOA_ma1	Alpha_AOA_ma1_-_T1_L11	GWHAABI00000002_14	312	26878.5	arCOG04299	H	HemC	Porphobilinogen deaminase	COG00181	pfam01379-pfam03900	cd13644	TIGR00212	3	Coenzyme transport and metabolism	CLUSTER_2201
Alpha_AOA_ma1	Alpha_AOA_ma1_-_T1_L11	GWHAABI00000002_144	341	28923.8	arCOG02265	P	CorA	Mg2+ and Co2+ transporter	COG00598	pfam01544	cd12828	TIGR00383	3	Inorganic ion transport and metabolism	CLUSTER_5919
Alpha_AOA_ma1	Alpha_AOA_ma1_-_T1_L11	GWHAABI00000002_145	84	2175.68	arCOG08822	S	-	Uncharacterized protein	_EMPTY_	_EMPTY_	_EMPTY_	_EMPTY_	4	Function unknown	CLUSTER_23572
Alpha_AOA_ma1	Alpha_AOA_ma1_-_T1_L11	GWHAABI00000002_146	222	22793.4	arCOG05061	G	TalA	Transaldolase	COG00176	pfam00923	cd00956	TIGR00875	3	Carbohydrate transport and metabolism	CLUSTER_11112
Alpha_AOA_ma1	Alpha_AOA_ma1_-_T1_L11	GWHAABI00000002_147	325	34705.4	arCOG01051	G	TktA2	Transketolase- C-terminal subunit	COG03958	pfam02779-pfam02780	cd07033	TIGR00204	3	Carbohydrate transport and metabolism	CLUSTER_6345
Alpha_AOA_ma1	Alpha_AOA_ma1_-_T1_L11	GWHAABI00000002_148	556	63889	arCOG01053	G	TktA1	Transketolase- N-terminal subunit	COG03959	pfam00456	cd02012	TIGR00232	3	Carbohydrate transport and metabolism	CLUSTER_1518
Alpha_AOA_ma1	Alpha_AOA_ma1_-_T1_L11	GWHAABI00000002_149	126	5963.48	arCOG08747	R	-	Predicted thiol-disulfide oxidoreductase	COG03011	_EMPTY_	_EMPTY_	_EMPTY_	4	General function prediction only	CLUSTER_16872
Alpha_AOA_ma1	Alpha_AOA_ma1_-_T1_L11	GWHAABI00000002_150	491	37258.7	arCOG04322	E	PepB	Leucyl aminopeptidase	COG00260	pfam02789-pfam00883	cd00433	_EMPTY_	3	Amino acid transport and metabolism	CLUSTER_2100
Alpha_AOA_ma1	Alpha_AOA_ma1_-_T1_L11	GWHAABI00000002_151	46	692.562	arCOG08679	S	-	Zn-finger protein	_EMPTY_	_EMPTY_	_EMPTY_	_EMPTY_	4	Function unknown	CLUSTER_27729
Alpha_AOA_ma1	Alpha_AOA_ma1_-_T1_L11	GWHAABI00000002_152	596	66507.9	arCOG00187	J	Rli1	Translation initiation factor RLI1- contains Fe-S and AAA+ ATPase domains	COG01245	pfam00005-pfam00005	cd03237-cd03237	TIGR03269	1	Translation; ribosomal structure and biogenesis	CLUSTER_1156
Alpha_AOA_ma1	Alpha_AOA_ma1_-_T1_L11	GWHAABI00000002_153	276	24140.8	arCOG00033	J	Trm5	Wybutosine (yW) biosynthesis enzyme Trm5- tRNA (guanine) methyltransferase	COG02520	pfam02475	cd02440	TIGR00406	1	Translation; ribosomal structure and biogenesis	CLUSTER_7771
Alpha_AOA_ma1	Alpha_AOA_ma1_-_T1_L11	GWHAABI00000002_15	426	45600.7	arCOG00918	H	HemL	Glutamate-1-semialdehyde aminotransferase	COG00001	pfam00202	cd00610	TIGR00713	3	Coenzyme transport and metabolism	CLUSTER_2955
Alpha_AOA_ma1	Alpha_AOA_ma1_-_T1_L11	GWHAABI00000002_154	73	9615.41	arCOG04189	S	-	Membrane associated transcription regulator- contains HTH domain	COG05625	_EMPTY_	_EMPTY_	_EMPTY_	4	Function unknown	CLUSTER_25736
Alpha_AOA_ma1	Alpha_AOA_ma1_-_T1_L11	GWHAABI00000002_155	166	18744.5	arCOG00833	R	RimI	Acetyltransferase (GNAT) family	COG00456	pfam00583	cd04301	TIGR01575	4	General function prediction only	CLUSTER_12204
Alpha_AOA_ma1	Alpha_AOA_ma1_-_T1_L11	GWHAABI00000002_156	392	28235.3	arCOG00609	O	RseP	Membrane-associated protease RseP- regulator of RpoE activity in bacteria	COG00750	pfam02163	cd06160	_EMPTY_	2	Posttranslational modification; protein turnover; chaperones	CLUSTER_4344
Alpha_AOA_ma1	Alpha_AOA_ma1_-_T1_L11	GWHAABI00000002_157	361	34176.9	arCOG02046	C	-	Nickel-dependent lactate racemase	COG03875	pfam09861	_EMPTY_	_EMPTY_	3	Energy production and conversion	CLUSTER_5018
Alpha_AOA_ma1	Alpha_AOA_ma1_-_T1_L11	GWHAABI00000002_158	202	21108.1	arCOG00029	F	PyrE	Orotate phosphoribosyltransferase	COG00461	pfam00156	cd06223	TIGR00336	3	Nucleotide transport and metabolism	CLUSTER_11524
Alpha_AOA_ma1	Alpha_AOA_ma1_-_T1_L11	GWHAABI00000002_159	211	14706.5	arCOG06031	H	-	Pyrroloquinoline quinone (Coenzyme PQQ) biosynthesis protein C	COG05424	pfam03070	_EMPTY_	TIGR04305	3	Coenzyme transport and metabolism	CLUSTER_8812
Alpha_AOA_ma1	Alpha_AOA_ma1_-_T1_L11	GWHAABI00000002_160	284	32501.7	arCOG01727	H	IspA	Geranylgeranyl pyrophosphate synthase	COG00142	pfam00348	cd00685	TIGR02748	3	Coenzyme transport and metabolism	CLUSTER_6980
Alpha_AOA_ma1	Alpha_AOA_ma1_-_T1_L11	GWHAABI00000002_161	495	52952.6	arCOG01540	C	NuoN	NADH dehydrogenase subunit N	COG01007	pfam00361	_EMPTY_	TIGR01770	3	Energy production and conversion	CLUSTER_1242
Alpha_AOA_ma1	Alpha_AOA_ma1_-_T1_L11	GWHAABI00000002_16	228	19009.3	arCOG04431	G	GlpF	Glycerol uptake facilitator or related permease (Major Intrinsic Protein Family)	COG00580	pfam00230	cd00333	TIGR00861	3	Carbohydrate transport and metabolism	CLUSTER_9753
Alpha_AOA_ma1	Alpha_AOA_ma1_-_T1_L11	GWHAABI00000002_162	699	62883.8	arCOG01539	C	NuoL	NADH dehydrogenase subunit L	COG01009	pfam00662-pfam00361	_EMPTY_	TIGR01974	3	Energy production and conversion	CLUSTER_860
Alpha_AOA_ma1	Alpha_AOA_ma1_-_T1_L11	GWHAABI00000002_163	518	52798.3	arCOG01539	C	NuoL	NADH dehydrogenase subunit L	COG01009	pfam00662-pfam00361	_EMPTY_	TIGR01974	3	Energy production and conversion	CLUSTER_1307
Alpha_AOA_ma1	Alpha_AOA_ma1_-_T1_L11	GWHAABI00000002_164	102	13456.3	arCOG03073	C	NuoK	NADH dehydrogenase subunit 4L (K-kappa)	COG00713	pfam00420	_EMPTY_	_EMPTY_	3	Energy production and conversion	CLUSTER_20226
Alpha_AOA_ma1	Alpha_AOA_ma1_-_T1_L11	GWHAABI00000002_165	171	18529.6	arCOG04654	C	NuoJ	NADH dehydrogenase subunit J	COG00839	_EMPTY_	_EMPTY_	_EMPTY_	3	Energy production and conversion	CLUSTER_12994
Alpha_AOA_ma1	Alpha_AOA_ma1_-_T1_L11	GWHAABI00000002_166	166	19675.2	arCOG01543	C	NuoI	NADH dehydrogenase subunit I	COG01143	pfam12838	_EMPTY_	TIGR01971	3	Energy production and conversion	CLUSTER_12808
Alpha_AOA_ma1	Alpha_AOA_ma1_-_T1_L11	GWHAABI00000002_167	438	34734.5	arCOG01546	C	NuoH	NADH dehydrogenase subunit H	COG01005	pfam00146	_EMPTY_	_EMPTY_	3	Energy production and conversion	CLUSTER_2916
Alpha_AOA_ma1	Alpha_AOA_ma1_-_T1_L11	GWHAABI00000002_168	400	44427.7	arCOG01548	C	NuoD	NADH dehydrogenase subunit D	COG00649	pfam00346	_EMPTY_	TIGR01962	3	Energy production and conversion	CLUSTER_3508
Alpha_AOA_ma1	Alpha_AOA_ma1_-_T1_L11	GWHAABI00000002_169	202	10607.7	arCOG01551	C	NuoC	NADH dehydrogenase subunit C	COG00852	pfam00329	_EMPTY_	TIGR01961	3	Energy production and conversion	CLUSTER_9684
Alpha_AOA_ma1	Alpha_AOA_ma1_-_T1_L11	GWHAABI00000002_170	170	24637.4	arCOG01554	C	NuoB	F420H2 dehydrogenase subunit- related to NADH:ubiquinone oxidoreductase 20 kD subunit	COG00377	pfam01058	_EMPTY_	TIGR01957	3	Energy production and conversion	CLUSTER_13198
Alpha_AOA_ma1	Alpha_AOA_ma1_-_T1_L11	GWHAABI00000002_171	111	17609.4	arCOG01557	C	NuoA	NADH dehydrogenase subunit A	COG00838	_EMPTY_	_EMPTY_	_EMPTY_	3	Energy production and conversion	CLUSTER_17568
Alpha_AOA_ma1	Alpha_AOA_ma1_-_T1_L11	GWHAABI00000002_17	138	7113.24	arCOG04425	T	Wzb	Protein-tyrosine-phosphatase	COG00394	pfam01451	cd00115	TIGR02689	2	Signal transduction mechanisms	CLUSTER_17755
Alpha_AOA_ma1	Alpha_AOA_ma1_-_T1_L11	GWHAABI00000002_172	155	18440.3	arCOG00310	O	Bcp	Peroxiredoxin	COG01225	pfam00578	cd03018	TIGR03137	2	Posttranslational modification; protein turnover; chaperones	CLUSTER_14360
Alpha_AOA_ma1	Alpha_AOA_ma1_-_T1_L11	GWHAABI00000002_173	171	12996.5	arCOG02699	I	AccB	Biotin carboxyl carrier protein	COG00511	pfam00364	cd06850	TIGR02712	3	Lipid transport and metabolism	CLUSTER_14526
Alpha_AOA_ma1	Alpha_AOA_ma1_-_T1_L11	GWHAABI00000002_174	496	45106.3	arCOG01590	I	AccC	Biotin carboxylase	COG00439	pfam00289-pfam02786-pfam02785	_EMPTY_	TIGR00514	3	Lipid transport and metabolism	CLUSTER_1974
Alpha_AOA_ma1	Alpha_AOA_ma1_-_T1_L11	GWHAABI00000002_175	516	58035.6	arCOG02705	I	-	Acetyl-CoA carboxylase- carboxyltransferase component	COG04799	pfam01039	_EMPTY_	TIGR01117	3	Lipid transport and metabolism	CLUSTER_1962
Alpha_AOA_ma1	Alpha_AOA_ma1_-_T1_L11	GWHAABI00000002_176	97	9062.01	arCOG08784	C	-	4Fe-4S ferredoxin- iron-sulfur binding domain protein	_EMPTY_	_EMPTY_	_EMPTY_	_EMPTY_	3	Energy production and conversion	CLUSTER_20652
Alpha_AOA_ma1	Alpha_AOA_ma1_-_T1_L11	GWHAABI00000002_177	385	36577.6	arCOG00470	L	RFCL	Clamp loader ATPase- large subunit	COG00470	pfam00004	cd00009	TIGR02397	1	Replication; recombination and repair	CLUSTER_3517
Alpha_AOA_ma1	Alpha_AOA_ma1_-_T1_L11	GWHAABI00000002_178	372	42814.9	arCOG08783	S	-	Uncharacterized protein	_EMPTY_	_EMPTY_	_EMPTY_	_EMPTY_	4	Function unknown	CLUSTER_4752
Alpha_AOA_ma1	Alpha_AOA_ma1_-_T1_L11	GWHAABI00000002_179	267	30487.6	arCOG01349	G	SuhB	Archaeal fructose-1-6-bisphosphatase or related enzyme of inositol monophosphatase family	COG00483	pfam00459	cd01642	TIGR01331	3	Carbohydrate transport and metabolism	CLUSTER_8236
Alpha_AOA_ma1	Alpha_AOA_ma1_-_T1_L11	GWHAABI00000002_180	281	22108.8	arCOG02200	C	Fpr	Flavodoxin reductase (ferredoxin-NADPH reductase) family 1	COG01018	_EMPTY_	cd00322	TIGR01941	3	Energy production and conversion	CLUSTER_8063
Alpha_AOA_ma1	Alpha_AOA_ma1_-_T1_L11	GWHAABI00000002_18	100	10197.7	arCOG01680	K	ArsR	Transcriptional regulator containing HTH domain- ArsR family	COG00640	pfam01022	cd00090	_EMPTY_	1	Transcription	CLUSTER_22840
Alpha_AOA_ma1	Alpha_AOA_ma1_-_T1_L11	GWHAABI00000002_181	56	3291.17	arCOG05278	S	-	Uncharacterized small metal-binding protein	COG05466	_EMPTY_	_EMPTY_	_EMPTY_	4	Function unknown	CLUSTER_28758
Alpha_AOA_ma1	Alpha_AOA_ma1_-_T1_L11	GWHAABI00000002_182	351	19020.5	arCOG01036	H	HemA	Glutamyl-tRNA reductase	COG00373	pfam05201-pfam01488-pfam00745	cd05213	TIGR01035	3	Coenzyme transport and metabolism	CLUSTER_3484
Alpha_AOA_ma1	Alpha_AOA_ma1_-_T1_L11	GWHAABI00000002_183	236	6444.53	arCOG08785	S	-	Uncharacterized protein	_EMPTY_	_EMPTY_	_EMPTY_	_EMPTY_	4	Function unknown	CLUSTER_8970
Alpha_AOA_ma1	Alpha_AOA_ma1_-_T1_L11	GWHAABI00000002_184	487	44303.4	arCOG01748	E	ArgH	Argininosuccinate lyase	COG00165	pfam00206	cd01359	TIGR00838	3	Amino acid transport and metabolism	CLUSTER_2101
Alpha_AOA_ma1	Alpha_AOA_ma1_-_T1_L11	GWHAABI00000002_185	108	15433.2	arCOG01845	O	PaaD	Metal-sulfur cluster biosynthetic enzyme	COG02151	pfam01883	_EMPTY_	TIGR02945	2	Posttranslational modification; protein turnover; chaperones	CLUSTER_18454
Alpha_AOA_ma1	Alpha_AOA_ma1_-_T1_L11	GWHAABI00000002_186	256	26711.9	arCOG00962	C	FrdB	Succinate dehydrogenase/fumarate reductase- Fe-S protein subunit	COG00479	pfam13085-pfam13183	_EMPTY_	TIGR00384	3	Energy production and conversion	CLUSTER_8005
Alpha_AOA_ma1	Alpha_AOA_ma1_-_T1_L11	GWHAABI00000002_187	115	13515.5	arCOG04162	C	SdhD	Succinate dehydrogenase- hydrophobic anchor subunit	COG02142	pfam01127	cd03500	_EMPTY_	3	Energy production and conversion	CLUSTER_20029
Alpha_AOA_ma1	Alpha_AOA_ma1_-_T1_L11	GWHAABI00000002_188	144	15329.5	arCOG02244	C	SdhC	Succinate dehydrogenase/fumarate reductase- cytochrome b subunit	COG02009	_EMPTY_	cd03501	TIGR02970	3	Energy production and conversion	CLUSTER_16057
Alpha_AOA_ma1	Alpha_AOA_ma1_-_T1_L11	GWHAABI00000002_189	571	65502	arCOG00571	C	SdhA	Succinate dehydrogenase/fumarate reductase- flavoprotein subunit	COG01053	pfam00890-pfam02910	_EMPTY_	TIGR03378-TIGR01812	3	Energy production and conversion	CLUSTER_1481
Alpha_AOA_ma1	Alpha_AOA_ma1_-_T1_L11	GWHAABI00000002_190	170	13560.5	arCOG00002	K	-	Transcriptional regulator- PadR family	COG01695	pfam03551	_EMPTY_	TIGR03433	1	Transcription	CLUSTER_9158
Alpha_AOA_ma1	Alpha_AOA_ma1_-_T1_L11	GWHAABI00000002_19	101	9033.62	arCOG11286	T	-	PII-like signaling protein	COG01993	_EMPTY_	_EMPTY_	_EMPTY_	2	Signal transduction mechanisms	CLUSTER_22294
Alpha_AOA_ma1	Alpha_AOA_ma1_-_T1_L11	GWHAABI00000002_191	289	29476.6	arCOG00581	G	PrpB	PEP phosphonomutase or related enzyme	COG02513	pfam13714	cd00377	TIGR02317	3	Carbohydrate transport and metabolism	CLUSTER_6717
Alpha_AOA_ma1	Alpha_AOA_ma1_-_T1_L11	GWHAABI00000002_193	182	9169.32	arCOG02966	S	-	HEAT repeats containing protein	COG01413	pfam13646-pfam13646-pfam12773	_EMPTY_	TIGR01141	4	Function unknown	CLUSTER_11480
Alpha_AOA_ma1	Alpha_AOA_ma1_-_T1_L11	GWHAABI00000002_194	282	29679.1	arCOG02200	C	Fpr	Flavodoxin reductase (ferredoxin-NADPH reductase) family 1	COG01018	_EMPTY_	cd00322	TIGR01941	3	Energy production and conversion	CLUSTER_8063
Alpha_AOA_ma1	Alpha_AOA_ma1_-_T1_L11	GWHAABI00000002_196	306	31858.8	arCOG02297	E	IlvE	Branched-chain amino acid aminotransferase/4-amino-4-deoxychorismate lyase	COG00115	pfam01063	cd01558	TIGR01122	3	Amino acid transport and metabolism	CLUSTER_6125
Alpha_AOA_ma1	Alpha_AOA_ma1_-_T1_L11	GWHAABI00000002_197	312	28826.8	arCOG01622	R	MviM	Predicted dehydrogenase	COG00673	pfam01408-pfam02894	_EMPTY_	_EMPTY_	4	General function prediction only	CLUSTER_6092
Alpha_AOA_ma1	Alpha_AOA_ma1_-_T1_L11	GWHAABI00000002_198	90	10061.5	arCOG04124	J	-	Trm112 RNA methyltransferase activating protein	COG02835	pfam03966	_EMPTY_	_EMPTY_	1	Translation; ribosomal structure and biogenesis	CLUSTER_17789
Alpha_AOA_ma1	Alpha_AOA_ma1_-_T1_L11	GWHAABI00000002_199	159	17095.4	arCOG01848	R	WbbJ	Acetyltransferase (isoleucine patch superfamily)	COG00110	pfam00132-pfam00132	cd03358	TIGR03570	4	General function prediction only	CLUSTER_15026
Alpha_AOA_ma1	Alpha_AOA_ma1_-_T1_L11	GWHAABI00000002_200	77	4465.09	arCOG11288	S	-	Uncharacterized membrane protein	_EMPTY_	_EMPTY_	_EMPTY_	_EMPTY_	4	Function unknown	CLUSTER_26265
Alpha_AOA_ma1	Alpha_AOA_ma1_-_T1_L11	GWHAABI00000002_201	330	24810.1	arCOG03199	M	AglH/Rfe	UDP-N-acetylmuramyl pentapeptide phosphotransferase/UDP-N-acetylglucosamine-1-phosphate transferase	COG00472	pfam00953	cd06856	TIGR00445	2	Cell wall/membrane/envelope biogenesis	CLUSTER_5985
Alpha_AOA_ma1	Alpha_AOA_ma1_-_T1_L11	GWHAABI00000002_202	709	68710.2	arCOG00553	L	Hjm/BRR2	Replicative superfamily II helicase	COG01204	pfam00270-pfam00271-pfam14520	cd00046-cd00079	TIGR04121	1	Replication; recombination and repair	CLUSTER_721
Alpha_AOA_ma1	Alpha_AOA_ma1_-_T1_L11	GWHAABI00000002_20	360	29650	arCOG11287	S	-	Uncharacterized membrane protein	COG03329	pfam05982	_EMPTY_	_EMPTY_	4	Function unknown	CLUSTER_5075
Alpha_AOA_ma1	Alpha_AOA_ma1_-_T1_L11	GWHAABI00000002_203	696	70954.1	arCOG00439	L	MCM2	ATPase involved in replication control- Cdc46/Mcm family	COG01241	pfam14551-pfam00493	cd00009	_EMPTY_	1	Replication; recombination and repair	CLUSTER_603
Alpha_AOA_ma1	Alpha_AOA_ma1_-_T1_L11	GWHAABI00000002_204	172	13212.9	arCOG00552	L	-	DNA replication initiation complex subunit- GINS23 family	COG01711	_EMPTY_	cd11714	_EMPTY_	1	Replication; recombination and repair	CLUSTER_14860
Alpha_AOA_ma1	Alpha_AOA_ma1_-_T1_L11	GWHAABI00000002_205	317	33846.3	arCOG00469	L	RFCS	Clamp loader ATPase- small subunit	COG00470	pfam13177-pfam08542	cd00009	TIGR02397	1	Replication; recombination and repair	CLUSTER_5570
Alpha_AOA_ma1	Alpha_AOA_ma1_-_T1_L11	GWHAABI00000002_206	307	11869	arCOG01981	K	SUA7	Transcription initiation factor TFIIB- Brf1 subunit/Transcription initiation factor TFIIB	COG01405	pfam08271-pfam00382-pfam00382	cd00043	_EMPTY_	1	Transcription	CLUSTER_5387
Alpha_AOA_ma1	Alpha_AOA_ma1_-_T1_L11	GWHAABI00000002_207	183	11382.2	arCOG04548	C	-	Ferredoxin	COG01146	pfam13237	_EMPTY_	TIGR02512	3	Energy production and conversion	CLUSTER_12254
Alpha_AOA_ma1	Alpha_AOA_ma1_-_T1_L11	GWHAABI00000002_208	41	558.691	arCOG04548	C	-	Ferredoxin	COG01146	pfam13237	_EMPTY_	TIGR02512	3	Energy production and conversion	CLUSTER_12254
Alpha_AOA_ma1	Alpha_AOA_ma1_-_T1_L11	GWHAABI00000002_2	104	7732.25	arCOG08761	S	-	Uncharacterized protein	_EMPTY_	_EMPTY_	_EMPTY_	_EMPTY_	4	Function unknown	CLUSTER_22032
Alpha_AOA_ma1	Alpha_AOA_ma1_-_T1_L11	GWHAABI00000002_21	329	25326.3	arCOG02267	P	PitA	Phosphate/sulphate permease	COG00306	pfam01384	_EMPTY_	_EMPTY_	3	Inorganic ion transport and metabolism	CLUSTER_4758
Alpha_AOA_ma1	Alpha_AOA_ma1_-_T1_L11	GWHAABI00000002_22	210	13883.2	arCOG02640	P	-	YkaA-like protein involved in regulation of phosphate transport- PhoU/UPF0111/DUF47 family	COG01392	_EMPTY_	_EMPTY_	TIGR02135	3	Inorganic ion transport and metabolism	CLUSTER_11125
Alpha_AOA_ma1	Alpha_AOA_ma1_-_T1_L11	GWHAABI00000002_23	262	31280.5	arCOG01467	V	-	ABC-type multidrug transport system- permease component	COG00842	pfam01061	_EMPTY_	TIGR01247	2	Defense mechanisms	CLUSTER_9437
Alpha_AOA_ma1	Alpha_AOA_ma1_-_T1_L11	GWHAABI00000002_24	338	29148.2	arCOG00196	V	CcmA	ABC-type multidrug transport system- ATPase component	COG01131	pfam00005	cd03230	TIGR03740	2	Defense mechanisms	CLUSTER_5609
Alpha_AOA_ma1	Alpha_AOA_ma1_-_T1_L11	GWHAABI00000002_25	33	0	-1	_EMPTY_	_EMPTY_	_EMPTY_	_EMPTY_	_EMPTY_	_EMPTY_	_EMPTY_	_EMPTY_	_EMPTY_	CLUSTER_34839
Alpha_AOA_ma1	Alpha_AOA_ma1_-_T1_L11	GWHAABI00000002_26	78	4614.35	arCOG08735	S	-	Uncharacterized protein	_EMPTY_	_EMPTY_	_EMPTY_	_EMPTY_	4	Function unknown	CLUSTER_14696
Alpha_AOA_ma1	Alpha_AOA_ma1_-_T1_L11	GWHAABI00000002_27	65	6638.32	arCOG08735	S	-	Uncharacterized protein	_EMPTY_	_EMPTY_	_EMPTY_	_EMPTY_	4	Function unknown	CLUSTER_14696
Alpha_AOA_ma1	Alpha_AOA_ma1_-_T1_L11	GWHAABI00000002_28	108	6935.17	arCOG07802	R	-	Predicted flavin-nucleotide-binding protein	_EMPTY_	pfam04075	_EMPTY_	TIGR00026	4	General function prediction only	CLUSTER_19344
Alpha_AOA_ma1	Alpha_AOA_ma1_-_T1_L11	GWHAABI00000002_29	116	3588.27	arCOG02284	R	-	Secreted protein containing C-terminal beta-propeller domain distantly related to WD-40 repeats	COG04880	pfam09826	_EMPTY_	_EMPTY_	4	General function prediction only	CLUSTER_650
Alpha_AOA_ma1	Alpha_AOA_ma1_-_T1_L11	GWHAABI00000002_30	215	15249.2	arCOG08734	S	-	Uncharacterized protein	_EMPTY_	_EMPTY_	_EMPTY_	_EMPTY_	4	Function unknown	CLUSTER_10676
Alpha_AOA_ma1	Alpha_AOA_ma1_-_T1_L11	GWHAABI00000002_31	160	14191.7	arCOG10527	S	-	Uncharacterized protein	_EMPTY_	_EMPTY_	_EMPTY_	_EMPTY_	4	Function unknown	CLUSTER_14062
Alpha_AOA_ma1	Alpha_AOA_ma1_-_T1_L11	GWHAABI00000002_32	120	4530.49	arCOG03038	R	-	TPR repeats containing protein	COG00457	_EMPTY_	_EMPTY_	_EMPTY_	4	General function prediction only	CLUSTER_19241
Alpha_AOA_ma1	Alpha_AOA_ma1_-_T1_L11	GWHAABI00000002_3	223	18291.9	arCOG03056	I	PgpB	Membrane-associated phospholipid phosphatase	COG00671	pfam01569	cd03392	_EMPTY_	3	Lipid transport and metabolism	CLUSTER_11473
Alpha_AOA_ma1	Alpha_AOA_ma1_-_T1_L11	GWHAABI00000002_33	501	11754.7	arCOG08733	S	-	Uncharacterized protein	_EMPTY_	_EMPTY_	_EMPTY_	_EMPTY_	4	Function unknown	CLUSTER_2041
Alpha_AOA_ma1	Alpha_AOA_ma1_-_T1_L11	GWHAABI00000002_34	56	6040.94	arCOG11928	S	-	Uncharacterized protein	_EMPTY_	_EMPTY_	_EMPTY_	_EMPTY_	4	Function unknown	CLUSTER_28117
Alpha_AOA_ma1	Alpha_AOA_ma1_-_T1_L11	GWHAABI00000002_35	51	6427.78	arCOG08742	S	-	Uncharacterized protein- containing cysteine-rich C-terminal cluster	_EMPTY_	_EMPTY_	_EMPTY_	_EMPTY_	4	Function unknown	CLUSTER_2707
Alpha_AOA_ma1	Alpha_AOA_ma1_-_T1_L11	GWHAABI00000002_36	295	14306.6	arCOG08732	S	-	Uncharacterized protein	_EMPTY_	_EMPTY_	_EMPTY_	_EMPTY_	4	Function unknown	CLUSTER_7159
Alpha_AOA_ma1	Alpha_AOA_ma1_-_T1_L11	GWHAABI00000002_37	287	17138.3	arCOG06322	E	PutA	Proline dehydrogenase	COG00506	pfam01619	_EMPTY_	_EMPTY_	3	Amino acid transport and metabolism	CLUSTER_7211
Alpha_AOA_ma1	Alpha_AOA_ma1_-_T1_L11	GWHAABI00000002_38	528	40766.8	arCOG01252	C	PutA	Lactaldehyde dehydrogenase- Succinate semialdehyde dehydrogenase- a-ketoglutarate semialdehyde dehydrogenase or other NAD-dependent aldehyde dehydrogenase	COG01012	pfam00171	cd07088	TIGR01780	3	Energy production and conversion	CLUSTER_1689
Alpha_AOA_ma1	Alpha_AOA_ma1_-_T1_L11	GWHAABI00000002_39	283	21127.5	arCOG01700	E	SpeB	Arginase family enzyme	COG00010	pfam00491	cd11593	TIGR01230	3	Amino acid transport and metabolism	CLUSTER_7209
Alpha_AOA_ma1	Alpha_AOA_ma1_-_T1_L11	GWHAABI00000002_40	219	14165.7	arCOG07871	K	SSL2	Helicase associated unchracterized N-terminal domain	COG01061	_EMPTY_	cd09179	_EMPTY_	1	Transcription	CLUSTER_10778
Alpha_AOA_ma1	Alpha_AOA_ma1_-_T1_L11	GWHAABI00000002_41	188	16272.4	arCOG01701	J	SEN2	tRNA splicing endonuclease	COG01676	pfam02778-pfam01974	_EMPTY_	TIGR00324	1	Translation; ribosomal structure and biogenesis	CLUSTER_12719
Alpha_AOA_ma1	Alpha_AOA_ma1_-_T1_L11	GWHAABI00000002_42	170	16182.6	arCOG04113	J	RplP	Ribosomal protein L10AE/L16	COG00197	pfam00252	cd01433	TIGR00279	1	Translation; ribosomal structure and biogenesis	CLUSTER_13716
Alpha_AOA_ma1	Alpha_AOA_ma1_-_T1_L11	GWHAABI00000002_43	88	7330.89	arCOG10525	S	-	Uncharacterized protein	SC.00809	_EMPTY_	_EMPTY_	_EMPTY_	4	Function unknown	CLUSTER_24639
Alpha_AOA_ma1	Alpha_AOA_ma1_-_T1_L11	GWHAABI00000002_4	409	43175	arCOG00496	G	Pgk	3-phosphoglycerate kinase	COG00126	pfam00162	cd00318	_EMPTY_	3	Carbohydrate transport and metabolism	CLUSTER_3548
Alpha_AOA_ma1	Alpha_AOA_ma1_-_T1_L11	GWHAABI00000002_44	151	7718.23	arCOG08731	S	-	Uncharacterized protein	_EMPTY_	_EMPTY_	_EMPTY_	_EMPTY_	4	Function unknown	CLUSTER_15572
Alpha_AOA_ma1	Alpha_AOA_ma1_-_T1_L11	GWHAABI00000002_45	442	34753.6	arCOG01955	P	KefB	Potassium-efflux system protein KefB	COG00475	pfam00999-pfam02254-pfam02080	_EMPTY_	TIGR00932	3	Inorganic ion transport and metabolism	CLUSTER_2735
Alpha_AOA_ma1	Alpha_AOA_ma1_-_T1_L11	GWHAABI00000002_46	464	23129.7	arCOG00368	L	SbcC	ATPase involved in DNA repair- SbcC	COG00419	pfam13476-pfam13514	cd03240-cd00176-cd03240	TIGR00611-TIGR02168	1	Replication; recombination and repair	CLUSTER_2118
Alpha_AOA_ma1	Alpha_AOA_ma1_-_T1_L11	GWHAABI00000002_47	691	51755.9	arCOG01389	M	-	Glycosyl transferase family 2	COG01215	pfam13641	cd06423	TIGR03937	2	Cell wall/membrane/envelope biogenesis	CLUSTER_690
Alpha_AOA_ma1	Alpha_AOA_ma1_-_T1_L11	GWHAABI00000002_48	315	30268.2	arCOG04548	C	-	Ferredoxin	COG01146	pfam13237	_EMPTY_	TIGR02512	3	Energy production and conversion	CLUSTER_5686
Alpha_AOA_ma1	Alpha_AOA_ma1_-_T1_L11	GWHAABI00000002_49	104	12461.2	arCOG08760	S	-	Uncharacterized protein	_EMPTY_	_EMPTY_	_EMPTY_	_EMPTY_	4	Function unknown	CLUSTER_19343
Alpha_AOA_ma1	Alpha_AOA_ma1_-_T1_L11	GWHAABI00000002_50	282	34151.1	arCOG02019	P	SseA	Rhodanese-related sulfurtransferase	COG02897	pfam00581-pfam00581	cd01448-cd01449	TIGR02981	3	Inorganic ion transport and metabolism	CLUSTER_6761
Alpha_AOA_ma1	Alpha_AOA_ma1_-_T1_L11	GWHAABI00000002_5	116	7154.79	arCOG08758	S	-	Zn finger containing protein	_EMPTY_	_EMPTY_	_EMPTY_	_EMPTY_	4	Function unknown	CLUSTER_20175
Alpha_AOA_ma1	Alpha_AOA_ma1_-_T1_L11	GWHAABI00000002_51	272	22424.4	arCOG01348	H	nadF	NAD kinase	COG00061	pfam01513	_EMPTY_	_EMPTY_	3	Coenzyme transport and metabolism	CLUSTER_8572
Alpha_AOA_ma1	Alpha_AOA_ma1_-_T1_L11	GWHAABI00000002_52	160	12294.7	arCOG00721	J	Nob1	Endonuclease Nob1- consists of a PIN domain and a Zn-ribbon module	COG01439	pfam10263	cd09876	_EMPTY_	1	Translation; ribosomal structure and biogenesis	CLUSTER_13560
Alpha_AOA_ma1	Alpha_AOA_ma1_-_T1_L11	GWHAABI00000002_53	229	23577.6	arCOG04206	L	MUS81	ERCC4-type nuclease	COG01948	pfam02732-pfam12826	_EMPTY_	TIGR00596	1	Replication; recombination and repair	CLUSTER_9259
Alpha_AOA_ma1	Alpha_AOA_ma1_-_T1_L11	GWHAABI00000002_54	130	11822.3	arCOG01342	O	GimC	Prefoldin- chaperonin cofactor	COG01382	pfam01920	cd00632	TIGR02338	2	Posttranslational modification; protein turnover; chaperones	CLUSTER_17771
Alpha_AOA_ma1	Alpha_AOA_ma1_-_T1_L11	GWHAABI00000002_55	82	6650.43	arCOG04414	J	Pcc1	Subunit of KEOPS complex (Cgi121BUD32KAE1)	COG02892	pfam09341	_EMPTY_	_EMPTY_	1	Translation; ribosomal structure and biogenesis	CLUSTER_22930
Alpha_AOA_ma1	Alpha_AOA_ma1_-_T1_L11	GWHAABI00000002_56	71	8739.17	arCOG04208	J	RPL43A	Ribosomal protein L37AE/L43A	COG01997	pfam01780	_EMPTY_	TIGR00280	1	Translation; ribosomal structure and biogenesis	CLUSTER_23907
Alpha_AOA_ma1	Alpha_AOA_ma1_-_T1_L11	GWHAABI00000002_57	273	23665.9	arCOG01574	J	Rrp42	Exosome complex RNA-binding protein Rrp42- RNase PH superfamily	COG02123	pfam01138-pfam03725	cd11365	TIGR01966	1	Translation; ribosomal structure and biogenesis	CLUSTER_8399
Alpha_AOA_ma1	Alpha_AOA_ma1_-_T1_L11	GWHAABI00000002_58	245	28696.7	arCOG01575	J	Rph/Rrp42	Ribonuclease PH	COG00689	pfam01138-pfam03725	cd11366	TIGR02065	1	Translation; ribosomal structure and biogenesis	CLUSTER_10038
Alpha_AOA_ma1	Alpha_AOA_ma1_-_T1_L11	GWHAABI00000002_59	227	25021.4	arCOG00678	J	Rrp4	Exosome complex RNA-binding protein Rrp4- contains S1 and KH domains	COG01097	pfam00575	cd05789	TIGR00448	1	Translation; ribosomal structure and biogenesis	CLUSTER_10647
Alpha_AOA_ma1	Alpha_AOA_ma1_-_T1_L11	GWHAABI00000002_60	229	22885	arCOG04187	J	Sdo1	Ribosome maturation protein Sdo1	COG01500	pfam01172-pfam09377	cd03711	TIGR00291	1	Translation; ribosomal structure and biogenesis	CLUSTER_10434
Alpha_AOA_ma1	Alpha_AOA_ma1_-_T1_L11	GWHAABI00000002_61	222	18987.2	arCOG04241	K	RpoA/Rpo1	DNA-directed RNA polymerase subunit D	COG00202	pfam01193	cd07030	_EMPTY_	1	Transcription	CLUSTER_10109
Alpha_AOA_ma1	Alpha_AOA_ma1_-_T1_L11	GWHAABI00000002_6	158	9203.9	arCOG02077	C	IscU	NifU homolog involved in Fe-S cluster formation	COG00822	pfam01592	cd06664	TIGR03419	3	Energy production and conversion	CLUSTER_16506
Alpha_AOA_ma1	Alpha_AOA_ma1_-_T1_L11	GWHAABI00000002_62	116	9584.08	arCOG00780	J	RPL18A	Ribosomal protein L18E	COG01727	pfam00828	_EMPTY_	TIGR01071	1	Translation; ribosomal structure and biogenesis	CLUSTER_19837
Alpha_AOA_ma1	Alpha_AOA_ma1_-_T1_L11	GWHAABI00000002_63	155	13858.3	arCOG04242	J	RplM	Ribosomal protein L13	COG00102	pfam00572	cd00392	TIGR01077	1	Translation; ribosomal structure and biogenesis	CLUSTER_15519
Alpha_AOA_ma1	Alpha_AOA_ma1_-_T1_L11	GWHAABI00000002_64	150	20008.4	arCOG04243	J	RpsI	Ribosomal protein S9	COG00103	pfam00380	_EMPTY_	TIGR03627	1	Translation; ribosomal structure and biogenesis	CLUSTER_16700
Alpha_AOA_ma1	Alpha_AOA_ma1_-_T1_L11	GWHAABI00000002_65	240	21770.8	arCOG00663	M	GCD1	Nucleoside-diphosphate-sugar pyrophosphorylase involved in lipopolysaccharide biosynthesis/translation initiation factor 2B- gamma/epsilon subunit	COG01208	pfam00483	cd04181	TIGR03992	2	Cell wall/membrane/envelope biogenesis	CLUSTER_8053
Alpha_AOA_ma1	Alpha_AOA_ma1_-_T1_L11	GWHAABI00000002_66	195	15748.8	arCOG02230	E	LeuD	3-isopropylmalate dehydratase small subunit	COG00066	pfam00694	cd01577	TIGR02087	3	Amino acid transport and metabolism	CLUSTER_11190
Alpha_AOA_ma1	Alpha_AOA_ma1_-_T1_L11	GWHAABI00000002_67	472	52269.8	arCOG01698	E	LeuC	Homoaconitate hydratase/3-isopropylmalate dehydratase large subunit family protein	COG00065	pfam00330	cd01583	TIGR02086	3	Amino acid transport and metabolism	CLUSTER_2312
Alpha_AOA_ma1	Alpha_AOA_ma1_-_T1_L11	GWHAABI00000002_68	164	20541.2	arCOG02230	E	LeuD	3-isopropylmalate dehydratase small subunit	COG00066	pfam00694	cd01577	TIGR02087	3	Amino acid transport and metabolism	CLUSTER_14579
Alpha_AOA_ma1	Alpha_AOA_ma1_-_T1_L11	GWHAABI00000002_69	424	49679.3	arCOG01698	E	LeuC	Homoaconitate hydratase/3-isopropylmalate dehydratase large subunit family protein	COG00065	pfam00330	cd01583	TIGR02086	3	Amino acid transport and metabolism	CLUSTER_2637
Alpha_AOA_ma1	Alpha_AOA_ma1_-_T1_L11	GWHAABI00000002_70	259	22493.8	arCOG02714	H	CofE	F(420)-0:gamma-glutamyl ligase- F420 coenzyme biosynthesis enzyme	COG01478	pfam01996	cd02892	TIGR01916	3	Coenzyme transport and metabolism	CLUSTER_8139
Alpha_AOA_ma1	Alpha_AOA_ma1_-_T1_L11	GWHAABI00000002_71	184	20730.9	arCOG04033	S	-	Uncharacterized protein	_EMPTY_	_EMPTY_	_EMPTY_	_EMPTY_	4	Function unknown	CLUSTER_13022
Alpha_AOA_ma1	Alpha_AOA_ma1_-_T1_L11	GWHAABI00000002_72	126	9783.45	arCOG10524	S	-	Uncharacterized protein	_EMPTY_	_EMPTY_	_EMPTY_	_EMPTY_	4	Function unknown	CLUSTER_18989
Alpha_AOA_ma1	Alpha_AOA_ma1_-_T1_L11	GWHAABI00000002_73	178	9681.54	arCOG08663	S	-	Uncharacterized protein	_EMPTY_	_EMPTY_	_EMPTY_	_EMPTY_	4	Function unknown	CLUSTER_13715
Alpha_AOA_ma1	Alpha_AOA_ma1_-_T1_L11	GWHAABI00000002_74	145	14494.5	arCOG08664	S	-	Uncharacterized protein	_EMPTY_	_EMPTY_	_EMPTY_	_EMPTY_	4	Function unknown	CLUSTER_16153
Alpha_AOA_ma1	Alpha_AOA_ma1_-_T1_L11	GWHAABI00000002_7	415	46201.1	arCOG00065	O	csdA	Selenocysteine lyase/Cysteine desulfurase	COG00520	pfam00266	cd06453	TIGR01979	2	Posttranslational modification; protein turnover; chaperones	CLUSTER_3041
Alpha_AOA_ma1	Alpha_AOA_ma1_-_T1_L11	GWHAABI00000002_75	254	33029.9	arCOG00239	I	CaiD	Enoyl-CoA hydratase/carnithine racemase	COG01024	pfam00378	cd06558	TIGR03210	3	Lipid transport and metabolism	CLUSTER_7860
Alpha_AOA_ma1	Alpha_AOA_ma1_-_T1_L11	GWHAABI00000002_76	706	67995.2	arCOG01338	C	-	Acyl-CoA synthetase- ATP-grasp containing subunit	COG01042	pfam13549	_EMPTY_	TIGR02068	3	Energy production and conversion	CLUSTER_819
Alpha_AOA_ma1	Alpha_AOA_ma1_-_T1_L11	GWHAABI00000002_77	228	15501.5	arCOG00090	F	GuaA	GMP synthase - Glutamine amidotransferase domain	COG00518	pfam00117	cd01741	TIGR00888	3	Nucleotide transport and metabolism	CLUSTER_9831
Alpha_AOA_ma1	Alpha_AOA_ma1_-_T1_L11	GWHAABI00000002_78	126	9025.69	arCOG01486	J	RnmV	5S rRNA maturation endonuclease (Ribonuclease M5)- contains TOPRIM domain	COG01658	pfam01751	cd01027	_EMPTY_	1	Translation; ribosomal structure and biogenesis	CLUSTER_15183
Alpha_AOA_ma1	Alpha_AOA_ma1_-_T1_L11	GWHAABI00000002_79	425	49262.1	arCOG01352	E	GdhA	Glutamate dehydrogenase/leucine dehydrogenase	COG00334	pfam02812-pfam00208	cd01076	_EMPTY_	3	Amino acid transport and metabolism	CLUSTER_2694
Alpha_AOA_ma1	Alpha_AOA_ma1_-_T1_L11	GWHAABI00000002_80	128	11012.4	arCOG00731	K	ArsR	Transcriptional regulator containing HTH domain- ArsR family	COG00640	pfam01022	cd00090	_EMPTY_	1	Transcription	CLUSTER_18173
Alpha_AOA_ma1	Alpha_AOA_ma1_-_T1_L11	GWHAABI00000002_8	106	10329.9	arCOG02852	P	{NirD}	Ferredoxin subunit of nitrite reductase or ring-hydroxylating dioxygenase	COG02146	pfam00355	cd03528	TIGR02377	3	Inorganic ion transport and metabolism	CLUSTER_20571
Alpha_AOA_ma1	Alpha_AOA_ma1_-_T1_L11	GWHAABI00000002_81	242	19299.3	arCOG00971	O	PRE1	20S proteasome- alpha subunit	COG00638	pfam10584-pfam00227	cd03756	TIGR03633	2	Posttranslational modification; protein turnover; chaperones	CLUSTER_8254
Alpha_AOA_ma1	Alpha_AOA_ma1_-_T1_L11	GWHAABI00000002_82	230	25841.2	arCOG04348	H	UbiE	Ubiquinone/menaquinone biosynthesis C-methylase UbiE	COG02226	pfam08241	cd02440	TIGR01934	3	Coenzyme transport and metabolism	CLUSTER_9523
Alpha_AOA_ma1	Alpha_AOA_ma1_-_T1_L11	GWHAABI00000002_83	385	32860.6	arCOG00130	G	-	MFS family permease	COG00477	pfam07690	cd06174	_EMPTY_	3	Carbohydrate transport and metabolism	CLUSTER_3694
Alpha_AOA_ma1	Alpha_AOA_ma1_-_T1_L11	GWHAABI00000002_84	114	7823.59	arCOG02694	U	TatA	Sec-independent protein secretion pathway component	COG01826	pfam02416	cd01915	TIGR01411	2	Intracellular trafficking; secretion; and vesicular transport	CLUSTER_18706
Alpha_AOA_ma1	Alpha_AOA_ma1_-_T1_L11	GWHAABI00000002_85	259	31172.1	arCOG00115	L	-	DNA modification methylase	COG00863	pfam01555	_EMPTY_	_EMPTY_	1	Replication; recombination and repair	CLUSTER_8474
Alpha_AOA_ma1	Alpha_AOA_ma1_-_T1_L11	GWHAABI00000002_86	816	81685.1	arCOG00555	R	-	Helicase of YprA family	COG01205	pfam00270-pfam00271-pfam09369	cd00046-cd00079	TIGR03817	4	General function prediction only	CLUSTER_427
Alpha_AOA_ma1	Alpha_AOA_ma1_-_T1_L11	GWHAABI00000002_87	277	24662.5	arCOG01259	I	FabG	Short-chain alcohol dehydrogenase	COG01028	_EMPTY_	cd05233	TIGR01830	3	Lipid transport and metabolism	CLUSTER_7069
Alpha_AOA_ma1	Alpha_AOA_ma1_-_T1_L11	GWHAABI00000002_88	549	51833.5	arCOG08649	L	-	Topoisomerase IB	COG03569	pfam02919-pfam01028-pfam14370	cd00660-cd00659	_EMPTY_	1	Replication; recombination and repair	CLUSTER_1439
Alpha_AOA_ma1	Alpha_AOA_ma1_-_T1_L11	GWHAABI00000002_89	358	19698.1	arCOG01742	J	eRF1	Peptide chain release factor eRF1	COG01503	pfam03463-pfam03464-pfam03465	_EMPTY_	TIGR03676	1	Translation; ribosomal structure and biogenesis	CLUSTER_5127
Alpha_AOA_ma1	Alpha_AOA_ma1_-_T1_L11	GWHAABI00000002_90	62	0	-1	_EMPTY_	_EMPTY_	_EMPTY_	_EMPTY_	_EMPTY_	_EMPTY_	_EMPTY_	_EMPTY_	_EMPTY_	CLUSTER_29887
Alpha_AOA_ma1	Alpha_AOA_ma1_-_T1_L11	GWHAABI00000002_91	240	2423.49	arCOG08038	O	-	Putative membrane-associated protease inhibitor- contains alpha-2-macroglobulin-like domain	_EMPTY_	pfam01835	_EMPTY_	_EMPTY_	2	Posttranslational modification; protein turnover; chaperones	CLUSTER_10295
Alpha_AOA_ma1	Alpha_AOA_ma1_-_T1_L11	GWHAABI00000002_92	356	31507.7	arCOG00570	I	-	Geranylgeranyl reductase- flavoprotein	COG00644	pfam13450	_EMPTY_	TIGR02032	3	Lipid transport and metabolism	CLUSTER_4848
Alpha_AOA_ma1	Alpha_AOA_ma1_-_T1_L11	GWHAABI00000002_93	235	25551.8	arCOG02579	R	-	Fe-S-cluster containining protein	COG00727	_EMPTY_	_EMPTY_	_EMPTY_	4	General function prediction only	CLUSTER_7015
Alpha_AOA_ma1	Alpha_AOA_ma1_-_T1_L11	GWHAABI00000002_94	200	24924.7	arCOG04254	J	RpsG	Ribosomal protein S7	COG00049	pfam00177	cd14867	TIGR01028	1	Translation; ribosomal structure and biogenesis	CLUSTER_11837
Alpha_AOA_ma1	Alpha_AOA_ma1_-_T1_L11	GWHAABI00000002_9	467	36986.9	arCOG01715	O	SufB	Cysteine desulfurase activator SufB	COG00719	pfam01458	_EMPTY_	TIGR01981	2	Posttranslational modification; protein turnover; chaperones	CLUSTER_2293
Alpha_AOA_ma1	Alpha_AOA_ma1_-_T1_L11	GWHAABI00000002_95	146	20888.4	arCOG04255	J	RpsL	Ribosomal protein S12	COG00048	pfam00164	cd03367	TIGR00982	1	Translation; ribosomal structure and biogenesis	CLUSTER_17480
Alpha_AOA_ma1	Alpha_AOA_ma1_-_T1_L11	GWHAABI00000002_96	155	16451.1	arCOG01760	K	NusA	Transcription elongation factor	COG00195	pfam13083	cd02134-cd02134	TIGR01952	1	Transcription	CLUSTER_15701
Alpha_AOA_ma1	Alpha_AOA_ma1_-_T1_L11	GWHAABI00000002_97	108	9365.81	arCOG01752	J	RPL30	Ribosomal protein L30E	COG01911	pfam01248	_EMPTY_	_EMPTY_	1	Translation; ribosomal structure and biogenesis	CLUSTER_21843
Alpha_AOA_ma1	Alpha_AOA_ma1_-_T1_L11	GWHAABI00000002_98	62	0	-1	_EMPTY_	_EMPTY_	_EMPTY_	_EMPTY_	_EMPTY_	_EMPTY_	_EMPTY_	_EMPTY_	_EMPTY_	CLUSTER_29888
Alpha_AOA_ma1	Alpha_AOA_ma1_-_T1_L11	GWHAABI00000002_99	75	3398.25	arCOG00998	K	LSM1	Small nuclear ribonucleoprotein (snRNP) homolog	COG01958	pfam01423	cd01726	_EMPTY_	1	Transcription	CLUSTER_26202
Alpha_AOA_ma1	Alpha_AOA_ma1_-_T1_L11	GWHAABI00000003_100	34	0	-1	_EMPTY_	_EMPTY_	_EMPTY_	_EMPTY_	_EMPTY_	_EMPTY_	_EMPTY_	_EMPTY_	_EMPTY_	CLUSTER_27178
Alpha_AOA_ma1	Alpha_AOA_ma1_-_T1_L11	GWHAABI00000003_101	185	19951.7	arCOG00314	O	TrxA	Thiol-disulfide isomerase or thioredoxin	COG00526	pfam00578	cd02969	TIGR00385	2	Posttranslational modification; protein turnover; chaperones	CLUSTER_12606
Alpha_AOA_ma1	Alpha_AOA_ma1_-_T1_L11	GWHAABI00000003_10	159	7381.08	arCOG00109	J	HemK	Methylase of polypeptide chain release factors	COG02890	pfam13659	cd02440	TIGR00537	1	Translation; ribosomal structure and biogenesis	CLUSTER_5239
Alpha_AOA_ma1	Alpha_AOA_ma1_-_T1_L11	GWHAABI00000003_102	298	16927.7	arCOG03932	K	-	Icl-like HTH and PAS domain	COG02202	pfam13412	_EMPTY_	_EMPTY_	1	Transcription	CLUSTER_7188
Alpha_AOA_ma1	Alpha_AOA_ma1_-_T1_L11	GWHAABI00000003_103	129	16523	arCOG08677	S	-	Zn-ribbon domain containing protein	_EMPTY_	_EMPTY_	_EMPTY_	_EMPTY_	4	Function unknown	CLUSTER_16449
Alpha_AOA_ma1	Alpha_AOA_ma1_-_T1_L11	GWHAABI00000003_104	288	24107.2	arCOG03416	L	Dam	Site-specific DNA methylase	COG00338	_EMPTY_	_EMPTY_	_EMPTY_	1	Replication; recombination and repair	CLUSTER_6317
Alpha_AOA_ma1	Alpha_AOA_ma1_-_T1_L11	GWHAABI00000003_105	103	0	-1	_EMPTY_	_EMPTY_	_EMPTY_	_EMPTY_	_EMPTY_	_EMPTY_	_EMPTY_	_EMPTY_	_EMPTY_	CLUSTER_22445
Alpha_AOA_ma1	Alpha_AOA_ma1_-_T1_L11	GWHAABI00000003_106	203	729.87	arCOG11447	S	-	Uncharacterized protein	_EMPTY_	_EMPTY_	cd13644	_EMPTY_	4	Function unknown	CLUSTER_12952
Alpha_AOA_ma1	Alpha_AOA_ma1_-_T1_L11	GWHAABI00000003_107	217	31661	arCOG08676	C	AmoA	Ammonia monooxygenase subunit A	_EMPTY_	pfam12942	_EMPTY_	_EMPTY_	3	Energy production and conversion	CLUSTER_10704
Alpha_AOA_ma1	Alpha_AOA_ma1_-_T1_L11	GWHAABI00000003_108	121	10627	arCOG10586	C	AmoX	Ammonia monooxygenase subunit X	_EMPTY_	_EMPTY_	_EMPTY_	_EMPTY_	3	Energy production and conversion	CLUSTER_3581
Alpha_AOA_ma1	Alpha_AOA_ma1_-_T1_L11	GWHAABI00000003_109	188	26670.6	arCOG08699	C	-	Methane monooxygenase/Ammonia monooxygenase- subunit C	_EMPTY_	pfam04896	_EMPTY_	TIGR03078	3	Energy production and conversion	CLUSTER_10014
Alpha_AOA_ma1	Alpha_AOA_ma1_-_T1_L11	GWHAABI00000003_110	190	26103.4	arCOG08675	C	-	Methane monooxygenase/Ammonia monooxygenase- subunit B	_EMPTY_	pfam04744	_EMPTY_	TIGR03079	3	Energy production and conversion	CLUSTER_11719
Alpha_AOA_ma1	Alpha_AOA_ma1_-_T1_L11	GWHAABI00000003_111	176	12054.6	arCOG08673	S	-	Uncharacterized protein	_EMPTY_	_EMPTY_	_EMPTY_	_EMPTY_	4	Function unknown	CLUSTER_14559
Alpha_AOA_ma1	Alpha_AOA_ma1_-_T1_L11	GWHAABI00000003_11	235	14703	arCOG04131	J	RsmA	16S rRNA A1518 and A1519 N6-dimethyltransferase RsmA/KsgA/DIM1	COG00030	pfam00398	_EMPTY_	TIGR00755	1	Translation; ribosomal structure and biogenesis	CLUSTER_5239
Alpha_AOA_ma1	Alpha_AOA_ma1_-_T1_L11	GWHAABI00000003_112	90	11747.5	arCOG08672	S	-	Uncharacterized membrane protein	_EMPTY_	_EMPTY_	_EMPTY_	TIGR00927	4	Function unknown	CLUSTER_19591
Alpha_AOA_ma1	Alpha_AOA_ma1_-_T1_L11	GWHAABI00000003_113	111	5200.54	arCOG10587	S	-	Uncharacterized membrane protein	_EMPTY_	_EMPTY_	_EMPTY_	_EMPTY_	4	Function unknown	CLUSTER_20501
Alpha_AOA_ma1	Alpha_AOA_ma1_-_T1_L11	GWHAABI00000003_114	150	13507.3	arCOG04185	J	RpsO	Ribosomal protein S15P	COG00184	pfam08069-pfam00312	cd00353	TIGR00952	1	Translation; ribosomal structure and biogenesis	CLUSTER_16616
Alpha_AOA_ma1	Alpha_AOA_ma1_-_T1_L11	GWHAABI00000003_115	473	53905.4	arCOG00427	L	RecJ/Cdc45	Single-stranded DNA-specific exonuclease RecJ	COG00608	_EMPTY_	_EMPTY_	_EMPTY_	1	Replication; recombination and repair	CLUSTER_2232
Alpha_AOA_ma1	Alpha_AOA_ma1_-_T1_L11	GWHAABI00000003_116	81	8323.13	arCOG12275	S	-	Uncharacterized protein	_EMPTY_	_EMPTY_	_EMPTY_	_EMPTY_	4	Function unknown	CLUSTER_25793
Alpha_AOA_ma1	Alpha_AOA_ma1_-_T1_L11	GWHAABI00000003_117	422	44818.7	arCOG00403	J	SerS	Seryl-tRNA synthetase	COG00172	pfam02403-pfam00587	cd00770	TIGR00414	1	Translation; ribosomal structure and biogenesis	CLUSTER_3117
Alpha_AOA_ma1	Alpha_AOA_ma1_-_T1_L11	GWHAABI00000003_118	204	21838.9	arCOG04186	J	RPS1A	Ribosomal protein S3AE	COG01890	pfam01015	_EMPTY_	_EMPTY_	1	Translation; ribosomal structure and biogenesis	CLUSTER_10640
Alpha_AOA_ma1	Alpha_AOA_ma1_-_T1_L11	GWHAABI00000003_119	143	7448.13	arCOG01042	J	-	Exosome subunit- RNA binding protein with dsRBD fold	COG01325	pfam01877	_EMPTY_	_EMPTY_	1	Translation; ribosomal structure and biogenesis	CLUSTER_17881
Alpha_AOA_ma1	Alpha_AOA_ma1_-_T1_L11	GWHAABI00000003_120	486	48319	arCOG00570	I	-	Geranylgeranyl reductase- flavoprotein	COG00644	pfam13450	_EMPTY_	TIGR02032	3	Lipid transport and metabolism	CLUSTER_2005
Alpha_AOA_ma1	Alpha_AOA_ma1_-_T1_L11	GWHAABI00000003_121	264	26007.9	arCOG00441	N	GvpN	MoxR-like ATPase	COG00714	pfam07728	cd00009	TIGR02640	2	Cell motility	CLUSTER_8464
Alpha_AOA_ma1	Alpha_AOA_ma1_-_T1_L11	GWHAABI00000003_12	189	18260.5	arCOG04130	J	-	Predicted RNA-binding protein	COG01491	pfam04919	_EMPTY_	_EMPTY_	1	Translation; ribosomal structure and biogenesis	CLUSTER_12564
Alpha_AOA_ma1	Alpha_AOA_ma1_-_T1_L11	GWHAABI00000003_122	521	45090.2	arCOG02900	V	-	Predicted toxin of RNase A family- contains vWA domain	COG02304	pfam00092	cd00198	_EMPTY_	2	Defense mechanisms	CLUSTER_1256
Alpha_AOA_ma1	Alpha_AOA_ma1_-_T1_L11	GWHAABI00000003_123	514	23651.9	arCOG01430	E	CysK	Cysteine synthase	COG00031	pfam00291	cd01561	TIGR01136	3	Amino acid transport and metabolism	CLUSTER_1174
Alpha_AOA_ma1	Alpha_AOA_ma1_-_T1_L11	GWHAABI00000003_124	152	9518.68	arCOG04405	J	-	ASCH domain- predicted RNA-binding domain	COG02411	pfam04266	cd06554	_EMPTY_	1	Translation; ribosomal structure and biogenesis	CLUSTER_16505
Alpha_AOA_ma1	Alpha_AOA_ma1_-_T1_L11	GWHAABI00000003_125	187	24692.9	arCOG01764	K	SPT15	TATA-box binding protein (TBP)- component of TFIID and TFIIB	COG02101	pfam00352-pfam00352	cd04518	_EMPTY_	1	Transcription	CLUSTER_11517
Alpha_AOA_ma1	Alpha_AOA_ma1_-_T1_L11	GWHAABI00000003_126	74	5105.12	arCOG10588	S	-	Uncharacterized protein	_EMPTY_	_EMPTY_	_EMPTY_	_EMPTY_	4	Function unknown	CLUSTER_24179
Alpha_AOA_ma1	Alpha_AOA_ma1_-_T1_L11	GWHAABI00000003_127	195	14613.3	arCOG10589	S	-	Uncharacterized protein	_EMPTY_	_EMPTY_	_EMPTY_	_EMPTY_	4	Function unknown	CLUSTER_13377
Alpha_AOA_ma1	Alpha_AOA_ma1_-_T1_L11	GWHAABI00000003_128	228	7319.56	arCOG08643	S	-	Secreted protein with C-terminal PEFG domain	_EMPTY_	_EMPTY_	_EMPTY_	_EMPTY_	4	Function unknown	CLUSTER_10899
Alpha_AOA_ma1	Alpha_AOA_ma1_-_T1_L11	GWHAABI00000003_129	62	4301.19	arCOG14096	S	-	Uncharacterized protein	_EMPTY_	_EMPTY_	_EMPTY_	_EMPTY_	4	Function unknown	CLUSTER_23692
Alpha_AOA_ma1	Alpha_AOA_ma1_-_T1_L11	GWHAABI00000003_130	80	10175.7	arCOG01117	K	-	Lrp/AsnC family C-terminal domain	COG01522	pfam01037	_EMPTY_	_EMPTY_	1	Transcription	CLUSTER_18472
Alpha_AOA_ma1	Alpha_AOA_ma1_-_T1_L11	GWHAABI00000003_13	109	12143.4	arCOG01016	K	Rpo4	DNA-directed RNA polymerase- subunit Rpo4/RpoF	COG01460	pfam03874	_EMPTY_	_EMPTY_	1	Transcription	CLUSTER_19685
Alpha_AOA_ma1	Alpha_AOA_ma1_-_T1_L11	GWHAABI00000003_131	321	34232	arCOG00604	J	DusA	tRNA-dihydrouridine synthase	COG00042	pfam01207	cd02801	TIGR00737	1	Translation; ribosomal structure and biogenesis	CLUSTER_6360
Alpha_AOA_ma1	Alpha_AOA_ma1_-_T1_L11	GWHAABI00000003_132	708	10717.2	arCOG07561	V	-	Secreted multidomain protein- often contains vWA and Ca(2+)-binding domain (some could contain a C-terminal toxin domain)	COG02512	_EMPTY_	cd04268	_EMPTY_	2	Defense mechanisms	CLUSTER_317
Alpha_AOA_ma1	Alpha_AOA_ma1_-_T1_L11	GWHAABI00000003_133	343	32335.6	arCOG04174	J	TYW1	Wybutosine (yW) biosynthesis enzyme- Fe-S oxidoreductase	COG00731	pfam04055-pfam08608	cd01335	TIGR03972	1	Translation; ribosomal structure and biogenesis	CLUSTER_5220
Alpha_AOA_ma1	Alpha_AOA_ma1_-_T1_L11	GWHAABI00000003_134	183	13195.8	arCOG04184	F	RdgB	Inosine/xanthosine triphosphate pyrophosphatase- all-alpha NTP-PPase family	COG00127	pfam01725	cd00515	TIGR00042	3	Nucleotide transport and metabolism	CLUSTER_12826
Alpha_AOA_ma1	Alpha_AOA_ma1_-_T1_L11	GWHAABI00000003_135	207	16066.8	arCOG01185	J	Bud32	tRNA A-37 threonylcarbamoyl transferase component Bud32	COG03642	pfam00069	cd05151	TIGR03724	1	Translation; ribosomal structure and biogenesis	CLUSTER_9916
Alpha_AOA_ma1	Alpha_AOA_ma1_-_T1_L11	GWHAABI00000003_136	109	6921.11	arCOG10590	S	-	Uncharacterized protein	_EMPTY_	_EMPTY_	_EMPTY_	_EMPTY_	4	Function unknown	CLUSTER_20197
Alpha_AOA_ma1	Alpha_AOA_ma1_-_T1_L11	GWHAABI00000003_137	328	34174.3	arCOG01183	J	Kae1p/TsaD	Subunit of KEOPS complex- tRNA A37 threonylcarbamoyltransferase- contains a domain with ASKHA fold and RIO-type kinase (AP-endonuclease activity)	COG00533	pfam00814	_EMPTY_	TIGR03722	1	Translation; ribosomal structure and biogenesis	CLUSTER_5315
Alpha_AOA_ma1	Alpha_AOA_ma1_-_T1_L11	GWHAABI00000003_138	396	39651	arCOG00357	J	GTP1	Ribosome-binding ATPase YchF- GTP1/OBG family	COG00012	pfam01926-pfam08438-pfam02824	cd01899-cd01669	TIGR02729	1	Translation; ribosomal structure and biogenesis	CLUSTER_3018
Alpha_AOA_ma1	Alpha_AOA_ma1_-_T1_L11	GWHAABI00000003_139	183	6312.37	arCOG01038	F	Fap7	Broad-specificity NMP kinase	COG01936	pfam13238	cd02020	TIGR02173	3	Nucleotide transport and metabolism	CLUSTER_13096
Alpha_AOA_ma1	Alpha_AOA_ma1_-_T1_L11	GWHAABI00000003_140	504	42314.3	arCOG00989	J	Tgt	Queuine/archaeosine tRNA-ribosyltransferase	COG00343	pfam01702	_EMPTY_	TIGR00432	1	Translation; ribosomal structure and biogenesis	CLUSTER_1938
Alpha_AOA_ma1	Alpha_AOA_ma1_-_T1_L11	GWHAABI00000003_14	100	12537.2	arCOG04129	J	RPL21A	Ribosomal protein L21E	COG02139	pfam01157	_EMPTY_	_EMPTY_	1	Translation; ribosomal structure and biogenesis	CLUSTER_20539
Alpha_AOA_ma1	Alpha_AOA_ma1_-_T1_L11	GWHAABI00000003_141	101	17376.3	arCOG00291	C	NapF	Ferredoxin	COG01145	pfam14697	cd01916	TIGR04105	3	Energy production and conversion	CLUSTER_18872
Alpha_AOA_ma1	Alpha_AOA_ma1_-_T1_L11	GWHAABI00000003_142	71	3782.66	arCOG08782	S	-	Uncharacterized protein	_EMPTY_	_EMPTY_	_EMPTY_	_EMPTY_	4	Function unknown	CLUSTER_26854
Alpha_AOA_ma1	Alpha_AOA_ma1_-_T1_L11	GWHAABI00000003_143	71	4185.93	arCOG08782	S	-	Uncharacterized protein	_EMPTY_	_EMPTY_	_EMPTY_	_EMPTY_	4	Function unknown	CLUSTER_26854
Alpha_AOA_ma1	Alpha_AOA_ma1_-_T1_L11	GWHAABI00000003_144	422	44427.5	arCOG00541	J	YSH1	5'-3' Exoribonuclease of the beta-lactamase fold involved in RNA processing	COG01236	pfam00753-pfam10996-pfam07521	_EMPTY_	TIGR03675	1	Translation; ribosomal structure and biogenesis	CLUSTER_3500
Alpha_AOA_ma1	Alpha_AOA_ma1_-_T1_L11	GWHAABI00000003_145	281	14914.9	arCOG00464	L	AlkA	3-methyladenine DNA glycosylase/8-oxoguanine DNA glycosylase	COG00122	pfam07934-pfam00730	cd00056	TIGR00588	1	Replication; recombination and repair	CLUSTER_7546
Alpha_AOA_ma1	Alpha_AOA_ma1_-_T1_L11	GWHAABI00000003_146	117	10750.6	arCOG08633	S	-	Uncharacterized protein	_EMPTY_	_EMPTY_	_EMPTY_	TIGR01252	4	Function unknown	CLUSTER_18347
Alpha_AOA_ma1	Alpha_AOA_ma1_-_T1_L11	GWHAABI00000003_147	154	10815.1	arCOG02926	C	PetE	Plastocyanin/azurin/halocyanin family protein	COG03794	pfam00127	cd13921	TIGR02657	3	Energy production and conversion	CLUSTER_15850
Alpha_AOA_ma1	Alpha_AOA_ma1_-_T1_L11	GWHAABI00000003_1	48	528.217	arCOG04548	C	-	Ferredoxin	COG01146	pfam13237	_EMPTY_	TIGR02512	3	Energy production and conversion	CLUSTER_12254
Alpha_AOA_ma1	Alpha_AOA_ma1_-_T1_L11	GWHAABI00000003_148	530	49107.6	arCOG01721	C	QcrB	Cytochrome b subunit of the bc complex	COG01290	pfam13631	cd00284	_EMPTY_	3	Energy production and conversion	CLUSTER_1366
Alpha_AOA_ma1	Alpha_AOA_ma1_-_T1_L11	GWHAABI00000003_149	202	18229.8	arCOG01720	C	QcrA	Rieske Fe-S protein	COG00723	pfam00355	cd03475	TIGR03171	3	Energy production and conversion	CLUSTER_8959
Alpha_AOA_ma1	Alpha_AOA_ma1_-_T1_L11	GWHAABI00000003_150	1274	56266.5	arCOG00704	O	AprE	Surface layer-associated subtilisin-like serine protease	COG01404	pfam00082	cd07480-cd07497	_EMPTY_	2	Posttranslational modification; protein turnover; chaperones	CLUSTER_132
Alpha_AOA_ma1	Alpha_AOA_ma1_-_T1_L11	GWHAABI00000003_151	323	16885.1	arCOG08035	S	-	Uncharacterized secreted protein	_EMPTY_	_EMPTY_	_EMPTY_	_EMPTY_	4	Function unknown	CLUSTER_6254
Alpha_AOA_ma1	Alpha_AOA_ma1_-_T1_L11	GWHAABI00000003_152	324	16151.3	arCOG08647	S	-	Uncharacterized protein	_EMPTY_	_EMPTY_	_EMPTY_	_EMPTY_	4	Function unknown	CLUSTER_52
Alpha_AOA_ma1	Alpha_AOA_ma1_-_T1_L11	GWHAABI00000003_15	352	30446.8	arCOG00953	J	-	Homolog of Wybutosine (yW) biosynthesis enzyme- Fe-S oxidoreductase	COG00731	pfam04055	cd01335	TIGR04038	1	Translation; ribosomal structure and biogenesis	CLUSTER_4725
Alpha_AOA_ma1	Alpha_AOA_ma1_-_T1_L11	GWHAABI00000003_153	536	5190.93	arCOG08647	S	-	Uncharacterized protein	_EMPTY_	_EMPTY_	_EMPTY_	_EMPTY_	4	Function unknown	CLUSTER_75
Alpha_AOA_ma1	Alpha_AOA_ma1_-_T1_L11	GWHAABI00000003_154	638	1712.24	arCOG08647	S	-	Uncharacterized protein	_EMPTY_	_EMPTY_	_EMPTY_	_EMPTY_	4	Function unknown	CLUSTER_1109
Alpha_AOA_ma1	Alpha_AOA_ma1_-_T1_L11	GWHAABI00000003_155	44	0	-1	_EMPTY_	_EMPTY_	_EMPTY_	_EMPTY_	_EMPTY_	_EMPTY_	_EMPTY_	_EMPTY_	_EMPTY_	CLUSTER_33762
Alpha_AOA_ma1	Alpha_AOA_ma1_-_T1_L11	GWHAABI00000003_156	66	3214.62	arCOG08643	S	-	Secreted protein with C-terminal PEFG domain	_EMPTY_	_EMPTY_	_EMPTY_	_EMPTY_	4	Function unknown	CLUSTER_6621
Alpha_AOA_ma1	Alpha_AOA_ma1_-_T1_L11	GWHAABI00000003_16	381	29932.2	arCOG00415	L	RadA	RecA/RadA recombinase- contains N-terminal HHH domain	COG00468	pfam14520-pfam08423	cd01123	TIGR02236	1	Replication; recombination and repair	CLUSTER_3903
Alpha_AOA_ma1	Alpha_AOA_ma1_-_T1_L11	GWHAABI00000003_17	61	9639.41	arCOG04293	J	RPS30	Ribosomal protein S30	COG04919	pfam04758	_EMPTY_	_EMPTY_	1	Translation; ribosomal structure and biogenesis	CLUSTER_28853
Alpha_AOA_ma1	Alpha_AOA_ma1_-_T1_L11	GWHAABI00000003_18	578	66880.9	arCOG01357	C	-	Radical SAM superfamily enzyme	COG01032	pfam04055	cd01335	TIGR04013	3	Energy production and conversion	CLUSTER_1522
Alpha_AOA_ma1	Alpha_AOA_ma1_-_T1_L11	GWHAABI00000003_19	271	30116.9	arCOG02199	H	Mcr1	NAD(P)H-flavin reductase	COG00543	_EMPTY_	cd06192	_EMPTY_	3	Coenzyme transport and metabolism	CLUSTER_8351
Alpha_AOA_ma1	Alpha_AOA_ma1_-_T1_L11	GWHAABI00000003_20	318	33355.1	arCOG00603	F	PyrD	Dihydroorotate dehydrogenase	COG00167	pfam01180	cd04740	TIGR01037	3	Nucleotide transport and metabolism	CLUSTER_5544
Alpha_AOA_ma1	Alpha_AOA_ma1_-_T1_L11	GWHAABI00000003_21	433	35027.6	arCOG01923	J	SIK1	RNA processing factor Prp31- contains Nop domain	COG01498	pfam01798	_EMPTY_	_EMPTY_	1	Translation; ribosomal structure and biogenesis	CLUSTER_1565
Alpha_AOA_ma1	Alpha_AOA_ma1_-_T1_L11	GWHAABI00000003_22	225	22730.6	arCOG00078	J	NOP1	Fibrillarin-like rRNA methylase	COG01889	pfam01269	cd02440	_EMPTY_	1	Translation; ribosomal structure and biogenesis	CLUSTER_4324
Alpha_AOA_ma1	Alpha_AOA_ma1_-_T1_L11	GWHAABI00000003_23	207	16896.6	arCOG04121	L	RnhB	Ribonuclease HII	COG00164	pfam01351	cd07180	TIGR00729	1	Replication; recombination and repair	CLUSTER_10920
Alpha_AOA_ma1	Alpha_AOA_ma1_-_T1_L11	GWHAABI00000003_24	383	31735.7	arCOG01219	J	TRM1	N2-N2-dimethylguanosine tRNA methyltransferase	COG01867	pfam02005	cd00729	TIGR00308	1	Translation; ribosomal structure and biogenesis	CLUSTER_3624
Alpha_AOA_ma1	Alpha_AOA_ma1_-_T1_L11	GWHAABI00000003_25	198	21581.7	arCOG00079	J	FtsJ	23S rRNA U2552 (ribose-2'-O)-methylase RlmE/FtsJ	COG00293	pfam01728	cd02440	TIGR00438	1	Translation; ribosomal structure and biogenesis	CLUSTER_11811
Alpha_AOA_ma1	Alpha_AOA_ma1_-_T1_L11	GWHAABI00000003_27	155	4546.85	arCOG10583	S	-	Uncharacterized membrane or secreted protein	_EMPTY_	_EMPTY_	_EMPTY_	_EMPTY_	4	Function unknown	CLUSTER_14137
Alpha_AOA_ma1	Alpha_AOA_ma1_-_T1_L11	GWHAABI00000003_28	698	72314.5	arCOG03235	L	-	Predicted ATP-dependent endonuclease of the OLD family	COG03593	pfam13175	cd03241-cd00267-cd01026	TIGR00611-TIGR01166	1	Replication; recombination and repair	CLUSTER_872
Alpha_AOA_ma1	Alpha_AOA_ma1_-_T1_L11	GWHAABI00000003_29	718	24355.6	arCOG08705	R	-	Large extracellular alpha-helical protein	COG02373	pfam01835	_EMPTY_	_EMPTY_	4	General function prediction only	CLUSTER_768
Alpha_AOA_ma1	Alpha_AOA_ma1_-_T1_L11	GWHAABI00000003_2	97	660.992	arCOG08684	R	-	Roadblock/LC7 domain superfamily protein	SC.00139	_EMPTY_	_EMPTY_	_EMPTY_	4	General function prediction only	CLUSTER_23270
Alpha_AOA_ma1	Alpha_AOA_ma1_-_T1_L11	GWHAABI00000003_30	171	19868.3	arCOG00030	F	Apt	Adenine/guanine phosphoribosyltransferase or related PRPP-binding protein	COG00503	pfam00156	cd06223	TIGR01090	3	Nucleotide transport and metabolism	CLUSTER_13510
Alpha_AOA_ma1	Alpha_AOA_ma1_-_T1_L11	GWHAABI00000003_31	264	29556.1	arCOG01327	F	Pnp	Purine nucleoside phosphorylase	COG00005	pfam01048	_EMPTY_	TIGR01694	3	Nucleotide transport and metabolism	CLUSTER_8921
Alpha_AOA_ma1	Alpha_AOA_ma1_-_T1_L11	GWHAABI00000003_32	95	9054.78	arCOG08704	S	-	Uncharacterized protein	_EMPTY_	_EMPTY_	_EMPTY_	_EMPTY_	4	Function unknown	CLUSTER_22051
Alpha_AOA_ma1	Alpha_AOA_ma1_-_T1_L11	GWHAABI00000003_3	312	12169.9	arCOG04124	J	-	Trm112 RNA methyltransferase activating protein	COG02835	pfam03966	_EMPTY_	_EMPTY_	1	Translation; ribosomal structure and biogenesis	CLUSTER_7111
Alpha_AOA_ma1	Alpha_AOA_ma1_-_T1_L11	GWHAABI00000003_33	137	14383.3	arCOG08703	S	-	Uncharacterized metal-binding protein	_EMPTY_	_EMPTY_	_EMPTY_	_EMPTY_	4	Function unknown	CLUSTER_16356
Alpha_AOA_ma1	Alpha_AOA_ma1_-_T1_L11	GWHAABI00000003_34	117	7432.43	arCOG08702	K	-	Transcriptional regulator- TrmB family	COG01378	_EMPTY_	_EMPTY_	_EMPTY_	1	Transcription	CLUSTER_19447
Alpha_AOA_ma1	Alpha_AOA_ma1_-_T1_L11	GWHAABI00000003_35	74	2024.66	arCOG08701	S	-	Uncharacterized membrane protein	SC.00810	_EMPTY_	_EMPTY_	_EMPTY_	4	Function unknown	CLUSTER_25277
Alpha_AOA_ma1	Alpha_AOA_ma1_-_T1_L11	GWHAABI00000003_36	171	15889.1	arCOG01841	O	IbpA	Molecular chaperone (HSP20 family)	COG00071	pfam00011	cd06464	_EMPTY_	2	Posttranslational modification; protein turnover; chaperones	CLUSTER_11787
Alpha_AOA_ma1	Alpha_AOA_ma1_-_T1_L11	GWHAABI00000003_37	369	45183.7	arCOG04143	L	-	DNA topoisomerase VI- subunit A	COG01697	pfam04406	cd00223	_EMPTY_	1	Replication; recombination and repair	CLUSTER_1765
Alpha_AOA_ma1	Alpha_AOA_ma1_-_T1_L11	GWHAABI00000003_38	625	64945.9	arCOG01165	L	-	DNA topoisomerase VI- subunit B	COG01389	pfam02518-pfam03486-pfam09239	cd00075-cd00823	TIGR01052	1	Replication; recombination and repair	CLUSTER_995
Alpha_AOA_ma1	Alpha_AOA_ma1_-_T1_L11	GWHAABI00000003_39	186	16797.1	arCOG04150	J	Krr1	rRNA processing protein Krr1/Pno1- contains KH domain	COG01094	pfam00013	cd00105	TIGR03665	1	Translation; ribosomal structure and biogenesis	CLUSTER_11080
Alpha_AOA_ma1	Alpha_AOA_ma1_-_T1_L11	GWHAABI00000003_40	260	17779.2	arCOG01180	T	RIO1	Serine/threonine protein kinase involved in cell cycle control	COG01718	pfam01163	cd05145	TIGR03724	2	Signal transduction mechanisms	CLUSTER_6815
Alpha_AOA_ma1	Alpha_AOA_ma1_-_T1_L11	GWHAABI00000003_41	99	5531.6	arCOG04051	S	-	Uncharacterized protein- DUF424 family	COG02412	pfam04242	_EMPTY_	_EMPTY_	4	Function unknown	CLUSTER_21042
Alpha_AOA_ma1	Alpha_AOA_ma1_-_T1_L11	GWHAABI00000003_42	141	17118.5	arCOG01640	J	GCD7	Translation initiation factor 2- beta subunit (eIF-2beta)/eIF-5 N-terminal domain	COG01601	pfam01873	_EMPTY_	TIGR00311	1	Translation; ribosomal structure and biogenesis	CLUSTER_15669
Alpha_AOA_ma1	Alpha_AOA_ma1_-_T1_L11	GWHAABI00000003_43	51	6774.1	arCOG07442	S	-	Uncharacterized protein	_EMPTY_	_EMPTY_	_EMPTY_	_EMPTY_	4	Function unknown	CLUSTER_1508
Alpha_AOA_ma1	Alpha_AOA_ma1_-_T1_L11	GWHAABI00000003_4	399	28520.2	arCOG08650	S	-	Uncharacterized protein	_EMPTY_	_EMPTY_	_EMPTY_	_EMPTY_	4	Function unknown	CLUSTER_3640
Alpha_AOA_ma1	Alpha_AOA_ma1_-_T1_L11	GWHAABI00000003_44	167	7340.79	arCOG08774	S	-	Uncharacterized protein	_EMPTY_	_EMPTY_	_EMPTY_	_EMPTY_	4	Function unknown	CLUSTER_15714
Alpha_AOA_ma1	Alpha_AOA_ma1_-_T1_L11	GWHAABI00000003_45	382	37175.2	arCOG04151	R	-	ABC-type multidrug transport system- permease component	COG02237	pfam04123	_EMPTY_	_EMPTY_	4	General function prediction only	CLUSTER_3825
Alpha_AOA_ma1	Alpha_AOA_ma1_-_T1_L11	GWHAABI00000003_46	217	23691.6	arCOG01532	I	UppS	Undecaprenyl pyrophosphate synthase	COG00020	pfam01255	cd00475	TIGR00055	3	Lipid transport and metabolism	CLUSTER_8366
Alpha_AOA_ma1	Alpha_AOA_ma1_-_T1_L11	GWHAABI00000003_47	140	14219.9	arCOG01078	L	-	NUDIX family hydrolase	COG00494	pfam00293	cd03428	TIGR02705	1	Replication; recombination and repair	CLUSTER_15490
Alpha_AOA_ma1	Alpha_AOA_ma1_-_T1_L11	GWHAABI00000003_48	247	22271	arCOG00081	F	PyrF	Orotidine-5'-phosphate decarboxylase	COG00284	pfam00215	cd04725	TIGR01740	3	Nucleotide transport and metabolism	CLUSTER_6999
Alpha_AOA_ma1	Alpha_AOA_ma1_-_T1_L11	GWHAABI00000003_49	229	19390.6	arCOG08773	S	-	Uncharacterized protein	SC.00479	_EMPTY_	_EMPTY_	_EMPTY_	4	Function unknown	CLUSTER_10720
Alpha_AOA_ma1	Alpha_AOA_ma1_-_T1_L11	GWHAABI00000003_50	334	33417.3	arCOG04387	F	PurA	Adenylosuccinate synthase	COG00104	pfam00709	cd03108	TIGR00184	3	Nucleotide transport and metabolism	CLUSTER_6013
Alpha_AOA_ma1	Alpha_AOA_ma1_-_T1_L11	GWHAABI00000003_51	154	11874.4	arCOG08772	S	-	Uncharacterized protein	_EMPTY_	_EMPTY_	_EMPTY_	_EMPTY_	4	Function unknown	CLUSTER_14839
Alpha_AOA_ma1	Alpha_AOA_ma1_-_T1_L11	GWHAABI00000003_5	273	26246.2	arCOG03038	R	-	TPR repeats containing protein	COG00457	_EMPTY_	_EMPTY_	_EMPTY_	4	General function prediction only	CLUSTER_6423
Alpha_AOA_ma1	Alpha_AOA_ma1_-_T1_L11	GWHAABI00000003_52	98	12157.2	arCOG10584	P	-	Fe-S cluster biosynthesis and repair protein	COG02924	pfam04362	_EMPTY_	_EMPTY_	3	Inorganic ion transport and metabolism	CLUSTER_16780
Alpha_AOA_ma1	Alpha_AOA_ma1_-_T1_L11	GWHAABI00000003_53	70	7792.58	arCOG08687	S	-	Zn finger protein	SC.00808	_EMPTY_	_EMPTY_	TIGR02098	4	Function unknown	CLUSTER_26043
Alpha_AOA_ma1	Alpha_AOA_ma1_-_T1_L11	GWHAABI00000003_54	212	21801.8	arCOG08771	S	-	Uncharacterized membrane protein	_EMPTY_	_EMPTY_	_EMPTY_	_EMPTY_	4	Function unknown	CLUSTER_11185
Alpha_AOA_ma1	Alpha_AOA_ma1_-_T1_L11	GWHAABI00000003_55	103	11107.4	arCOG01055	K	-	Transcriptional regulator- contains HTH domain	COG03432	pfam14947	_EMPTY_	_EMPTY_	1	Transcription	CLUSTER_20921
Alpha_AOA_ma1	Alpha_AOA_ma1_-_T1_L11	GWHAABI00000003_56	30	0	-1	_EMPTY_	_EMPTY_	_EMPTY_	_EMPTY_	_EMPTY_	_EMPTY_	_EMPTY_	_EMPTY_	_EMPTY_	CLUSTER_28769
Alpha_AOA_ma1	Alpha_AOA_ma1_-_T1_L11	GWHAABI00000003_57	210	9894.95	arCOG01952	J	SUA5	tRNA A37 threonylcarbamoyladenosine synthetase subunit TsaC/SUA5/YrdC	COG00009	pfam01300	_EMPTY_	TIGR00057	1	Translation; ribosomal structure and biogenesis	CLUSTER_12486
Alpha_AOA_ma1	Alpha_AOA_ma1_-_T1_L11	GWHAABI00000003_58	174	12149.9	arCOG00084	J	Tan1	tRNA(Ser-Leu) C12 N-acetylase TAN1- contains THUMP domain	COG01818	pfam02926	cd11717	_EMPTY_	1	Translation; ribosomal structure and biogenesis	CLUSTER_13751
Alpha_AOA_ma1	Alpha_AOA_ma1_-_T1_L11	GWHAABI00000003_59	258	12625.1	arCOG00536	H	MoaD	Molybdopterin converting factor- small subunit	COG01977	pfam02391	cd00754-cd00756	_EMPTY_	3	Coenzyme transport and metabolism	CLUSTER_8246
Alpha_AOA_ma1	Alpha_AOA_ma1_-_T1_L11	GWHAABI00000003_60	110	2197.46	arCOG01885	J	RPS17A	Ribosomal protein S17E	COG01383	pfam00833	_EMPTY_	_EMPTY_	1	Translation; ribosomal structure and biogenesis	CLUSTER_16793
Alpha_AOA_ma1	Alpha_AOA_ma1_-_T1_L11	GWHAABI00000003_61	273	19804.6	arCOG00891	L	TatD	Mg-dependent DNase	COG00084	pfam01026	cd01310	TIGR00010	1	Replication; recombination and repair	CLUSTER_8564
Alpha_AOA_ma1	Alpha_AOA_ma1_-_T1_L11	GWHAABI00000003_62	74	7348.88	arCOG02144	L	HHT1	Histones H3 and H4	COG02036	pfam00808	cd00076	_EMPTY_	1	Replication; recombination and repair	CLUSTER_23612
Alpha_AOA_ma1	Alpha_AOA_ma1_-_T1_L11	GWHAABI00000003_63	137	5172	arCOG02926	C	PetE	Plastocyanin/azurin/halocyanin family protein	COG03794	pfam00127	cd13921	TIGR02657	3	Energy production and conversion	CLUSTER_16798
Alpha_AOA_ma1	Alpha_AOA_ma1_-_T1_L11	GWHAABI00000003_64	584	66911.7	arCOG06613	V	-	Abortive infection phage resistance protein (AIRP)	_EMPTY_	pfam10592	_EMPTY_	_EMPTY_	2	Defense mechanisms	CLUSTER_1457
Alpha_AOA_ma1	Alpha_AOA_ma1_-_T1_L11	GWHAABI00000003_65	56	2727.25	arCOG08678	S	-	Zn finger containing protein	_EMPTY_	_EMPTY_	_EMPTY_	_EMPTY_	4	Function unknown	CLUSTER_26548
Alpha_AOA_ma1	Alpha_AOA_ma1_-_T1_L11	GWHAABI00000003_6	57	7049.59	arCOG08651	S	-	Uncharacterized protein	_EMPTY_	_EMPTY_	_EMPTY_	_EMPTY_	4	Function unknown	CLUSTER_23973
Alpha_AOA_ma1	Alpha_AOA_ma1_-_T1_L11	GWHAABI00000003_66	195	16366.3	arCOG08730	S	-	Uncharacterized conserved Zn-binding protein	_EMPTY_	pfam14753	_EMPTY_	_EMPTY_	4	Function unknown	CLUSTER_12628
Alpha_AOA_ma1	Alpha_AOA_ma1_-_T1_L11	GWHAABI00000003_67	94	11441.8	arCOG01055	K	-	Transcriptional regulator- contains HTH domain	COG03432	pfam14947	_EMPTY_	_EMPTY_	1	Transcription	CLUSTER_20108
Alpha_AOA_ma1	Alpha_AOA_ma1_-_T1_L11	GWHAABI00000003_68	71	4122.12	arCOG11531	S	-	Uncharacterized membrane protein	_EMPTY_	_EMPTY_	_EMPTY_	_EMPTY_	4	Function unknown	CLUSTER_25008
Alpha_AOA_ma1	Alpha_AOA_ma1_-_T1_L11	GWHAABI00000003_69	73	2010.36	arCOG10410	S	-	Uncharacterized membrane protein	_EMPTY_	_EMPTY_	_EMPTY_	_EMPTY_	4	Function unknown	CLUSTER_27435
Alpha_AOA_ma1	Alpha_AOA_ma1_-_T1_L11	GWHAABI00000003_70	433	34074.3	arCOG00767	G	{ManB}	Phosphomannomutase	COG01109	pfam02878-pfam02879-pfam02880-pfam00408	cd03087	TIGR03990	3	Carbohydrate transport and metabolism	CLUSTER_3135
Alpha_AOA_ma1	Alpha_AOA_ma1_-_T1_L11	GWHAABI00000003_71	317	15395.9	arCOG00638	H	ThiL	Thiamine monophosphate kinase	COG00611	pfam00586	cd02194	TIGR01379	3	Coenzyme transport and metabolism	CLUSTER_4148
Alpha_AOA_ma1	Alpha_AOA_ma1_-_T1_L11	GWHAABI00000003_72	107	4144.78	arCOG11453	S	-	Uncharacterized protein	_EMPTY_	_EMPTY_	_EMPTY_	_EMPTY_	4	Function unknown	CLUSTER_19801
Alpha_AOA_ma1	Alpha_AOA_ma1_-_T1_L11	GWHAABI00000003_73	169	15044	arCOG04240	J	RpsK	Ribosomal protein S11	COG00100	pfam00411	_EMPTY_	TIGR03628	1	Translation; ribosomal structure and biogenesis	CLUSTER_13810
Alpha_AOA_ma1	Alpha_AOA_ma1_-_T1_L11	GWHAABI00000003_74	104	3146.74	arCOG08729	S	-	Uncharacterized protein	SC.00190	_EMPTY_	_EMPTY_	_EMPTY_	4	Function unknown	CLUSTER_21687
Alpha_AOA_ma1	Alpha_AOA_ma1_-_T1_L11	GWHAABI00000003_75	137	7033.61	arCOG05529	R	PDCD5	DNA-binding TFAR19-related protein- PDSD5 family	COG02118	_EMPTY_	_EMPTY_	_EMPTY_	4	General function prediction only	CLUSTER_16145
Alpha_AOA_ma1	Alpha_AOA_ma1_-_T1_L11	GWHAABI00000003_7	54	4887.35	arCOG10403	S	-	Uncharacterized protein	_EMPTY_	_EMPTY_	_EMPTY_	_EMPTY_	4	Function unknown	CLUSTER_26897
Alpha_AOA_ma1	Alpha_AOA_ma1_-_T1_L11	GWHAABI00000003_76	483	52813.8	arCOG04246	J	RtcB	RNA 3'-P ligase- RtcB family protein	COG01690	pfam01139	_EMPTY_	TIGR03073	1	Translation; ribosomal structure and biogenesis	CLUSTER_2123
Alpha_AOA_ma1	Alpha_AOA_ma1_-_T1_L11	GWHAABI00000003_77	52	0	-1	_EMPTY_	_EMPTY_	_EMPTY_	_EMPTY_	_EMPTY_	_EMPTY_	_EMPTY_	_EMPTY_	_EMPTY_	CLUSTER_32046
Alpha_AOA_ma1	Alpha_AOA_ma1_-_T1_L11	GWHAABI00000003_78	66	0	-1	_EMPTY_	_EMPTY_	_EMPTY_	_EMPTY_	_EMPTY_	_EMPTY_	_EMPTY_	_EMPTY_	_EMPTY_	CLUSTER_23544
Alpha_AOA_ma1	Alpha_AOA_ma1_-_T1_L11	GWHAABI00000003_79	455	45672.8	arCOG01747	F	PurB	Adenylosuccinate lyase	COG00015	pfam00206-pfam10397	cd01360	TIGR00928	3	Nucleotide transport and metabolism	CLUSTER_2542
Alpha_AOA_ma1	Alpha_AOA_ma1_-_T1_L11	GWHAABI00000003_80	256	16684.7	arCOG00071	E	AsnB	Asparagine synthase (glutamine-hydrolyzing)	COG00367	pfam00733	cd01991	TIGR01536	3	Amino acid transport and metabolism	CLUSTER_9117
Alpha_AOA_ma1	Alpha_AOA_ma1_-_T1_L11	GWHAABI00000003_81	93	10751.4	arCOG02939	H	PhhB	Pterin-4a-carbinolamine dehydratase	COG02154	pfam01329	cd00488	_EMPTY_	3	Coenzyme transport and metabolism	CLUSTER_20815
Alpha_AOA_ma1	Alpha_AOA_ma1_-_T1_L11	GWHAABI00000003_82	272	28394.9	arCOG02172	H	QueD	6-pyruvoyl-tetrahydropterin synthase	COG00720	pfam01242	cd00470	TIGR03367	3	Coenzyme transport and metabolism	CLUSTER_6923
Alpha_AOA_ma1	Alpha_AOA_ma1_-_T1_L11	GWHAABI00000003_8	249	25961.8	arCOG01153	T	CpdA	3'-5'-cyclic AMP phosphodiesterase CpdA	COG01409	pfam00149-pfam01451	cd07400-cd00115	TIGR00040-TIGR02689	2	Signal transduction mechanisms	CLUSTER_7901
Alpha_AOA_ma1	Alpha_AOA_ma1_-_T1_L11	GWHAABI00000003_83	748	77561.8	arCOG00808	J	ValS	Valyl-tRNA synthetase	COG00525	pfam00133-pfam08264	cd00817-cd07962	TIGR00422	1	Translation; ribosomal structure and biogenesis	CLUSTER_564
Alpha_AOA_ma1	Alpha_AOA_ma1_-_T1_L11	GWHAABI00000003_84	206	13409.4	arCOG00034	H	PDX2	Predicted glutamine amidotransferase involved in pyridoxine biosynthesis	COG00311	pfam01174	cd01749	TIGR03800	3	Coenzyme transport and metabolism	CLUSTER_11144
Alpha_AOA_ma1	Alpha_AOA_ma1_-_T1_L11	GWHAABI00000003_85	323	39128.7	arCOG04075	H	SNZ1	Pyridoxine biosynthesis enzyme	COG00214	pfam01680-pfam05690	cd04727	TIGR00343	3	Coenzyme transport and metabolism	CLUSTER_6399
Alpha_AOA_ma1	Alpha_AOA_ma1_-_T1_L11	GWHAABI00000003_86	178	9295.43	arCOG08637	S	-	Uncharacterized protein	SC.00805	_EMPTY_	_EMPTY_	_EMPTY_	4	Function unknown	CLUSTER_14621
Alpha_AOA_ma1	Alpha_AOA_ma1_-_T1_L11	GWHAABI00000003_87	756	78253.8	arCOG01697	C	AcnA	Aconitase A	COG01048	pfam00330-pfam00694	cd01586-cd01580	TIGR01341	3	Energy production and conversion	CLUSTER_493
Alpha_AOA_ma1	Alpha_AOA_ma1_-_T1_L11	GWHAABI00000003_88	211	24651.4	arCOG08638	S	-	Uncharacterized protein	_EMPTY_	_EMPTY_	_EMPTY_	_EMPTY_	4	Function unknown	CLUSTER_12061
Alpha_AOA_ma1	Alpha_AOA_ma1_-_T1_L11	GWHAABI00000003_89	196	13915.3	arCOG08639	S	-	Uncharacterized protein	_EMPTY_	_EMPTY_	_EMPTY_	_EMPTY_	4	Function unknown	CLUSTER_11604
Alpha_AOA_ma1	Alpha_AOA_ma1_-_T1_L11	GWHAABI00000003_90	80	11987.8	arCOG01117	K	-	Lrp/AsnC family C-terminal domain	COG01522	pfam01037	_EMPTY_	_EMPTY_	1	Transcription	CLUSTER_18472
Alpha_AOA_ma1	Alpha_AOA_ma1_-_T1_L11	GWHAABI00000003_91	140	16735.8	arCOG08640	R	-	Predicted RNA-binding protein containing PUA-domain	COG02947	pfam01878	_EMPTY_	_EMPTY_	4	General function prediction only	CLUSTER_15810
Alpha_AOA_ma1	Alpha_AOA_ma1_-_T1_L11	GWHAABI00000003_92	542	27906	arCOG00412	J	PheT	Phenylalanyl-tRNA synthetase beta subunit	COG00072	pfam03483-pfam03484	cd00769	TIGR00471	1	Translation; ribosomal structure and biogenesis	CLUSTER_1608
Alpha_AOA_ma1	Alpha_AOA_ma1_-_T1_L11	GWHAABI00000003_9	343	14196.8	arCOG01163	C	LeuB	Isocitrate/isopropylmalate dehydrogenase	COG00473	pfam00180	cd11292	TIGR02088	3	Energy production and conversion	CLUSTER_5669
Alpha_AOA_ma1	Alpha_AOA_ma1_-_T1_L11	GWHAABI00000003_93	477	15935.3	arCOG00410	J	PheS	Phenylalanyl-tRNA synthetase alpha subunit	COG00016	pfam01409	cd00496	TIGR00468	1	Translation; ribosomal structure and biogenesis	CLUSTER_2000
Alpha_AOA_ma1	Alpha_AOA_ma1_-_T1_L11	GWHAABI00000003_94	371	47566.5	arCOG01887	J	TrpS	Tryptophanyl-tRNA synthetase	COG00180	pfam00579	cd00806	TIGR00233	1	Translation; ribosomal structure and biogenesis	CLUSTER_3678
Alpha_AOA_ma1	Alpha_AOA_ma1_-_T1_L11	GWHAABI00000003_95	94	3995.71	arCOG10585	S	-	Uncharacterized protein	_EMPTY_	_EMPTY_	_EMPTY_	_EMPTY_	4	Function unknown	CLUSTER_22918
Alpha_AOA_ma1	Alpha_AOA_ma1_-_T1_L11	GWHAABI00000003_96	262	5566.07	arCOG03272	S	-	Zn finger protein	_EMPTY_	_EMPTY_	_EMPTY_	TIGR04272	4	Function unknown	CLUSTER_8363
Alpha_AOA_ma1	Alpha_AOA_ma1_-_T1_L11	GWHAABI00000003_97	110	12513.3	arCOG08641	S	-	Uncharacterized protein	_EMPTY_	_EMPTY_	_EMPTY_	_EMPTY_	4	Function unknown	CLUSTER_19846
Alpha_AOA_ma1	Alpha_AOA_ma1_-_T1_L11	GWHAABI00000003_98	158	9867.6	arCOG01223	H	CAB4	Phosphopantetheine adenylyltransferase	COG01019	pfam01467	cd02164	TIGR00125	3	Coenzyme transport and metabolism	CLUSTER_14635
Alpha_AOA_ma1	Alpha_AOA_ma1_-_T1_L11	GWHAABI00000003_99	357	8237.45	arCOG08642	S	-	Uncharacterized protein	SC.00806	_EMPTY_	_EMPTY_	_EMPTY_	4	Function unknown	CLUSTER_5047
Alpha_AOA_ma1	Alpha_AOA_ma1_-_T1_L11	GWHAABI00000004_100	366	42698	arCOG04133	E	AroC	Chorismate synthase	COG00082	pfam01264	cd07304	TIGR00033	3	Amino acid transport and metabolism	CLUSTER_4522
Alpha_AOA_ma1	Alpha_AOA_ma1_-_T1_L11	GWHAABI00000004_101	457	37095.2	arCOG02098	E	PheA	Chorismate mutase	COG01605	pfam01817	_EMPTY_	TIGR01791	3	Amino acid transport and metabolism	CLUSTER_2077
Alpha_AOA_ma1	Alpha_AOA_ma1_-_T1_L11	GWHAABI00000004_102	285	25683.5	arCOG00245	E	TyrA	Prephenate dehydrogenase	COG00287	pfam01817-pfam02153	cd01065	TIGR01791-TIGR00507	3	Amino acid transport and metabolism	CLUSTER_8233
Alpha_AOA_ma1	Alpha_AOA_ma1_-_T1_L11	GWHAABI00000004_103	135	13410.1	arCOG01127	J	GCD2	Translation initiation factor 2B subunit- eIF-2B alpha/beta/delta family	COG01184	pfam14815-pfam01008	cd04664	TIGR00524	1	Translation; ribosomal structure and biogenesis	CLUSTER_16818
Alpha_AOA_ma1	Alpha_AOA_ma1_-_T1_L11	GWHAABI00000004_104	443	58888.2	arCOG02741	H	ThiC	Thiamine biosynthesis protein ThiC	COG00422	pfam01964	_EMPTY_	TIGR00190	3	Coenzyme transport and metabolism	CLUSTER_1070
Alpha_AOA_ma1	Alpha_AOA_ma1_-_T1_L11	GWHAABI00000004_105	76	2455.06	arCOG14318	S	-	Uncharacterized protein	_EMPTY_	_EMPTY_	_EMPTY_	_EMPTY_	4	Function unknown	CLUSTER_24841
Alpha_AOA_ma1	Alpha_AOA_ma1_-_T1_L11	GWHAABI00000004_10	65	0	-1	_EMPTY_	_EMPTY_	_EMPTY_	_EMPTY_	_EMPTY_	_EMPTY_	_EMPTY_	_EMPTY_	_EMPTY_	CLUSTER_29233
Alpha_AOA_ma1	Alpha_AOA_ma1_-_T1_L11	GWHAABI00000004_106	64	0	-1	_EMPTY_	_EMPTY_	_EMPTY_	_EMPTY_	_EMPTY_	_EMPTY_	_EMPTY_	_EMPTY_	_EMPTY_	CLUSTER_28171
Alpha_AOA_ma1	Alpha_AOA_ma1_-_T1_L11	GWHAABI00000004_107	433	19828.3	arCOG00020	H	ThiD	Hydroxymethylpyrimidine/phosphomethylpyrimidine kinase	COG00351	pfam08543	cd01169	TIGR00097	3	Coenzyme transport and metabolism	CLUSTER_3244
Alpha_AOA_ma1	Alpha_AOA_ma1_-_T1_L11	GWHAABI00000004_108	234	17983.5	arCOG00663	M	GCD1	Nucleoside-diphosphate-sugar pyrophosphorylase involved in lipopolysaccharide biosynthesis/translation initiation factor 2B- gamma/epsilon subunit	COG01208	pfam00483	cd04181	TIGR03992	2	Cell wall/membrane/envelope biogenesis	CLUSTER_9782
Alpha_AOA_ma1	Alpha_AOA_ma1_-_T1_L11	GWHAABI00000004_109	146	10769.3	arCOG00826	K	WecD	Acetyltransferase (GNAT) family	COG00454	pfam00583	cd04301	TIGR01575	1	Transcription	CLUSTER_14247
Alpha_AOA_ma1	Alpha_AOA_ma1_-_T1_L11	GWHAABI00000004_110	147	3127.87	arCOG08683	S	-	Uncharacterized membrane protein	_EMPTY_	_EMPTY_	_EMPTY_	_EMPTY_	4	Function unknown	CLUSTER_17348
Alpha_AOA_ma1	Alpha_AOA_ma1_-_T1_L11	GWHAABI00000004_111	339	34728.7	arCOG00422	G	GalT	Galactose-1-phosphate uridylyltransferase	COG01085	pfam01087-pfam02744	cd00608	TIGR00209	3	Carbohydrate transport and metabolism	CLUSTER_5126
Alpha_AOA_ma1	Alpha_AOA_ma1_-_T1_L11	GWHAABI00000004_112	429	43897.7	arCOG01696	G	ApgM	2-3-bisphosphoglycerate-independent phosphoglycerate mutase	COG03635	pfam01676	_EMPTY_	TIGR00306	3	Carbohydrate transport and metabolism	CLUSTER_2866
Alpha_AOA_ma1	Alpha_AOA_ma1_-_T1_L11	GWHAABI00000004_113	183	11756.6	arCOG03705	R	-	Predicted metal-dependent hydrolase	COG01547	pfam03745	_EMPTY_	_EMPTY_	4	General function prediction only	CLUSTER_13089
Alpha_AOA_ma1	Alpha_AOA_ma1_-_T1_L11	GWHAABI00000004_114	136	5580.19	arCOG04182	J	RPS24A	Ribosomal protein S24E	COG02004	pfam01282	_EMPTY_	_EMPTY_	1	Translation; ribosomal structure and biogenesis	CLUSTER_15479
Alpha_AOA_ma1	Alpha_AOA_ma1_-_T1_L11	GWHAABI00000004_115	57	8412.97	arCOG04183	J	RPS27AE	Ribosomal protein S27AE	COG01998	pfam01599	_EMPTY_	_EMPTY_	1	Translation; ribosomal structure and biogenesis	CLUSTER_29282
Alpha_AOA_ma1	Alpha_AOA_ma1_-_T1_L11	GWHAABI00000004_116	236	22739.5	arCOG08681	R	-	Zn-dependent protease	_EMPTY_	_EMPTY_	_EMPTY_	_EMPTY_	4	General function prediction only	CLUSTER_8701
Alpha_AOA_ma1	Alpha_AOA_ma1_-_T1_L11	GWHAABI00000004_117	33	0	-1	_EMPTY_	_EMPTY_	_EMPTY_	_EMPTY_	_EMPTY_	_EMPTY_	_EMPTY_	_EMPTY_	_EMPTY_	CLUSTER_35543
Alpha_AOA_ma1	Alpha_AOA_ma1_-_T1_L11	GWHAABI00000004_118	382	16032	arCOG00720	V	-	PIN domain containing protein	COG01458	pfam08745	_EMPTY_	TIGR03875	2	Defense mechanisms	CLUSTER_4174
Alpha_AOA_ma1	Alpha_AOA_ma1_-_T1_L11	GWHAABI00000004_1	186	811.24	arCOG00880	V	HsdR	Type I site-specific restriction-modification system- R (restriction) subunit or related helicase	COG04096	pfam04313-pfam04851-pfam00271-pfam08463	cd00046-cd00079	TIGR00348	2	Defense mechanisms	CLUSTER_14220
Alpha_AOA_ma1	Alpha_AOA_ma1_-_T1_L11	GWHAABI00000004_119	443	48563.7	arCOG01228	U	Ffh	Signal recognition particle GTPase	COG00541	pfam02881-pfam00448-pfam02978	cd03115	TIGR00959	2	Intracellular trafficking; secretion; and vesicular transport	CLUSTER_2910
Alpha_AOA_ma1	Alpha_AOA_ma1_-_T1_L11	GWHAABI00000004_11	98	0	-1	_EMPTY_	_EMPTY_	_EMPTY_	_EMPTY_	_EMPTY_	_EMPTY_	_EMPTY_	_EMPTY_	_EMPTY_	CLUSTER_20820
Alpha_AOA_ma1	Alpha_AOA_ma1_-_T1_L11	GWHAABI00000004_120	230	13867.8	arCOG00035	J	Dph6	Diphthamide synthase (EF-2-diphthine--ammonia ligase)	COG02102	pfam01902	cd01994	TIGR03679	1	Translation; ribosomal structure and biogenesis	CLUSTER_9157
Alpha_AOA_ma1	Alpha_AOA_ma1_-_T1_L11	GWHAABI00000004_121	137	19039.4	arCOG04277	J	Efp	Translation elongation factor P (EF-P)/translation initiation factor 5A (eIF-5A)	COG00231	pfam08207-pfam01287	cd04467	TIGR00037	1	Translation; ribosomal structure and biogenesis	CLUSTER_16676
Alpha_AOA_ma1	Alpha_AOA_ma1_-_T1_L11	GWHAABI00000004_12	114	0	-1	_EMPTY_	_EMPTY_	_EMPTY_	_EMPTY_	_EMPTY_	_EMPTY_	_EMPTY_	_EMPTY_	_EMPTY_	CLUSTER_21071
Alpha_AOA_ma1	Alpha_AOA_ma1_-_T1_L11	GWHAABI00000004_122	122	1185.55	arCOG08684	R	-	Roadblock/LC7 domain superfamily protein	SC.00139	_EMPTY_	_EMPTY_	_EMPTY_	4	General function prediction only	CLUSTER_19757
Alpha_AOA_ma1	Alpha_AOA_ma1_-_T1_L11	GWHAABI00000004_123	83	0	-1	_EMPTY_	_EMPTY_	_EMPTY_	_EMPTY_	_EMPTY_	_EMPTY_	_EMPTY_	_EMPTY_	_EMPTY_	CLUSTER_25498
Alpha_AOA_ma1	Alpha_AOA_ma1_-_T1_L11	GWHAABI00000004_124	72	0	-1	_EMPTY_	_EMPTY_	_EMPTY_	_EMPTY_	_EMPTY_	_EMPTY_	_EMPTY_	_EMPTY_	_EMPTY_	CLUSTER_26176
Alpha_AOA_ma1	Alpha_AOA_ma1_-_T1_L11	GWHAABI00000004_125	564	9900.22	arCOG01257	O	GroEL	Chaperonin GroEL- HSP60 family	COG00459	pfam00118	cd03343	TIGR02339	2	Posttranslational modification; protein turnover; chaperones	CLUSTER_1341
Alpha_AOA_ma1	Alpha_AOA_ma1_-_T1_L11	GWHAABI00000004_126	536	11934.9	arCOG01316	E	PutP	Na+/proline symporter	COG00591	pfam00474	cd10322	TIGR00813	3	Amino acid transport and metabolism	CLUSTER_1864
Alpha_AOA_ma1	Alpha_AOA_ma1_-_T1_L11	GWHAABI00000004_127	63	0	-1	_EMPTY_	_EMPTY_	_EMPTY_	_EMPTY_	_EMPTY_	_EMPTY_	_EMPTY_	_EMPTY_	_EMPTY_	CLUSTER_29639
Alpha_AOA_ma1	Alpha_AOA_ma1_-_T1_L11	GWHAABI00000004_128	171	0	-1	_EMPTY_	_EMPTY_	_EMPTY_	_EMPTY_	_EMPTY_	_EMPTY_	_EMPTY_	_EMPTY_	_EMPTY_	CLUSTER_13663
Alpha_AOA_ma1	Alpha_AOA_ma1_-_T1_L11	GWHAABI00000004_129	84	0	-1	_EMPTY_	_EMPTY_	_EMPTY_	_EMPTY_	_EMPTY_	_EMPTY_	_EMPTY_	_EMPTY_	_EMPTY_	CLUSTER_23250
Alpha_AOA_ma1	Alpha_AOA_ma1_-_T1_L11	GWHAABI00000004_130	413	2628.55	arCOG03038	R	-	TPR repeats containing protein	COG00457	_EMPTY_	_EMPTY_	_EMPTY_	4	General function prediction only	CLUSTER_3533
Alpha_AOA_ma1	Alpha_AOA_ma1_-_T1_L11	GWHAABI00000004_131	372	25182.4	arCOG01700	E	SpeB	Arginase family enzyme	COG00010	pfam00491	cd11593	TIGR01230	3	Amino acid transport and metabolism	CLUSTER_4675
Alpha_AOA_ma1	Alpha_AOA_ma1_-_T1_L11	GWHAABI00000004_13	171	0	-1	_EMPTY_	_EMPTY_	_EMPTY_	_EMPTY_	_EMPTY_	_EMPTY_	_EMPTY_	_EMPTY_	_EMPTY_	CLUSTER_15415
Alpha_AOA_ma1	Alpha_AOA_ma1_-_T1_L11	GWHAABI00000004_132	134	557.962	arCOG04528	E	UreA	Urea amidohydrolase (urease) gamma subunit	COG00831	pfam00547	cd00390	TIGR00193	3	Amino acid transport and metabolism	CLUSTER_18897
Alpha_AOA_ma1	Alpha_AOA_ma1_-_T1_L11	GWHAABI00000004_133	248	2788.99	arCOG10578	P	HoxN	High-affinity nickel permease	COG03376	pfam03824	_EMPTY_	_EMPTY_	3	Inorganic ion transport and metabolism	CLUSTER_10166
Alpha_AOA_ma1	Alpha_AOA_ma1_-_T1_L11	GWHAABI00000004_134	571	51124.8	arCOG00698	E	UreC	Urea amidohydrolase (urease) alpha subunit	COG00804	pfam00449-pfam01979	cd00375	TIGR01792	3	Amino acid transport and metabolism	CLUSTER_841
Alpha_AOA_ma1	Alpha_AOA_ma1_-_T1_L11	GWHAABI00000004_135	123	7184.65	arCOG04527	E	UreB	Urea amidohydrolase (urease) beta subunit	COG00832	pfam00699	cd00407	TIGR00192	3	Amino acid transport and metabolism	CLUSTER_841
Alpha_AOA_ma1	Alpha_AOA_ma1_-_T1_L11	GWHAABI00000004_136	101	8597.62	arCOG04528	E	UreA	Urea amidohydrolase (urease) gamma subunit	COG00831	pfam00547	cd00390	TIGR00193	3	Amino acid transport and metabolism	CLUSTER_22602
Alpha_AOA_ma1	Alpha_AOA_ma1_-_T1_L11	GWHAABI00000004_137	162	4379.21	arCOG06188	O	UreE	Urease accessory protein UreE	COG02371	pfam02814-pfam05194	cd00571	_EMPTY_	2	Posttranslational modification; protein turnover; chaperones	CLUSTER_15912
Alpha_AOA_ma1	Alpha_AOA_ma1_-_T1_L11	GWHAABI00000004_138	234	9052.1	arCOG04530	O	UreF	Urease accessory protein UreF	COG00830	pfam01730	_EMPTY_	_EMPTY_	2	Posttranslational modification; protein turnover; chaperones	CLUSTER_9088
Alpha_AOA_ma1	Alpha_AOA_ma1_-_T1_L11	GWHAABI00000004_139	219	16367.4	arCOG01231	O	HypB	Ni2+-binding GTPase involved in regulation of expression and maturation of urease and hydrogenase	COG00378	pfam02492	cd03114	TIGR00073	2	Posttranslational modification; protein turnover; chaperones	CLUSTER_10844
Alpha_AOA_ma1	Alpha_AOA_ma1_-_T1_L11	GWHAABI00000004_140	309	10110.6	arCOG04529	O	UreH	Urease accessory protein UreH	COG00829	pfam01774	_EMPTY_	_EMPTY_	2	Posttranslational modification; protein turnover; chaperones	CLUSTER_5719
Alpha_AOA_ma1	Alpha_AOA_ma1_-_T1_L11	GWHAABI00000004_141	204	14158.2	arCOG08739	S	-	Uncharacterized protein	_EMPTY_	_EMPTY_	_EMPTY_	_EMPTY_	4	Function unknown	CLUSTER_11738
Alpha_AOA_ma1	Alpha_AOA_ma1_-_T1_L11	GWHAABI00000004_14	126	0	-1	_EMPTY_	_EMPTY_	_EMPTY_	_EMPTY_	_EMPTY_	_EMPTY_	_EMPTY_	_EMPTY_	_EMPTY_	CLUSTER_19758
Alpha_AOA_ma1	Alpha_AOA_ma1_-_T1_L11	GWHAABI00000004_142	64	10111.5	arCOG02983	K	CspC	Cold shock protein- CspA family	COG01278	pfam00313	cd04458	TIGR02381	1	Transcription	CLUSTER_6580
Alpha_AOA_ma1	Alpha_AOA_ma1_-_T1_L11	GWHAABI00000004_143	104	13088.7	arCOG01179	J	InfA	Translation initiation factor 1 (IF-1)	COG00361	pfam01176	cd05793	TIGR00523	1	Translation; ribosomal structure and biogenesis	CLUSTER_14369
Alpha_AOA_ma1	Alpha_AOA_ma1_-_T1_L11	GWHAABI00000004_144	77	7219.77	arCOG01580	K	-	DNA-binding transcriptional regulator- Lrp family	COG01522	pfam13412-pfam01037	cd00090	_EMPTY_	1	Transcription	CLUSTER_15613
Alpha_AOA_ma1	Alpha_AOA_ma1_-_T1_L11	GWHAABI00000004_145	54	2361.56	arCOG01580	K	-	DNA-binding transcriptional regulator- Lrp family	COG01522	pfam13412-pfam01037	cd00090	_EMPTY_	1	Transcription	CLUSTER_15613
Alpha_AOA_ma1	Alpha_AOA_ma1_-_T1_L11	GWHAABI00000004_146	365	28039.7	arCOG01455	R	AdhP	Zn-dependent alcohol dehydrogenase	COG01064	pfam08240-pfam00107	cd08259	TIGR02824	4	General function prediction only	CLUSTER_4201
Alpha_AOA_ma1	Alpha_AOA_ma1_-_T1_L11	GWHAABI00000004_147	234	22216.6	arCOG02610	L	ScpA	Chromatin segregation and condensation protein Rec8/ScpA/Scc1- kleisin family	COG01354	pfam02616	_EMPTY_	_EMPTY_	1	Replication; recombination and repair	CLUSTER_9749
Alpha_AOA_ma1	Alpha_AOA_ma1_-_T1_L11	GWHAABI00000004_148	189	17842.1	arCOG02613	K	-	Chromosome segregation and condensation protein B	COG01386	pfam04079	_EMPTY_	TIGR00281	1	Transcription	CLUSTER_13039
Alpha_AOA_ma1	Alpha_AOA_ma1_-_T1_L11	GWHAABI00000004_149	128	12299.6	arCOG04154	J	RPS8A	Ribosomal protein S8E	COG02007	pfam01201	cd11382	TIGR00307	1	Translation; ribosomal structure and biogenesis	CLUSTER_16931
Alpha_AOA_ma1	Alpha_AOA_ma1_-_T1_L11	GWHAABI00000004_150	100	12031.2	arCOG01217	U	SEC65	Signal recognition particle 19 kDa protein	COG01400	pfam01922	_EMPTY_	_EMPTY_	2	Intracellular trafficking; secretion; and vesicular transport	CLUSTER_21543
Alpha_AOA_ma1	Alpha_AOA_ma1_-_T1_L11	GWHAABI00000004_15	181	0	-1	_EMPTY_	_EMPTY_	_EMPTY_	_EMPTY_	_EMPTY_	_EMPTY_	_EMPTY_	_EMPTY_	_EMPTY_	CLUSTER_14619
Alpha_AOA_ma1	Alpha_AOA_ma1_-_T1_L11	GWHAABI00000004_151	83	8562.15	arCOG02466	J	GAR1	RNA-binding protein involved in rRNA processing	COG03277	pfam04410	_EMPTY_	_EMPTY_	1	Translation; ribosomal structure and biogenesis	CLUSTER_20399
Alpha_AOA_ma1	Alpha_AOA_ma1_-_T1_L11	GWHAABI00000004_152	319	35159.4	arCOG01981	K	SUA7	Transcription initiation factor TFIIB- Brf1 subunit/Transcription initiation factor TFIIB	COG01405	pfam08271-pfam00382-pfam00382	cd00043	_EMPTY_	1	Transcription	CLUSTER_5194
Alpha_AOA_ma1	Alpha_AOA_ma1_-_T1_L11	GWHAABI00000004_153	260	24480.9	arCOG04236	O	SufC	Cysteine desulfurase activator ATPase	COG00396	pfam00005	cd03217	TIGR01978	2	Posttranslational modification; protein turnover; chaperones	CLUSTER_8567
Alpha_AOA_ma1	Alpha_AOA_ma1_-_T1_L11	GWHAABI00000004_154	71	3960.39	arCOG04058	S	-	Uncharacterized protein YggU- DUF167 family	COG01872	pfam02594	_EMPTY_	TIGR00251	4	Function unknown	CLUSTER_24825
Alpha_AOA_ma1	Alpha_AOA_ma1_-_T1_L11	GWHAABI00000004_155	225	22689.3	arCOG03031	R	YwfI	Chlorite dismutase	COG03253	pfam06778	_EMPTY_	_EMPTY_	4	General function prediction only	CLUSTER_7805
Alpha_AOA_ma1	Alpha_AOA_ma1_-_T1_L11	GWHAABI00000004_156	333	29812.8	arCOG01617	C	Tas	Aryl-alcohol dehydrogenase related enzyme	COG00667	pfam00248	cd06660	TIGR01293	3	Energy production and conversion	CLUSTER_5564
Alpha_AOA_ma1	Alpha_AOA_ma1_-_T1_L11	GWHAABI00000004_157	113	8994.4	arCOG10528	S	-	Uncharacterized protein	_EMPTY_	_EMPTY_	_EMPTY_	_EMPTY_	4	Function unknown	CLUSTER_21178
Alpha_AOA_ma1	Alpha_AOA_ma1_-_T1_L11	GWHAABI00000004_158	342	33726	arCOG01628	K	-	DNA-binding transcriptional regulator- Lrp family	COG01522	pfam13404	_EMPTY_	_EMPTY_	1	Transcription	CLUSTER_5254
Alpha_AOA_ma1	Alpha_AOA_ma1_-_T1_L11	GWHAABI00000004_159	218	9915.61	arCOG01044	H	CysG	Siroheme synthase (precorrin-2 oxidase/ferrochelatase domain)	COG01648	pfam13241	cd05213	TIGR01470	3	Coenzyme transport and metabolism	CLUSTER_11619
Alpha_AOA_ma1	Alpha_AOA_ma1_-_T1_L11	GWHAABI00000004_160	422	40343.7	arCOG01036	H	HemA	Glutamyl-tRNA reductase	COG00373	pfam05201-pfam01488-pfam00745	cd05213	TIGR01035	3	Coenzyme transport and metabolism	CLUSTER_3333
Alpha_AOA_ma1	Alpha_AOA_ma1_-_T1_L11	GWHAABI00000004_161	327	38881.4	arCOG04300	H	HemB	Delta-aminolevulinic acid dehydratase	COG00113	pfam00490	cd00384	_EMPTY_	3	Coenzyme transport and metabolism	CLUSTER_4956
Alpha_AOA_ma1	Alpha_AOA_ma1_-_T1_L11	GWHAABI00000004_162	104	5941.85	arCOG08763	S	-	Uncharacterized protein	_EMPTY_	_EMPTY_	_EMPTY_	_EMPTY_	4	Function unknown	CLUSTER_22016
Alpha_AOA_ma1	Alpha_AOA_ma1_-_T1_L11	GWHAABI00000004_163	207	15861.9	arCOG01860	R	-	Predicted HD superfamily hydrolase	COG01418	pfam01966	cd00077	TIGR00277	4	General function prediction only	CLUSTER_10248
Alpha_AOA_ma1	Alpha_AOA_ma1_-_T1_L11	GWHAABI00000004_164	206	22240	arCOG03119	S	-	Membrane protein DedA family	COG01238	_EMPTY_	_EMPTY_	_EMPTY_	4	Function unknown	CLUSTER_12425
Alpha_AOA_ma1	Alpha_AOA_ma1_-_T1_L11	GWHAABI00000004_165	105	11857.1	arCOG01510	L	RPA1	Single-stranded DNA-binding replication protein A (RPA)- large (70 kD) subunit or related ssDNA-binding protein	COG01599	_EMPTY_	cd04491-cd04491	_EMPTY_	1	Replication; recombination and repair	CLUSTER_20105
Alpha_AOA_ma1	Alpha_AOA_ma1_-_T1_L11	GWHAABI00000004_166	35	0	-1	_EMPTY_	_EMPTY_	_EMPTY_	_EMPTY_	_EMPTY_	_EMPTY_	_EMPTY_	_EMPTY_	_EMPTY_	CLUSTER_6747
Alpha_AOA_ma1	Alpha_AOA_ma1_-_T1_L11	GWHAABI00000004_16	80	0	-1	_EMPTY_	_EMPTY_	_EMPTY_	_EMPTY_	_EMPTY_	_EMPTY_	_EMPTY_	_EMPTY_	_EMPTY_	CLUSTER_26023
Alpha_AOA_ma1	Alpha_AOA_ma1_-_T1_L11	GWHAABI00000004_17	365	27034.6	arCOG04582	L	Dpo4/DinP	Family Y DNA polymerase	COG00389	pfam00817-pfam11798-pfam11799	cd03586	_EMPTY_	1	Replication; recombination and repair	CLUSTER_4027
Alpha_AOA_ma1	Alpha_AOA_ma1_-_T1_L11	GWHAABI00000004_18	311	32428.1	arCOG08669	U	EpsH	Exosortase	COG04083	pfam09721	_EMPTY_	TIGR03762	2	Intracellular trafficking; secretion; and vesicular transport	CLUSTER_5497
Alpha_AOA_ma1	Alpha_AOA_ma1_-_T1_L11	GWHAABI00000004_19	160	10308.2	arCOG08653	S	-	Uncharacterized membrane protein	SC.00807	_EMPTY_	_EMPTY_	_EMPTY_	4	Function unknown	CLUSTER_15568
Alpha_AOA_ma1	Alpha_AOA_ma1_-_T1_L11	GWHAABI00000004_20	220	15724	arCOG02868	O	DsbG	Protein-disulfide isomerase	COG01651	pfam13462	cd03023	_EMPTY_	2	Posttranslational modification; protein turnover; chaperones	CLUSTER_11010
Alpha_AOA_ma1	Alpha_AOA_ma1_-_T1_L11	GWHAABI00000004_21	123	7510.81	arCOG10531	S	-	Zn finger C2H2-type domain-containing protein	_EMPTY_	_EMPTY_	_EMPTY_	_EMPTY_	4	Function unknown	CLUSTER_19105
Alpha_AOA_ma1	Alpha_AOA_ma1_-_T1_L11	GWHAABI00000004_22	129	8754.78	arCOG08654	S	-	Uncharacterized protein	_EMPTY_	_EMPTY_	_EMPTY_	_EMPTY_	4	Function unknown	CLUSTER_18796
Alpha_AOA_ma1	Alpha_AOA_ma1_-_T1_L11	GWHAABI00000004_23	293	18802.7	arCOG00247	I	MmsB	3-hydroxyisobutyrate dehydrogenase or related beta-hydroxyacid dehydrogenase	COG02084	pfam03446-pfam14833	_EMPTY_	TIGR01692	3	Lipid transport and metabolism	CLUSTER_6773
Alpha_AOA_ma1	Alpha_AOA_ma1_-_T1_L11	GWHAABI00000004_24	254	26138	arCOG01259	I	FabG	Short-chain alcohol dehydrogenase	COG01028	_EMPTY_	cd05233	TIGR01830	3	Lipid transport and metabolism	CLUSTER_8641
Alpha_AOA_ma1	Alpha_AOA_ma1_-_T1_L11	GWHAABI00000004_2	460	8178.52	arCOG00547	J	RnjA	mRNA degradation ribonuclease J1/J2	COG00595	pfam12706	_EMPTY_	TIGR03675-TIGR02651	1	Translation; ribosomal structure and biogenesis	CLUSTER_2152
Alpha_AOA_ma1	Alpha_AOA_ma1_-_T1_L11	GWHAABI00000004_25	190	14916.2	arCOG00928	L	-	Endonuclease V homolog	COG01628	pfam01949	_EMPTY_	_EMPTY_	1	Replication; recombination and repair	CLUSTER_12566
Alpha_AOA_ma1	Alpha_AOA_ma1_-_T1_L11	GWHAABI00000004_26	69	4974.19	arCOG08753	S	-	Zn finger containing protein	_EMPTY_	_EMPTY_	_EMPTY_	_EMPTY_	4	Function unknown	CLUSTER_27233
Alpha_AOA_ma1	Alpha_AOA_ma1_-_T1_L11	GWHAABI00000004_27	405	31680.9	arCOG00570	I	-	Geranylgeranyl reductase- flavoprotein	COG00644	pfam13450	_EMPTY_	TIGR02032	3	Lipid transport and metabolism	CLUSTER_3471
Alpha_AOA_ma1	Alpha_AOA_ma1_-_T1_L11	GWHAABI00000004_28	118	7889.85	arCOG01781	Q	-	SAM-dependent methyltransferase	COG00500	pfam08241	cd02440	TIGR02072	3	Secondary metabolites biosynthesis; transport and catabolism	CLUSTER_10224
Alpha_AOA_ma1	Alpha_AOA_ma1_-_T1_L11	GWHAABI00000004_29	90	6276.7	arCOG01781	Q	-	SAM-dependent methyltransferase	COG00500	pfam08241	cd02440	TIGR02072	3	Secondary metabolites biosynthesis; transport and catabolism	CLUSTER_10224
Alpha_AOA_ma1	Alpha_AOA_ma1_-_T1_L11	GWHAABI00000004_30	460	17137.2	arCOG08742	S	-	Uncharacterized protein- containing cysteine-rich C-terminal cluster	_EMPTY_	_EMPTY_	_EMPTY_	_EMPTY_	4	Function unknown	CLUSTER_2707
Alpha_AOA_ma1	Alpha_AOA_ma1_-_T1_L11	GWHAABI00000004_31	307	39892.3	arCOG04395	H	CofD	LPPG:FO 2-phospho-L-lactate transferase- F420 biosynthesis enzyme	COG00391	pfam01933	cd07186	TIGR01819	3	Coenzyme transport and metabolism	CLUSTER_5121
Alpha_AOA_ma1	Alpha_AOA_ma1_-_T1_L11	GWHAABI00000004_32	213	19451.2	arCOG04472	H	CofC	2-phospho-L-lactate guanylyltransferase- coenzyme F420 biosynthesis enzyme- CobY/MobA/RfbA family	COG01920	pfam01983	_EMPTY_	TIGR03552	3	Coenzyme transport and metabolism	CLUSTER_11683
Alpha_AOA_ma1	Alpha_AOA_ma1_-_T1_L11	GWHAABI00000004_33	303	37755.8	arCOG01981	K	SUA7	Transcription initiation factor TFIIB- Brf1 subunit/Transcription initiation factor TFIIB	COG01405	pfam08271-pfam00382-pfam00382	cd00043	_EMPTY_	1	Transcription	CLUSTER_5387
Alpha_AOA_ma1	Alpha_AOA_ma1_-_T1_L11	GWHAABI00000004_34	330	18075.8	arCOG08741	E	-	Metal-dependent membrane protease- CAAX family	COG01266	pfam02517	_EMPTY_	_EMPTY_	3	Amino acid transport and metabolism	CLUSTER_5847
Alpha_AOA_ma1	Alpha_AOA_ma1_-_T1_L11	GWHAABI00000004_35	103	12401.6	arCOG04223	J	SUI1	Translation initiation factor 1 (eIF-1/SUI1)	COG00023	pfam01253	cd11567	TIGR01158	1	Translation; ribosomal structure and biogenesis	CLUSTER_21522
Alpha_AOA_ma1	Alpha_AOA_ma1_-_T1_L11	GWHAABI00000004_36	111	5200.44	arCOG00578	R	-	Uncharacterized Zn-finger containing protein	COG01645	pfam06677	_EMPTY_	_EMPTY_	4	General function prediction only	CLUSTER_20798
Alpha_AOA_ma1	Alpha_AOA_ma1_-_T1_L11	GWHAABI00000004_37	57	4378.86	arCOG02957	U	SBH1	Preprotein translocase subunit Sec61beta	COG04023	pfam03911	_EMPTY_	_EMPTY_	2	Intracellular trafficking; secretion; and vesicular transport	CLUSTER_28140
Alpha_AOA_ma1	Alpha_AOA_ma1_-_T1_L11	GWHAABI00000004_38	580	36082.8	arCOG04351	I	-	Predicted membrane associated lipid hydrolase- neutral ceramidase superfamily	COG03356	pfam09843	_EMPTY_	_EMPTY_	3	Lipid transport and metabolism	CLUSTER_1406
Alpha_AOA_ma1	Alpha_AOA_ma1_-_T1_L11	GWHAABI00000004_3	86	0	-1	_EMPTY_	_EMPTY_	_EMPTY_	_EMPTY_	_EMPTY_	_EMPTY_	_EMPTY_	_EMPTY_	_EMPTY_	CLUSTER_24980
Alpha_AOA_ma1	Alpha_AOA_ma1_-_T1_L11	GWHAABI00000004_39	214	15038.1	arCOG03727	L	-	Holliday junction resolvase- archaeal type	COG01591	pfam04471	_EMPTY_	_EMPTY_	1	Replication; recombination and repair	CLUSTER_10688
Alpha_AOA_ma1	Alpha_AOA_ma1_-_T1_L11	GWHAABI00000004_40	819	49669.8	arCOG01672	R	-	Extracellular solute-binding protein with Ig-fold domain	COG03889	pfam00496-pfam00496	cd08509-cd00995	_EMPTY_	4	General function prediction only	CLUSTER_244
Alpha_AOA_ma1	Alpha_AOA_ma1_-_T1_L11	GWHAABI00000004_41	164	15045	arCOG04733	J	Tsr3	Ribosome biogenesis protein Tsr3- contains Fer4-like metal-binding domain ortholog of eukaryotic RNase L inhibitor RLI N-terminal domain	COG02042	pfam04034	_EMPTY_	_EMPTY_	1	Translation; ribosomal structure and biogenesis	CLUSTER_12131
Alpha_AOA_ma1	Alpha_AOA_ma1_-_T1_L11	GWHAABI00000004_4	253	5220.81	arCOG01449	V	Csx1	CARF domain containing protein	COG01517	_EMPTY_	cd09655	TIGR01884	2	Defense mechanisms	CLUSTER_8817
Alpha_AOA_ma1	Alpha_AOA_ma1_-_T1_L11	GWHAABI00000004_42	757	5503.42	arCOG08231	M	-	S-layer protein- contains zincin protease domain and Ig-fold domain	_EMPTY_	pfam00932	_EMPTY_	_EMPTY_	2	Cell wall/membrane/envelope biogenesis	CLUSTER_691
Alpha_AOA_ma1	Alpha_AOA_ma1_-_T1_L11	GWHAABI00000004_43	303	3028.64	arCOG10580	S	-	Uncharacterized protein	_EMPTY_	_EMPTY_	_EMPTY_	_EMPTY_	4	Function unknown	CLUSTER_7413
Alpha_AOA_ma1	Alpha_AOA_ma1_-_T1_L11	GWHAABI00000004_44	78	0	-1	_EMPTY_	_EMPTY_	_EMPTY_	_EMPTY_	_EMPTY_	_EMPTY_	_EMPTY_	_EMPTY_	_EMPTY_	CLUSTER_26392
Alpha_AOA_ma1	Alpha_AOA_ma1_-_T1_L11	GWHAABI00000004_45	78	4620.57	arCOG08744	S	-	Zn finger domain containing protein	SC.00813	_EMPTY_	_EMPTY_	_EMPTY_	4	Function unknown	CLUSTER_22798
Alpha_AOA_ma1	Alpha_AOA_ma1_-_T1_L11	GWHAABI00000004_46	187	16509.2	arCOG01764	K	SPT15	TATA-box binding protein (TBP)- component of TFIID and TFIIB	COG02101	pfam00352-pfam00352	cd04518	_EMPTY_	1	Transcription	CLUSTER_11517
Alpha_AOA_ma1	Alpha_AOA_ma1_-_T1_L11	GWHAABI00000004_47	164	493.306	arCOG14078	R	-	Predicted kinase or ATPase	_EMPTY_	pfam13671	cd02021	TIGR02405	4	General function prediction only	CLUSTER_15914
Alpha_AOA_ma1	Alpha_AOA_ma1_-_T1_L11	GWHAABI00000004_48	299	31667.1	arCOG01001	J	Map	Methionine aminopeptidase	COG00024	pfam00557	cd01088	TIGR00501	1	Translation; ribosomal structure and biogenesis	CLUSTER_5335
Alpha_AOA_ma1	Alpha_AOA_ma1_-_T1_L11	GWHAABI00000004_49	61	4273.9	arCOG03770	S	-	Zn finger protein	_EMPTY_	_EMPTY_	_EMPTY_	_EMPTY_	4	Function unknown	CLUSTER_26747
Alpha_AOA_ma1	Alpha_AOA_ma1_-_T1_L11	GWHAABI00000004_50	378	27702.9	arCOG04181	R	-	Predicted aspartic protease of GPR/HybD family	COG04046	pfam07431	_EMPTY_	_EMPTY_	4	General function prediction only	CLUSTER_4165
Alpha_AOA_ma1	Alpha_AOA_ma1_-_T1_L11	GWHAABI00000004_51	186	20578.9	arCOG01764	K	SPT15	TATA-box binding protein (TBP)- component of TFIID and TFIIB	COG02101	pfam00352-pfam00352	cd04518	_EMPTY_	1	Transcription	CLUSTER_11517
Alpha_AOA_ma1	Alpha_AOA_ma1_-_T1_L11	GWHAABI00000004_52	110	11507.2	arCOG01136	R	ARC1	EMAP domain RNA-binding protein	COG00073	pfam01588	cd02800	TIGR00399	4	General function prediction only	CLUSTER_18385
Alpha_AOA_ma1	Alpha_AOA_ma1_-_T1_L11	GWHAABI00000004_53	66	6585.87	arCOG11511	S	-	Uncharacterized protein	_EMPTY_	_EMPTY_	_EMPTY_	_EMPTY_	4	Function unknown	CLUSTER_27886
Alpha_AOA_ma1	Alpha_AOA_ma1_-_T1_L11	GWHAABI00000004_54	253	1540.87	arCOG14091	S	-	Uncharacterized protein	_EMPTY_	_EMPTY_	_EMPTY_	_EMPTY_	4	Function unknown	CLUSTER_9910
Alpha_AOA_ma1	Alpha_AOA_ma1_-_T1_L11	GWHAABI00000004_5	44	0	-1	_EMPTY_	_EMPTY_	_EMPTY_	_EMPTY_	_EMPTY_	_EMPTY_	_EMPTY_	_EMPTY_	_EMPTY_	CLUSTER_33763
Alpha_AOA_ma1	Alpha_AOA_ma1_-_T1_L11	GWHAABI00000004_55	139	9508.95	arCOG05400	S	-	Protein containing potental lipid transfer domain- START superfamily	_EMPTY_	pfam10604	cd07821	_EMPTY_	4	Function unknown	CLUSTER_13594
Alpha_AOA_ma1	Alpha_AOA_ma1_-_T1_L11	GWHAABI00000004_56	403	31732.4	arCOG01390	M	-	Glycosyl transferase family 2	COG00463	pfam00535	cd06423	TIGR03469	2	Cell wall/membrane/envelope biogenesis	CLUSTER_3632
Alpha_AOA_ma1	Alpha_AOA_ma1_-_T1_L11	GWHAABI00000004_57	413	31434.1	arCOG02833	O	DegQ	Serine protease Do (heat-shock protein)	COG00265	pfam02163-pfam13180-pfam13180-pfam02163	cd06159-cd00991-cd00991-cd06159	TIGR02037	2	Posttranslational modification; protein turnover; chaperones	CLUSTER_3667
Alpha_AOA_ma1	Alpha_AOA_ma1_-_T1_L11	GWHAABI00000004_58	386	34213.8	arCOG00657	H	CofG	FO synthase or thiamine biosynthesis enzyme ThiH	COG01060	pfam04055-pfam06968	cd01335	TIGR03550	3	Coenzyme transport and metabolism	CLUSTER_3775
Alpha_AOA_ma1	Alpha_AOA_ma1_-_T1_L11	GWHAABI00000004_59	420	40269.4	arCOG00656	H	CofG	FO synthase or thiamine biosynthesis enzyme ThiH	COG01060	pfam04055	cd01335	TIGR00423	3	Coenzyme transport and metabolism	CLUSTER_3519
Alpha_AOA_ma1	Alpha_AOA_ma1_-_T1_L11	GWHAABI00000004_60	453	25598.5	arCOG00322	O	TldE	Inactivated Zn-dependent protease- component of TldD/TldE system	COG00312	pfam01523	_EMPTY_	_EMPTY_	2	Posttranslational modification; protein turnover; chaperones	CLUSTER_2666
Alpha_AOA_ma1	Alpha_AOA_ma1_-_T1_L11	GWHAABI00000004_61	312	23675.5	arCOG02881	P	ECM27	Ca2+/Na+ antiporter	COG00530	pfam01699-pfam01699	_EMPTY_	TIGR00367	3	Inorganic ion transport and metabolism	CLUSTER_5160
Alpha_AOA_ma1	Alpha_AOA_ma1_-_T1_L11	GWHAABI00000004_62	116	9864.57	arCOG10530	S	-	Uncharacterized protein	_EMPTY_	pfam14277	_EMPTY_	_EMPTY_	4	Function unknown	CLUSTER_20312
Alpha_AOA_ma1	Alpha_AOA_ma1_-_T1_L11	GWHAABI00000004_63	242	23027.3	arCOG00347	O	PbaA	20S proteasome assembly factor- ATP-grasp superfamily enzyme	COG01938	pfam09754	_EMPTY_	TIGR00161	2	Posttranslational modification; protein turnover; chaperones	CLUSTER_9854
Alpha_AOA_ma1	Alpha_AOA_ma1_-_T1_L11	GWHAABI00000004_64	341	28291.1	arCOG00639	F	PurM	Phosphoribosylaminoimidazole (AIR) synthetase	COG00150	pfam00586-pfam02769	cd02196	TIGR00878	3	Nucleotide transport and metabolism	CLUSTER_5277
Alpha_AOA_ma1	Alpha_AOA_ma1_-_T1_L11	GWHAABI00000004_65	467	5386.57	arCOG00238	P	ArsB	Na+/H+ antiporter NhaD or related arsenite permease	COG01055	pfam03600	cd01117	TIGR00785	3	Inorganic ion transport and metabolism	CLUSTER_2535
Alpha_AOA_ma1	Alpha_AOA_ma1_-_T1_L11	GWHAABI00000004_6	56	0	-1	_EMPTY_	_EMPTY_	_EMPTY_	_EMPTY_	_EMPTY_	_EMPTY_	_EMPTY_	_EMPTY_	_EMPTY_	CLUSTER_29026
Alpha_AOA_ma1	Alpha_AOA_ma1_-_T1_L11	GWHAABI00000004_66	100	0	-1	_EMPTY_	_EMPTY_	_EMPTY_	_EMPTY_	_EMPTY_	_EMPTY_	_EMPTY_	_EMPTY_	_EMPTY_	CLUSTER_22824
Alpha_AOA_ma1	Alpha_AOA_ma1_-_T1_L11	GWHAABI00000004_67	104	0	-1	_EMPTY_	_EMPTY_	_EMPTY_	_EMPTY_	_EMPTY_	_EMPTY_	_EMPTY_	_EMPTY_	_EMPTY_	CLUSTER_22295
Alpha_AOA_ma1	Alpha_AOA_ma1_-_T1_L11	GWHAABI00000004_68	529	54057.7	arCOG01361	K	ELP3	Histone acetyltransferase	COG01243	pfam04055	cd01335	TIGR01211	1	Transcription	CLUSTER_1616
Alpha_AOA_ma1	Alpha_AOA_ma1_-_T1_L11	GWHAABI00000004_69	529	55943.9	arCOG00485	J	LysS	Lysyl-tRNA synthetase- class I	COG01384	pfam01921	cd00674	TIGR00467	1	Translation; ribosomal structure and biogenesis	CLUSTER_1412
Alpha_AOA_ma1	Alpha_AOA_ma1_-_T1_L11	GWHAABI00000004_70	67	0	-1	_EMPTY_	_EMPTY_	_EMPTY_	_EMPTY_	_EMPTY_	_EMPTY_	_EMPTY_	_EMPTY_	_EMPTY_	CLUSTER_28796
Alpha_AOA_ma1	Alpha_AOA_ma1_-_T1_L11	GWHAABI00000004_71	262	5075.14	arCOG08034	S	-	Uncharacterized protein	_EMPTY_	_EMPTY_	_EMPTY_	_EMPTY_	4	Function unknown	CLUSTER_9324
Alpha_AOA_ma1	Alpha_AOA_ma1_-_T1_L11	GWHAABI00000004_72	147	10236.2	arCOG00518	R	-	Predicted flavin-nucleotide-binding protein structurally related to pyridoxine 5'-phosphate oxidase	COG03576	pfam01243	_EMPTY_	TIGR03668	4	General function prediction only	CLUSTER_17264
Alpha_AOA_ma1	Alpha_AOA_ma1_-_T1_L11	GWHAABI00000004_73	50	3591.66	arCOG11325	S	-	Uncharacterized protein	_EMPTY_	_EMPTY_	_EMPTY_	_EMPTY_	4	Function unknown	CLUSTER_30639
Alpha_AOA_ma1	Alpha_AOA_ma1_-_T1_L11	GWHAABI00000004_7	37	0	-1	_EMPTY_	_EMPTY_	_EMPTY_	_EMPTY_	_EMPTY_	_EMPTY_	_EMPTY_	_EMPTY_	_EMPTY_	CLUSTER_35198
Alpha_AOA_ma1	Alpha_AOA_ma1_-_T1_L11	GWHAABI00000004_74	100	9030.3	arCOG08710	S	-	Uncharacterized protein	_EMPTY_	_EMPTY_	_EMPTY_	_EMPTY_	4	Function unknown	CLUSTER_22015
Alpha_AOA_ma1	Alpha_AOA_ma1_-_T1_L11	GWHAABI00000004_75	58	6519.42	arCOG08736	S	-	Zn finger containing protein	_EMPTY_	_EMPTY_	_EMPTY_	_EMPTY_	4	Function unknown	CLUSTER_26750
Alpha_AOA_ma1	Alpha_AOA_ma1_-_T1_L11	GWHAABI00000004_76	111	7305.53	arCOG11930	S	-	Uncharacterized protein	_EMPTY_	_EMPTY_	_EMPTY_	_EMPTY_	4	Function unknown	CLUSTER_21430
Alpha_AOA_ma1	Alpha_AOA_ma1_-_T1_L11	GWHAABI00000004_77	173	9109.76	arCOG01095	P	Ftn	Ferritin	COG01528	pfam00210	cd01055	_EMPTY_	3	Inorganic ion transport and metabolism	CLUSTER_14686
Alpha_AOA_ma1	Alpha_AOA_ma1_-_T1_L11	GWHAABI00000004_78	126	5182.15	arCOG04531	P	MntH	Mn2+ and Fe2+ transporter of the NRAMP family	COG01914	pfam01566	_EMPTY_	TIGR01197	3	Inorganic ion transport and metabolism	CLUSTER_3426
Alpha_AOA_ma1	Alpha_AOA_ma1_-_T1_L11	GWHAABI00000004_79	177	12107	arCOG04531	P	MntH	Mn2+ and Fe2+ transporter of the NRAMP family	COG01914	pfam01566	_EMPTY_	TIGR01197	3	Inorganic ion transport and metabolism	CLUSTER_3426
Alpha_AOA_ma1	Alpha_AOA_ma1_-_T1_L11	GWHAABI00000004_80	56	3267.16	arCOG04531	P	MntH	Mn2+ and Fe2+ transporter of the NRAMP family	COG01914	pfam01566	_EMPTY_	TIGR01197	3	Inorganic ion transport and metabolism	CLUSTER_3426
Alpha_AOA_ma1	Alpha_AOA_ma1_-_T1_L11	GWHAABI00000004_81	124	8235.59	arCOG08826	P	CynT	Carbonic anhydrase	COG00288	_EMPTY_	_EMPTY_	_EMPTY_	3	Inorganic ion transport and metabolism	CLUSTER_18191
Alpha_AOA_ma1	Alpha_AOA_ma1_-_T1_L11	GWHAABI00000004_8	138	0	-1	_EMPTY_	_EMPTY_	_EMPTY_	_EMPTY_	_EMPTY_	_EMPTY_	_EMPTY_	_EMPTY_	_EMPTY_	CLUSTER_18473
Alpha_AOA_ma1	Alpha_AOA_ma1_-_T1_L11	GWHAABI00000004_82	185	13892.5	arCOG06523	L	Tag	3-methyladenine DNA glycosylase	COG02818	pfam03352	_EMPTY_	TIGR00624	1	Replication; recombination and repair	CLUSTER_12457
Alpha_AOA_ma1	Alpha_AOA_ma1_-_T1_L11	GWHAABI00000004_83	142	9472.05	arCOG10529	S	-	Uncharacterized membrane protein	_EMPTY_	_EMPTY_	_EMPTY_	_EMPTY_	4	Function unknown	CLUSTER_16403
Alpha_AOA_ma1	Alpha_AOA_ma1_-_T1_L11	GWHAABI00000004_84	133	6885.37	arCOG00606	R	-	CBS domain	COG00517	pfam00478	cd04623	TIGR01302	4	General function prediction only	CLUSTER_15139
Alpha_AOA_ma1	Alpha_AOA_ma1_-_T1_L11	GWHAABI00000004_85	275	2464.08	arCOG01631	O	-	Protein lysine SAM-dependent methyltransferase	COG00500	pfam08123	_EMPTY_	_EMPTY_	2	Posttranslational modification; protein turnover; chaperones	CLUSTER_5339
Alpha_AOA_ma1	Alpha_AOA_ma1_-_T1_L11	GWHAABI00000004_86	147	2729.89	arCOG11721	S	-	Uncharacterized protein	_EMPTY_	_EMPTY_	_EMPTY_	_EMPTY_	4	Function unknown	CLUSTER_17563
Alpha_AOA_ma1	Alpha_AOA_ma1_-_T1_L11	GWHAABI00000004_87	235	29254.6	arCOG04431	G	GlpF	Glycerol uptake facilitator or related permease (Major Intrinsic Protein Family)	COG00580	pfam00230	cd00333	TIGR00861	3	Carbohydrate transport and metabolism	CLUSTER_6905
Alpha_AOA_ma1	Alpha_AOA_ma1_-_T1_L11	GWHAABI00000004_88	155	17858.5	arCOG00310	O	Bcp	Peroxiredoxin	COG01225	pfam00578	cd03018	TIGR03137	2	Posttranslational modification; protein turnover; chaperones	CLUSTER_13180
Alpha_AOA_ma1	Alpha_AOA_ma1_-_T1_L11	GWHAABI00000004_89	317	4203.48	arCOG08027	S	-	Uncharacterized protein	SC.00765	pfam14362	_EMPTY_	_EMPTY_	4	Function unknown	CLUSTER_6658
Alpha_AOA_ma1	Alpha_AOA_ma1_-_T1_L11	GWHAABI00000004_90	34	4456.93	arCOG08652	S	-	Uncharacterized protein	_EMPTY_	_EMPTY_	_EMPTY_	_EMPTY_	4	Function unknown	CLUSTER_19112
Alpha_AOA_ma1	Alpha_AOA_ma1_-_T1_L11	GWHAABI00000004_91	58	7401.83	arCOG08652	S	-	Uncharacterized protein	_EMPTY_	_EMPTY_	_EMPTY_	_EMPTY_	4	Function unknown	CLUSTER_19112
Alpha_AOA_ma1	Alpha_AOA_ma1_-_T1_L11	GWHAABI00000004_92	481	58321.5	arCOG01671	H	UbiD	3-polyprenyl-4-hydroxybenzoate decarboxylase or trans-anhydromevalonate decarboxylase	COG00043	pfam01977	_EMPTY_	TIGR03701	3	Coenzyme transport and metabolism	CLUSTER_2206
Alpha_AOA_ma1	Alpha_AOA_ma1_-_T1_L11	GWHAABI00000004_93	373	42931.6	arCOG00656	H	CofG	FO synthase or thiamine biosynthesis enzyme ThiH	COG01060	pfam04055	cd01335	TIGR00423	3	Coenzyme transport and metabolism	CLUSTER_4097
Alpha_AOA_ma1	Alpha_AOA_ma1_-_T1_L11	GWHAABI00000004_94	261	31096.8	arCOG04044	E	-	2-amino-3-7-dideoxy-D-threo-hept-6-ulosonic acid synthase- DhnA-aldolase family	COG01830	pfam01791	cd00958	TIGR01949	3	Amino acid transport and metabolism	CLUSTER_7878
Alpha_AOA_ma1	Alpha_AOA_ma1_-_T1_L11	GWHAABI00000004_95	354	34934.6	arCOG04353	E	-	3-dehydroquinate synthase	COG01465	pfam01959	_EMPTY_	_EMPTY_	3	Amino acid transport and metabolism	CLUSTER_5122
Alpha_AOA_ma1	Alpha_AOA_ma1_-_T1_L11	GWHAABI00000004_96	224	21413.5	arCOG02097	E	AroD	3-dehydroquinate dehydratase	COG00710	pfam01487	cd00502	TIGR01093	3	Amino acid transport and metabolism	CLUSTER_9239
Alpha_AOA_ma1	Alpha_AOA_ma1_-_T1_L11	GWHAABI00000004_9	65	827.247	arCOG12027	S	-	Metal-binding protein- Zn-ribbon like signature	_EMPTY_	_EMPTY_	_EMPTY_	_EMPTY_	4	Function unknown	CLUSTER_27860
Alpha_AOA_ma1	Alpha_AOA_ma1_-_T1_L11	GWHAABI00000004_97	274	22579.4	arCOG01033	E	AroE	Shikimate 5-dehydrogenase	COG00169	pfam08501-pfam01488	cd01065	TIGR00507	3	Amino acid transport and metabolism	CLUSTER_6467
Alpha_AOA_ma1	Alpha_AOA_ma1_-_T1_L11	GWHAABI00000004_98	285	25058.9	arCOG01025	E	AroK2	Archaeal shikimate kinase	COG01685	pfam00288	_EMPTY_	TIGR01920	3	Amino acid transport and metabolism	CLUSTER_7055
Alpha_AOA_ma1	Alpha_AOA_ma1_-_T1_L11	GWHAABI00000004_99	423	35848.7	arCOG04134	E	AroA	5-enolpyruvylshikimate-3-phosphate synthase	COG00128	pfam00275	cd01556	TIGR01356	3	Amino acid transport and metabolism	CLUSTER_2364
Alpha_AOA_ma1	Alpha_AOA_ma1_-_T1_L11	GWHAABI00000005_100	230	15193.5	arCOG08689	S	-	Uncharacterized protein	_EMPTY_	_EMPTY_	_EMPTY_	_EMPTY_	4	Function unknown	CLUSTER_11171
Alpha_AOA_ma1	Alpha_AOA_ma1_-_T1_L11	GWHAABI00000005_10	187	18598.6	arCOG01037	F	Cmk	Cytidylate kinase	COG01102	pfam13189	cd02020	TIGR02173	3	Nucleotide transport and metabolism	CLUSTER_12579
Alpha_AOA_ma1	Alpha_AOA_ma1_-_T1_L11	GWHAABI00000005_101	97	9734.26	arCOG08688	S	-	Uncharacterized protein	_EMPTY_	_EMPTY_	_EMPTY_	_EMPTY_	4	Function unknown	CLUSTER_23200
Alpha_AOA_ma1	Alpha_AOA_ma1_-_T1_L11	GWHAABI00000005_102	78	5889.8	arCOG01117	K	-	Lrp/AsnC family C-terminal domain	COG01522	pfam01037	_EMPTY_	_EMPTY_	1	Transcription	CLUSTER_24700
Alpha_AOA_ma1	Alpha_AOA_ma1_-_T1_L11	GWHAABI00000005_103	438	45035.7	arCOG00558	L	SrmB	Superfamily II DNA and RNA helicase	COG00513	pfam00270-pfam00271	cd00268-cd00079	TIGR01389	1	Replication; recombination and repair	CLUSTER_1839
Alpha_AOA_ma1	Alpha_AOA_ma1_-_T1_L11	GWHAABI00000005_104	71	0	-1	_EMPTY_	_EMPTY_	_EMPTY_	_EMPTY_	_EMPTY_	_EMPTY_	_EMPTY_	_EMPTY_	_EMPTY_	CLUSTER_27879
Alpha_AOA_ma1	Alpha_AOA_ma1_-_T1_L11	GWHAABI00000005_105	77	2010.99	arCOG11944	S	-	Uncharacterized membrane protein	_EMPTY_	_EMPTY_	_EMPTY_	_EMPTY_	4	Function unknown	CLUSTER_26058
Alpha_AOA_ma1	Alpha_AOA_ma1_-_T1_L11	GWHAABI00000005_106	49	0	-1	_EMPTY_	_EMPTY_	_EMPTY_	_EMPTY_	_EMPTY_	_EMPTY_	_EMPTY_	_EMPTY_	_EMPTY_	CLUSTER_32688
Alpha_AOA_ma1	Alpha_AOA_ma1_-_T1_L11	GWHAABI00000005_107	184	19285.6	arCOG04490	E	PdaD	Pyruvoyl-dependent arginine decarboxylase (PvlArgDC)	COG01945	pfam01862	_EMPTY_	TIGR00286	3	Amino acid transport and metabolism	CLUSTER_13316
Alpha_AOA_ma1	Alpha_AOA_ma1_-_T1_L11	GWHAABI00000005_108	383	17904.2	arCOG08686	S	-	Uncharacterized membrane protein	_EMPTY_	_EMPTY_	_EMPTY_	_EMPTY_	4	Function unknown	CLUSTER_3614
Alpha_AOA_ma1	Alpha_AOA_ma1_-_T1_L11	GWHAABI00000005_109	448	10200.7	arCOG01067	C	Ndh	NADH dehydrogenase- FAD-containing subunit	COG01252	pfam07992	cd05188	TIGR03385	3	Energy production and conversion	CLUSTER_2416
Alpha_AOA_ma1	Alpha_AOA_ma1_-_T1_L11	GWHAABI00000005_110	191	13483.7	arCOG11736	S	-	Uncharacterized membrane protein	_EMPTY_	_EMPTY_	_EMPTY_	_EMPTY_	4	Function unknown	CLUSTER_12915
Alpha_AOA_ma1	Alpha_AOA_ma1_-_T1_L11	GWHAABI00000005_111	542	56522.8	arCOG04758	E	PepF	Oligoendopeptidase F	COG01164	pfam08439-pfam01432	cd09608	TIGR00181	3	Amino acid transport and metabolism	CLUSTER_1273
Alpha_AOA_ma1	Alpha_AOA_ma1_-_T1_L11	GWHAABI00000005_11	334	37324.5	arCOG00987	J	TruB	Pseudouridine synthase	COG00130	pfam08068-pfam01509-pfam01472	cd02572	TIGR00425	1	Translation; ribosomal structure and biogenesis	CLUSTER_3075
Alpha_AOA_ma1	Alpha_AOA_ma1_-_T1_L11	GWHAABI00000005_12	169	8568.2	arCOG07571	S	-	Uncharacterized membrane protein	SC.00725	_EMPTY_	_EMPTY_	_EMPTY_	4	Function unknown	CLUSTER_3075
Alpha_AOA_ma1	Alpha_AOA_ma1_-_T1_L11	GWHAABI00000005_13	432	16132.7	arCOG00754	G	LhgO	L-2-hydroxyglutarate oxidase LhgO	COG00579	pfam01266-pfam04324	_EMPTY_	TIGR03377	3	Carbohydrate transport and metabolism	CLUSTER_2845
Alpha_AOA_ma1	Alpha_AOA_ma1_-_T1_L11	GWHAABI00000005_14	90	5866.52	arCOG08666	S	-	Uncharacterized protein	_EMPTY_	_EMPTY_	_EMPTY_	_EMPTY_	4	Function unknown	CLUSTER_23540
Alpha_AOA_ma1	Alpha_AOA_ma1_-_T1_L11	GWHAABI00000005_15	125	7135.76	arCOG08665	P	HugX	Putative heme iron utilization protein	COG03721	pfam06228	_EMPTY_	TIGR04108	3	Inorganic ion transport and metabolism	CLUSTER_17566
Alpha_AOA_ma1	Alpha_AOA_ma1_-_T1_L11	GWHAABI00000005_16	323	26534.5	arCOG01755	C	LdhA	Lactate dehydrogenase or related 2-hydroxyacid dehydrogenase	COG01052	pfam00389	cd05301	TIGR01327	3	Energy production and conversion	CLUSTER_5706
Alpha_AOA_ma1	Alpha_AOA_ma1_-_T1_L11	GWHAABI00000005_1	67	2239.96	arCOG01227	U	FtsY	Signal recognition particle GTPase	COG00552	pfam02881-pfam00448	cd03115	TIGR00064	2	Intracellular trafficking; secretion; and vesicular transport	CLUSTER_2113
Alpha_AOA_ma1	Alpha_AOA_ma1_-_T1_L11	GWHAABI00000005_17	49	4407.06	arCOG10405	S	-	Uncharacterized protein	_EMPTY_	_EMPTY_	_EMPTY_	_EMPTY_	4	Function unknown	CLUSTER_26616
Alpha_AOA_ma1	Alpha_AOA_ma1_-_T1_L11	GWHAABI00000005_18	636	44300.2	arCOG01606	C	PorA	Pyruvate:ferredoxin oxidoreductase or related 2-oxoacid:ferredoxin oxidoreductase- alpha subunit and gamma	COG00674	pfam01558-pfam01855	cd07034	TIGR03710	3	Energy production and conversion	CLUSTER_943
Alpha_AOA_ma1	Alpha_AOA_ma1_-_T1_L11	GWHAABI00000005_19	321	36043.7	arCOG01599	C	PorB	Pyruvate:ferredoxin oxidoreductase or related 2-oxoacid:ferredoxin oxidoreductase- beta subunit	COG01013	pfam02775-pfam12367	cd03375	TIGR02177	3	Energy production and conversion	CLUSTER_902
Alpha_AOA_ma1	Alpha_AOA_ma1_-_T1_L11	GWHAABI00000005_20	117	17114.2	arCOG04560	O	IscA	Fe-S cluster assembly iron-binding protein IscA	COG00316	pfam01521	_EMPTY_	TIGR00049	2	Posttranslational modification; protein turnover; chaperones	CLUSTER_15578
Alpha_AOA_ma1	Alpha_AOA_ma1_-_T1_L11	GWHAABI00000005_21	381	42491.2	arCOG04281	L	DnaG	DNA primase (bacterial type)	COG00358	pfam13662	cd01029	TIGR01391	1	Replication; recombination and repair	CLUSTER_2554
Alpha_AOA_ma1	Alpha_AOA_ma1_-_T1_L11	GWHAABI00000005_22	228	24380.6	arCOG01904	H	-	CTP-dependent Riboflavin kinase	COG01339	pfam13412-pfam14277-pfam01982	cd00090	TIGR02337	3	Coenzyme transport and metabolism	CLUSTER_9806
Alpha_AOA_ma1	Alpha_AOA_ma1_-_T1_L11	GWHAABI00000005_2	305	24411	arCOG00912	E	ArgF	Ornithine carbamoyltransferase	COG00078	pfam02729-pfam00185	_EMPTY_	TIGR00658	3	Amino acid transport and metabolism	CLUSTER_5685
Alpha_AOA_ma1	Alpha_AOA_ma1_-_T1_L11	GWHAABI00000005_23	206	13122.8	arCOG01222	M	TagD	Cytidylyltransferase fused to conserved domain of DUF357 family	COG00615	pfam01467	cd02170	TIGR02199	2	Cell wall/membrane/envelope biogenesis	CLUSTER_11265
Alpha_AOA_ma1	Alpha_AOA_ma1_-_T1_L11	GWHAABI00000005_24	346	30421.1	arCOG04161	J	DPH5	Diphthamide biosynthesis methyltransferase	COG01798	pfam00590	cd11647	TIGR00522	1	Translation; ribosomal structure and biogenesis	CLUSTER_4951
Alpha_AOA_ma1	Alpha_AOA_ma1_-_T1_L11	GWHAABI00000005_25	376	35264.1	arCOG01107	E	ArgE	Acetylornithine deacetylase/Succinyl-diaminopimelate desuccinylase or related deacylase	COG00624	pfam01546	cd05650	TIGR01910	3	Amino acid transport and metabolism	CLUSTER_3435
Alpha_AOA_ma1	Alpha_AOA_ma1_-_T1_L11	GWHAABI00000005_26	283	30681.6	arCOG01589	H	RimK	Glutathione synthase/glutaminyl transferase/alpha-L-glutamate ligase	COG00189	pfam08443	_EMPTY_	TIGR02144	3	Coenzyme transport and metabolism	CLUSTER_6772
Alpha_AOA_ma1	Alpha_AOA_ma1_-_T1_L11	GWHAABI00000005_27	67	9466.47	arCOG01588	E	LysW	Lysine biosynthesis protein LysW	SC.00278	_EMPTY_	cd13946	TIGR01206	3	Amino acid transport and metabolism	CLUSTER_28400
Alpha_AOA_ma1	Alpha_AOA_ma1_-_T1_L11	GWHAABI00000005_28	389	46858.7	arCOG02092	E	LeuA	Isopropylmalate/homocitrate/citramalate synthase	COG00119	pfam00682-pfam01037	cd07940	TIGR02146	3	Amino acid transport and metabolism	CLUSTER_3815
Alpha_AOA_ma1	Alpha_AOA_ma1_-_T1_L11	GWHAABI00000005_29	140	13625.1	arCOG01580	K	-	DNA-binding transcriptional regulator- Lrp family	COG01522	pfam13412-pfam01037	cd00090	_EMPTY_	1	Transcription	CLUSTER_15846
Alpha_AOA_ma1	Alpha_AOA_ma1_-_T1_L11	GWHAABI00000005_30	394	46492.1	arCOG00914	E	ArgD	Ornithine/acetylornithine aminotransferase	COG04992	pfam00202	cd00610	TIGR00707	3	Amino acid transport and metabolism	CLUSTER_3836
Alpha_AOA_ma1	Alpha_AOA_ma1_-_T1_L11	GWHAABI00000005_31	268	30087.2	arCOG00862	E	ArgB	Acetylglutamate kinase	COG00548	pfam00696	cd04251	TIGR00761	3	Amino acid transport and metabolism	CLUSTER_8948
Alpha_AOA_ma1	Alpha_AOA_ma1_-_T1_L11	GWHAABI00000005_3	137	13724	arCOG04088	J	RplR	Ribosomal protein L18	COG00256	pfam00861-pfam14204	cd00432	TIGR00060	1	Translation; ribosomal structure and biogenesis	CLUSTER_13635
Alpha_AOA_ma1	Alpha_AOA_ma1_-_T1_L11	GWHAABI00000005_32	349	47288.4	arCOG00495	E	ArgC	Acetylglutamate semialdehyde dehydrogenase	COG00002	pfam01118-pfam02774	cd05259	TIGR01850	3	Amino acid transport and metabolism	CLUSTER_4912
Alpha_AOA_ma1	Alpha_AOA_ma1_-_T1_L11	GWHAABI00000005_33	286	31392.7	arCOG01589	H	RimK	Glutathione synthase/glutaminyl transferase/alpha-L-glutamate ligase	COG00189	pfam08443	_EMPTY_	TIGR02144	3	Coenzyme transport and metabolism	CLUSTER_6772
Alpha_AOA_ma1	Alpha_AOA_ma1_-_T1_L11	GWHAABI00000005_34	56	9106.85	arCOG01588	E	LysW	Lysine biosynthesis protein LysW	SC.00278	_EMPTY_	cd13946	TIGR01206	3	Amino acid transport and metabolism	CLUSTER_28400
Alpha_AOA_ma1	Alpha_AOA_ma1_-_T1_L11	GWHAABI00000005_35	400	47291.4	arCOG00112	E	ArgG	Argininosuccinate synthase	COG00137	pfam00764	cd01999	TIGR00032	3	Amino acid transport and metabolism	CLUSTER_3391
Alpha_AOA_ma1	Alpha_AOA_ma1_-_T1_L11	GWHAABI00000005_36	341	22865.4	arCOG01803	P	TauA	ABC-type nitrate/sulfonate/bicarbonate transport system- periplasmic component	COG00715	pfam12974	cd01008	TIGR01728	3	Inorganic ion transport and metabolism	CLUSTER_5974
Alpha_AOA_ma1	Alpha_AOA_ma1_-_T1_L11	GWHAABI00000005_37	255	27376.2	arCOG00193	P	TauB	ABC-type nitrate/sulfonate/bicarbonate transport system- ATPase component	COG01116	pfam00005	cd03293	TIGR01184	3	Inorganic ion transport and metabolism	CLUSTER_6605
Alpha_AOA_ma1	Alpha_AOA_ma1_-_T1_L11	GWHAABI00000005_38	256	28222.4	arCOG00169	P	TauC	ABC-type nitrate/sulfonate/bicarbonate transport system- permease component	COG00600	_EMPTY_	_EMPTY_	TIGR01183	3	Inorganic ion transport and metabolism	CLUSTER_7121
Alpha_AOA_ma1	Alpha_AOA_ma1_-_T1_L11	GWHAABI00000005_39	367	33523.6	arCOG00130	G	-	MFS family permease	COG00477	pfam07690	cd06174	_EMPTY_	3	Carbohydrate transport and metabolism	CLUSTER_4694
Alpha_AOA_ma1	Alpha_AOA_ma1_-_T1_L11	GWHAABI00000005_40	329	33123.8	arCOG08715	E	MetH	Methionine synthase I (cobalamin-dependent)- methyltransferase domain	COG00646	pfam02574	cd06593	TIGR02082	3	Amino acid transport and metabolism	CLUSTER_5981
Alpha_AOA_ma1	Alpha_AOA_ma1_-_T1_L11	GWHAABI00000005_41	833	80364.8	arCOG02817	H	FolC	Folylpolyglutamate synthase and Dihydropteroate synthase	COG00285	pfam08245-pfam02875-pfam00809	cd00739	TIGR01499-TIGR01496	3	Coenzyme transport and metabolism	CLUSTER_448
Alpha_AOA_ma1	Alpha_AOA_ma1_-_T1_L11	GWHAABI00000005_42	246	16377.1	arCOG00475	E	MetF	5-10-methylenetetrahydrofolate reductase	COG00685	_EMPTY_	_EMPTY_	_EMPTY_	3	Amino acid transport and metabolism	CLUSTER_9503
Alpha_AOA_ma1	Alpha_AOA_ma1_-_T1_L11	GWHAABI00000005_4	234	22769.8	arCOG04087	J	RpsE	Ribosomal protein S5	COG00098	pfam00333-pfam03719	_EMPTY_	TIGR01020	1	Translation; ribosomal structure and biogenesis	CLUSTER_9844
Alpha_AOA_ma1	Alpha_AOA_ma1_-_T1_L11	GWHAABI00000005_43	183	9715.01	arCOG01072	L	-	NUDIX family hydrolase	COG00494	pfam00293	cd03426	TIGR00052	1	Replication; recombination and repair	CLUSTER_11092
Alpha_AOA_ma1	Alpha_AOA_ma1_-_T1_L11	GWHAABI00000005_44	53	7810.07	arCOG04177	J	RPL39	Ribosomal protein L39E	COG02167	pfam00832	_EMPTY_	_EMPTY_	1	Translation; ribosomal structure and biogenesis	CLUSTER_24787
Alpha_AOA_ma1	Alpha_AOA_ma1_-_T1_L11	GWHAABI00000005_45	156	8748.33	arCOG04473	J	RPL31A	Ribosomal protein L31E	COG02097	pfam01198	cd00463	_EMPTY_	1	Translation; ribosomal structure and biogenesis	CLUSTER_11592
Alpha_AOA_ma1	Alpha_AOA_ma1_-_T1_L11	GWHAABI00000005_46	317	30377.6	arCOG02201	D	FtsZ1_2	Cell division GTPase	COG00206	pfam00091-pfam12327	cd02201	TIGR00065	2	Cell cycle control; cell division; chromosome partitioning	CLUSTER_6180
Alpha_AOA_ma1	Alpha_AOA_ma1_-_T1_L11	GWHAABI00000005_47	423	39360.3	arCOG01358	J	MiaB	2-methylthioadenine synthetase	COG00621	pfam00919-pfam04055-pfam01938	cd01335	TIGR00089	1	Translation; ribosomal structure and biogenesis	CLUSTER_1858
Alpha_AOA_ma1	Alpha_AOA_ma1_-_T1_L11	GWHAABI00000005_48	454	50267.8	arCOG01750	E	AspA	Aspartate ammonia-lyase	COG01027	_EMPTY_	_EMPTY_	_EMPTY_	3	Amino acid transport and metabolism	CLUSTER_956
Alpha_AOA_ma1	Alpha_AOA_ma1_-_T1_L11	GWHAABI00000005_49	481	29586.8	arCOG03914	Q	SufI	Multicopper oxidase	COG02132	pfam07732	cd11024	TIGR02376	3	Secondary metabolites biosynthesis; transport and catabolism	CLUSTER_2529
Alpha_AOA_ma1	Alpha_AOA_ma1_-_T1_L11	GWHAABI00000005_50	311	34843.8	arCOG01754	H	SerA	Phosphoglycerate dehydrogenase or related dehydrogenase	COG00111	pfam00389	cd05303	TIGR01327	3	Coenzyme transport and metabolism	CLUSTER_6251
Alpha_AOA_ma1	Alpha_AOA_ma1_-_T1_L11	GWHAABI00000005_51	265	3719.12	arCOG08033	S	-	Uncharacterized protein	SC.00166	pfam01683	_EMPTY_	_EMPTY_	4	Function unknown	CLUSTER_7790
Alpha_AOA_ma1	Alpha_AOA_ma1_-_T1_L11	GWHAABI00000005_5	156	14151.3	arCOG04086	J	RpmD	Ribosomal protein L30	COG01841	_EMPTY_	cd01657	TIGR01309	1	Translation; ribosomal structure and biogenesis	CLUSTER_15726
Alpha_AOA_ma1	Alpha_AOA_ma1_-_T1_L11	GWHAABI00000005_52	155	17278.2	arCOG04209	J	RPL15A	Ribosomal protein L15E	COG01632	pfam00827	_EMPTY_	_EMPTY_	1	Translation; ribosomal structure and biogenesis	CLUSTER_11950
Alpha_AOA_ma1	Alpha_AOA_ma1_-_T1_L11	GWHAABI00000005_53	272	7204.97	arCOG10597	R	-	Hemocyanin family protein- binds copper ions	_EMPTY_	pfam00264	_EMPTY_	_EMPTY_	4	General function prediction only	CLUSTER_8286
Alpha_AOA_ma1	Alpha_AOA_ma1_-_T1_L11	GWHAABI00000005_54	230	20910.5	arCOG08717	C	-	Protein disulfide reductases- TlpA family	COG00526	pfam00578	cd02966	_EMPTY_	3	Energy production and conversion	CLUSTER_9308
Alpha_AOA_ma1	Alpha_AOA_ma1_-_T1_L11	GWHAABI00000005_55	163	13969.1	arCOG04006	S	-	HEAT repeats containing protein	COG01413	pfam13646	_EMPTY_	TIGR02270	4	Function unknown	CLUSTER_14632
Alpha_AOA_ma1	Alpha_AOA_ma1_-_T1_L11	GWHAABI00000005_56	189	2361.06	arCOG02926	C	PetE	Plastocyanin/azurin/halocyanin family protein	COG03794	pfam00127	cd13921	TIGR02657	3	Energy production and conversion	CLUSTER_13968
Alpha_AOA_ma1	Alpha_AOA_ma1_-_T1_L11	GWHAABI00000005_57	808	6931.15	arCOG00368	L	SbcC	ATPase involved in DNA repair- SbcC	COG00419	pfam13476-pfam13514	cd03240-cd00176-cd03240	TIGR00611-TIGR02168	1	Replication; recombination and repair	CLUSTER_552
Alpha_AOA_ma1	Alpha_AOA_ma1_-_T1_L11	GWHAABI00000005_58	419	11962	arCOG00397	L	SbcD	DNA repair exonuclease- SbcD	COG00420	pfam00149	cd00840	TIGR04123	1	Replication; recombination and repair	CLUSTER_3463
Alpha_AOA_ma1	Alpha_AOA_ma1_-_T1_L11	GWHAABI00000005_59	519	21966	arCOG00280	L	-	HerA helicase	COG00433	pfam01935	cd01127	_EMPTY_	1	Replication; recombination and repair	CLUSTER_1950
Alpha_AOA_ma1	Alpha_AOA_ma1_-_T1_L11	GWHAABI00000005_60	366	4514.24	arCOG02271	K	-	Transcriptional regulator- contains HTH domain	COG03413	pfam04967	_EMPTY_	_EMPTY_	1	Transcription	CLUSTER_5154
Alpha_AOA_ma1	Alpha_AOA_ma1_-_T1_L11	GWHAABI00000005_61	273	23025.7	arCOG00254	R	-	Predicted dinucleotide-utilizing enzyme	COG01712	pfam03447-pfam01958	cd12174	TIGR03855	4	General function prediction only	CLUSTER_8522
Alpha_AOA_ma1	Alpha_AOA_ma1_-_T1_L11	GWHAABI00000005_6	142	15595.2	arCOG00779	J	RplO	Ribosomal protein L15	COG00200	pfam00828	_EMPTY_	_EMPTY_	1	Translation; ribosomal structure and biogenesis	CLUSTER_15644
Alpha_AOA_ma1	Alpha_AOA_ma1_-_T1_L11	GWHAABI00000005_62	319	32493.1	arCOG04459	H	NadA	Quinolinate synthase	COG00379	pfam02445	_EMPTY_	TIGR00550	3	Coenzyme transport and metabolism	CLUSTER_6361
Alpha_AOA_ma1	Alpha_AOA_ma1_-_T1_L11	GWHAABI00000005_63	134	5523.44	arCOG03032	R	-	TPR repeats containing protein	COG00457	pfam13414-pfam13414	cd00189	TIGR02917	4	General function prediction only	CLUSTER_18161
Alpha_AOA_ma1	Alpha_AOA_ma1_-_T1_L11	GWHAABI00000005_64	273	21063.9	arCOG01482	H	NadC	Nicotinate-nucleotide pyrophosphorylase	COG00157	pfam02749-pfam01729	cd01572	TIGR00078	3	Coenzyme transport and metabolism	CLUSTER_5709
Alpha_AOA_ma1	Alpha_AOA_ma1_-_T1_L11	GWHAABI00000005_65	63	9235.95	arCOG04077	K	Spt4	Transcription elongation factor Spt4/RpoE2- zinc finger protein	COG02093	pfam06093	_EMPTY_	TIGR03680	1	Transcription	CLUSTER_28361
Alpha_AOA_ma1	Alpha_AOA_ma1_-_T1_L11	GWHAABI00000005_66	199	22610.2	arCOG00675	K	RPB7	DNA-directed RNA polymerase- subunit E'/Rpb7	COG01095	pfam03876-pfam00575	cd04331-cd04460	TIGR00448	1	Transcription	CLUSTER_10423
Alpha_AOA_ma1	Alpha_AOA_ma1_-_T1_L11	GWHAABI00000005_67	407	35291.1	arCOG01846	O	PaaD	Metal-sulfur cluster biosynthetic enzyme	COG02151	pfam01883-pfam09140-pfam10609	cd02037	TIGR02945-TIGR01969	2	Posttranslational modification; protein turnover; chaperones	CLUSTER_3324
Alpha_AOA_ma1	Alpha_AOA_ma1_-_T1_L11	GWHAABI00000005_68	165	11585	arCOG04076	S	-	Uncharacterized protein- DUF359 family	COG01909	pfam04019	_EMPTY_	_EMPTY_	4	Function unknown	CLUSTER_14330
Alpha_AOA_ma1	Alpha_AOA_ma1_-_T1_L11	GWHAABI00000005_69	121	11502.9	arCOG08718	E	-	SprT-like metalloprotease	_EMPTY_	pfam10263	_EMPTY_	_EMPTY_	3	Amino acid transport and metabolism	CLUSTER_17743
Alpha_AOA_ma1	Alpha_AOA_ma1_-_T1_L11	GWHAABI00000005_70	679	70347.8	arCOG04949	C	OVP1	Na+ or H+-translocating membrane pyrophosphatase	COG03808	pfam03030	_EMPTY_	TIGR01104	3	Energy production and conversion	CLUSTER_878
Alpha_AOA_ma1	Alpha_AOA_ma1_-_T1_L11	GWHAABI00000005_71	63	6861.42	arCOG08719	S	-	Zn finger containing protein	_EMPTY_	_EMPTY_	_EMPTY_	_EMPTY_	4	Function unknown	CLUSTER_28795
Alpha_AOA_ma1	Alpha_AOA_ma1_-_T1_L11	GWHAABI00000005_72	86	11405.6	arCOG08720	S	Traf5	Uncharacterized metal-binding protein- DUF2024 family	_EMPTY_	pfam09630	_EMPTY_	_EMPTY_	4	Function unknown	CLUSTER_23243
Alpha_AOA_ma1	Alpha_AOA_ma1_-_T1_L11	GWHAABI00000005_73	130	8935.94	arCOG04488	S	-	Uncharacterized protein	COG02164	pfam04126	_EMPTY_	_EMPTY_	4	Function unknown	CLUSTER_17847
Alpha_AOA_ma1	Alpha_AOA_ma1_-_T1_L11	GWHAABI00000005_74	142	8935.36	arCOG01138	O	Rri1	Proteasome lid subunit RPN8/RPN11- contains Jab1/MPN domain metalloenzyme (JAMM) motif	COG01310	pfam14464	cd08070	_EMPTY_	2	Posttranslational modification; protein turnover; chaperones	CLUSTER_17047
Alpha_AOA_ma1	Alpha_AOA_ma1_-_T1_L11	GWHAABI00000005_7	477	55747	arCOG04169	U	SecY	Preprotein translocase subunit SecY	COG00201	pfam10559-pfam00344	_EMPTY_	TIGR00967	2	Intracellular trafficking; secretion; and vesicular transport	CLUSTER_2489
Alpha_AOA_ma1	Alpha_AOA_ma1_-_T1_L11	GWHAABI00000005_75	358	9409.98	arCOG01316	E	PutP	Na+/proline symporter	COG00591	pfam00474	cd10322	TIGR00813	3	Amino acid transport and metabolism	CLUSTER_3347
Alpha_AOA_ma1	Alpha_AOA_ma1_-_T1_L11	GWHAABI00000005_76	298	34886.4	arCOG00479	O	CyoE	Polyprenyltransferase (cytochrome oxidase assembly factor)	COG00109	pfam01040	cd13957	TIGR01473	2	Posttranslational modification; protein turnover; chaperones	CLUSTER_6753
Alpha_AOA_ma1	Alpha_AOA_ma1_-_T1_L11	GWHAABI00000005_77	99	5758.93	arCOG07192	K	-	Transcriptional regulator- PadR family	COG01695	_EMPTY_	_EMPTY_	_EMPTY_	1	Transcription	CLUSTER_22132
Alpha_AOA_ma1	Alpha_AOA_ma1_-_T1_L11	GWHAABI00000005_78	714	82100.9	arCOG01308	O	Cdc48	ATPase of the AAA+ class - CDC48 family	COG00464	pfam00004-pfam00004-pfam09336	cd00009-cd00009	TIGR01243	2	Posttranslational modification; protein turnover; chaperones	CLUSTER_478
Alpha_AOA_ma1	Alpha_AOA_ma1_-_T1_L11	GWHAABI00000005_79	94	7380.78	arCOG01988	J	EFB1	Translation elongation factor EF-1beta	COG02092	pfam00736	cd00292	TIGR00489	1	Translation; ribosomal structure and biogenesis	CLUSTER_13423
Alpha_AOA_ma1	Alpha_AOA_ma1_-_T1_L11	GWHAABI00000005_80	379	35179.8	arCOG00570	I	-	Geranylgeranyl reductase- flavoprotein	COG00644	pfam13450	_EMPTY_	TIGR02032	3	Lipid transport and metabolism	CLUSTER_3336
Alpha_AOA_ma1	Alpha_AOA_ma1_-_T1_L11	GWHAABI00000005_81	118	15315.1	arCOG04228	J	Pth2	Peptidyl-tRNA hydrolase	COG01990	pfam01981	cd02430	TIGR00283	1	Translation; ribosomal structure and biogenesis	CLUSTER_18880
Alpha_AOA_ma1	Alpha_AOA_ma1_-_T1_L11	GWHAABI00000005_8	185	10731.7	arCOG01039	F	AdkA	Archaeal adenylate kinase	COG02019	pfam13238	_EMPTY_	_EMPTY_	3	Nucleotide transport and metabolism	CLUSTER_12503
Alpha_AOA_ma1	Alpha_AOA_ma1_-_T1_L11	GWHAABI00000005_82	534	23438.4	arCOG03564	V	Vgb	Streptogramin lyase	COG04257	_EMPTY_	cd05819	_EMPTY_	2	Defense mechanisms	CLUSTER_1652
Alpha_AOA_ma1	Alpha_AOA_ma1_-_T1_L11	GWHAABI00000005_83	399	26837	arCOG04252	J	TruD	tRNA(Glu) U13 pseudouridine synthase TruD	COG00585	pfam01142	cd02577	TIGR00094	1	Translation; ribosomal structure and biogenesis	CLUSTER_2627
Alpha_AOA_ma1	Alpha_AOA_ma1_-_T1_L11	GWHAABI00000005_84	72	5478.25	arCOG01117	K	-	Lrp/AsnC family C-terminal domain	COG01522	pfam01037	_EMPTY_	_EMPTY_	1	Transcription	CLUSTER_22419
Alpha_AOA_ma1	Alpha_AOA_ma1_-_T1_L11	GWHAABI00000005_85	70	0	-1	_EMPTY_	_EMPTY_	_EMPTY_	_EMPTY_	_EMPTY_	_EMPTY_	_EMPTY_	_EMPTY_	_EMPTY_	CLUSTER_19530
Alpha_AOA_ma1	Alpha_AOA_ma1_-_T1_L11	GWHAABI00000005_86	229	17965.6	arCOG08694	S	-	Uncharacterized membrane protein	_EMPTY_	_EMPTY_	_EMPTY_	_EMPTY_	4	Function unknown	CLUSTER_7657
Alpha_AOA_ma1	Alpha_AOA_ma1_-_T1_L11	GWHAABI00000005_87	83	3212.72	arCOG10579	S	-	Uncharacterized protein	_EMPTY_	_EMPTY_	_EMPTY_	_EMPTY_	4	Function unknown	CLUSTER_23648
Alpha_AOA_ma1	Alpha_AOA_ma1_-_T1_L11	GWHAABI00000005_88	167	8195.31	arCOG08693	S	-	Uncharacterized protein containg Zn ribbon domain	_EMPTY_	_EMPTY_	_EMPTY_	_EMPTY_	4	Function unknown	CLUSTER_15122
Alpha_AOA_ma1	Alpha_AOA_ma1_-_T1_L11	GWHAABI00000005_89	78	9385.28	arCOG10408	S	-	Uncharacterized protein	_EMPTY_	_EMPTY_	_EMPTY_	_EMPTY_	4	Function unknown	CLUSTER_25269
Alpha_AOA_ma1	Alpha_AOA_ma1_-_T1_L11	GWHAABI00000005_90	345	35246.5	arCOG01455	R	AdhP	Zn-dependent alcohol dehydrogenase	COG01064	pfam08240-pfam00107	cd08259	TIGR02824	4	General function prediction only	CLUSTER_5276
Alpha_AOA_ma1	Alpha_AOA_ma1_-_T1_L11	GWHAABI00000005_91	129	0	-1	_EMPTY_	_EMPTY_	_EMPTY_	_EMPTY_	_EMPTY_	_EMPTY_	_EMPTY_	_EMPTY_	_EMPTY_	CLUSTER_19448
Alpha_AOA_ma1	Alpha_AOA_ma1_-_T1_L11	GWHAABI00000005_9	203	11095.7	arCOG02673	U	-	OxaA/SpoJ/YidC translocase/secretase- sec-independent itegration of nascent memrane proteins into membrane	COG01422	pfam01956	_EMPTY_	_EMPTY_	2	Intracellular trafficking; secretion; and vesicular transport	CLUSTER_11532
Alpha_AOA_ma1	Alpha_AOA_ma1_-_T1_L11	GWHAABI00000005_92	57	0	-1	_EMPTY_	_EMPTY_	_EMPTY_	_EMPTY_	_EMPTY_	_EMPTY_	_EMPTY_	_EMPTY_	_EMPTY_	CLUSTER_31035
Alpha_AOA_ma1	Alpha_AOA_ma1_-_T1_L11	GWHAABI00000005_93	78	6749.59	arCOG08692	S	-	Uncharacterized protein	_EMPTY_	_EMPTY_	_EMPTY_	_EMPTY_	4	Function unknown	CLUSTER_25995
Alpha_AOA_ma1	Alpha_AOA_ma1_-_T1_L11	GWHAABI00000005_94	676	66914.9	arCOG02007	O	-	Prenyltransferase family protein containing thioredoxin domain	COG01331	pfam03190	cd02955	_EMPTY_	2	Posttranslational modification; protein turnover; chaperones	CLUSTER_848
Alpha_AOA_ma1	Alpha_AOA_ma1_-_T1_L11	GWHAABI00000005_95	126	10274.6	arCOG08080	S	-	Uncharacterized protein	_EMPTY_	_EMPTY_	_EMPTY_	_EMPTY_	4	Function unknown	CLUSTER_19759
Alpha_AOA_ma1	Alpha_AOA_ma1_-_T1_L11	GWHAABI00000005_96	31	0	-1	_EMPTY_	_EMPTY_	_EMPTY_	_EMPTY_	_EMPTY_	_EMPTY_	_EMPTY_	_EMPTY_	_EMPTY_	CLUSTER_35725
Alpha_AOA_ma1	Alpha_AOA_ma1_-_T1_L11	GWHAABI00000005_97	116	6016.21	arCOG08691	S	-	Uncharacterized protein	SC.00809	_EMPTY_	_EMPTY_	_EMPTY_	4	Function unknown	CLUSTER_19831
Alpha_AOA_ma1	Alpha_AOA_ma1_-_T1_L11	GWHAABI00000005_98	153	7909.85	arCOG08690	S	-	Uncharacterized protein	_EMPTY_	_EMPTY_	_EMPTY_	_EMPTY_	4	Function unknown	CLUSTER_16911
Alpha_AOA_ma1	Alpha_AOA_ma1_-_T1_L11	GWHAABI00000005_99	253	1560.79	arCOG08642	S	-	Uncharacterized protein	SC.00806	_EMPTY_	_EMPTY_	_EMPTY_	4	Function unknown	CLUSTER_8675
Alpha_AOA_ma1	Alpha_AOA_ma1_-_T1_L11	GWHAABI00000006_10	96	11864.7	arCOG01055	K	-	Transcriptional regulator- contains HTH domain	COG03432	pfam14947	_EMPTY_	_EMPTY_	1	Transcription	CLUSTER_21150
Alpha_AOA_ma1	Alpha_AOA_ma1_-_T1_L11	GWHAABI00000006_11	337	12001	arCOG00374	K	-	Predicted membrane-associated or secreted trancriptional regulator	COG02512	pfam13412	cd00090	_EMPTY_	1	Transcription	CLUSTER_5590
Alpha_AOA_ma1	Alpha_AOA_ma1_-_T1_L11	GWHAABI00000006_1	179	0	-1	_EMPTY_	_EMPTY_	_EMPTY_	_EMPTY_	_EMPTY_	_EMPTY_	_EMPTY_	_EMPTY_	_EMPTY_	CLUSTER_14765
Alpha_AOA_ma1	Alpha_AOA_ma1_-_T1_L11	GWHAABI00000006_12	116	2808.66	arCOG12813	S	-	Uncharacterized protein	_EMPTY_	_EMPTY_	_EMPTY_	_EMPTY_	4	Function unknown	CLUSTER_20701
Alpha_AOA_ma1	Alpha_AOA_ma1_-_T1_L11	GWHAABI00000006_13	65	7880.39	arCOG08815	S	-	Uncharacterized membrane protein	_EMPTY_	_EMPTY_	_EMPTY_	_EMPTY_	4	Function unknown	CLUSTER_28580
Alpha_AOA_ma1	Alpha_AOA_ma1_-_T1_L11	GWHAABI00000006_14	238	25221.7	arCOG02173	O	NrdG	Organic radical activating enzyme	COG00602	pfam13394	cd01335	TIGR03963	2	Posttranslational modification; protein turnover; chaperones	CLUSTER_9055
Alpha_AOA_ma1	Alpha_AOA_ma1_-_T1_L11	GWHAABI00000006_15	189	23720.5	arCOG04542	H	FolE	GTP cyclohydrolase I	COG00302	pfam01227	cd00642	TIGR00063	3	Coenzyme transport and metabolism	CLUSTER_9876
Alpha_AOA_ma1	Alpha_AOA_ma1_-_T1_L11	GWHAABI00000006_16	84	2228.88	arCOG08816	S	-	Uncharacterized membrane protein	_EMPTY_	_EMPTY_	_EMPTY_	_EMPTY_	4	Function unknown	CLUSTER_21155
Alpha_AOA_ma1	Alpha_AOA_ma1_-_T1_L11	GWHAABI00000006_17	225	24265.1	arCOG00039	J	QueC	7-cyano-7-deazaguanine synthase (queuosine biosynthesis)	COG00603	pfam06508	cd01995	TIGR00364	1	Translation; ribosomal structure and biogenesis	CLUSTER_9816
Alpha_AOA_ma1	Alpha_AOA_ma1_-_T1_L11	GWHAABI00000006_18	308	29337	arCOG01027	E	ThrB	Homoserine kinase	COG00083	pfam00288-pfam08544	_EMPTY_	TIGR00191	3	Amino acid transport and metabolism	CLUSTER_6101
Alpha_AOA_ma1	Alpha_AOA_ma1_-_T1_L11	GWHAABI00000006_19	253	24774.9	arCOG01225	R	-	GTPase SAR1 or related small G protein	COG01100	pfam03029	cd02027-cd00880	TIGR02729	4	General function prediction only	CLUSTER_8466
Alpha_AOA_ma1	Alpha_AOA_ma1_-_T1_L11	GWHAABI00000006_20	346	19366.8	arCOG00899	M	AglD2	Predicted flippase	COG00392	pfam03706	_EMPTY_	TIGR00374	2	Cell wall/membrane/envelope biogenesis	CLUSTER_5155
Alpha_AOA_ma1	Alpha_AOA_ma1_-_T1_L11	GWHAABI00000006_21	267	25203.5	arCOG01263	R	DltE	Short-chain dehydrogenase	COG00300	_EMPTY_	cd05233	TIGR01830	4	General function prediction only	CLUSTER_7682
Alpha_AOA_ma1	Alpha_AOA_ma1_-_T1_L11	GWHAABI00000006_22	30	0	-1	_EMPTY_	_EMPTY_	_EMPTY_	_EMPTY_	_EMPTY_	_EMPTY_	_EMPTY_	_EMPTY_	_EMPTY_	CLUSTER_9325
Alpha_AOA_ma1	Alpha_AOA_ma1_-_T1_L11	GWHAABI00000006_2	265	0	-1	_EMPTY_	_EMPTY_	_EMPTY_	_EMPTY_	_EMPTY_	_EMPTY_	_EMPTY_	_EMPTY_	_EMPTY_	CLUSTER_9269
Alpha_AOA_ma1	Alpha_AOA_ma1_-_T1_L11	GWHAABI00000006_23	37	0	-1	_EMPTY_	_EMPTY_	_EMPTY_	_EMPTY_	_EMPTY_	_EMPTY_	_EMPTY_	_EMPTY_	_EMPTY_	CLUSTER_35199
Alpha_AOA_ma1	Alpha_AOA_ma1_-_T1_L11	GWHAABI00000006_24	104	8903.56	arCOG08817	S	-	Zn finger containing protein	_EMPTY_	_EMPTY_	_EMPTY_	_EMPTY_	4	Function unknown	CLUSTER_9325
Alpha_AOA_ma1	Alpha_AOA_ma1_-_T1_L11	GWHAABI00000006_25	412	41315.1	arCOG01393	G	-	Glycosyl transferase- related to UDP-glucuronosyltransferase	COG01819	pfam13528	_EMPTY_	_EMPTY_	3	Carbohydrate transport and metabolism	CLUSTER_3800
Alpha_AOA_ma1	Alpha_AOA_ma1_-_T1_L11	GWHAABI00000006_26	372	29450.5	arCOG00038	J	ThiI	tRNA S(4)U 4-thiouridine synthase	COG00301	pfam02926-pfam02568-pfam00581	cd11716-cd01712-cd00158	TIGR00342-TIGR04271	1	Translation; ribosomal structure and biogenesis	CLUSTER_4416
Alpha_AOA_ma1	Alpha_AOA_ma1_-_T1_L11	GWHAABI00000006_27	239	25967.7	arCOG00124	E	CysH	3'-phosphoadenosine 5'-phosphosulfate sulfotransferase (PAPS reductase)/FAD synthetase or related enzyme	COG00175	pfam01507	cd01713	TIGR02055	3	Amino acid transport and metabolism	CLUSTER_7969
Alpha_AOA_ma1	Alpha_AOA_ma1_-_T1_L11	GWHAABI00000006_28	381	44174	arCOG04191	P	MET3	ATP sulfurylase (sulfate adenylyltransferase)	COG02046	pfam14306-pfam01747	cd00517	TIGR00339	3	Inorganic ion transport and metabolism	CLUSTER_4088
Alpha_AOA_ma1	Alpha_AOA_ma1_-_T1_L11	GWHAABI00000006_29	224	11205.6	arCOG08818	S	-	Uncharacterized protein	_EMPTY_	_EMPTY_	_EMPTY_	_EMPTY_	4	Function unknown	CLUSTER_10825
Alpha_AOA_ma1	Alpha_AOA_ma1_-_T1_L11	GWHAABI00000006_30	219	20843.7	arCOG00459	L	Nth	EndoIII-related endonuclease	COG00177	pfam00730-pfam10576	cd00056	TIGR01083	1	Replication; recombination and repair	CLUSTER_8504
Alpha_AOA_ma1	Alpha_AOA_ma1_-_T1_L11	GWHAABI00000006_31	385	42165.7	arCOG04278	I	-	Mevalonate 5-phosphate dehydratase- subunit 1	COG01679	pfam04412	cd01355	_EMPTY_	3	Lipid transport and metabolism	CLUSTER_2525
Alpha_AOA_ma1	Alpha_AOA_ma1_-_T1_L11	GWHAABI00000006_32	130	11847.7	arCOG04279	I	-	Mevalonate 5-phosphate dehydratase- subunit 2	COG01786	pfam01989	cd01356	_EMPTY_	3	Lipid transport and metabolism	CLUSTER_17468
Alpha_AOA_ma1	Alpha_AOA_ma1_-_T1_L11	GWHAABI00000006_33	649	49348.9	arCOG01695	J	-	Predicted component of the ribosome quality control (RQC) complex- YloA/Tae2 family- contains fibronectin-binding (FbpA) and DUF814 domains	COG01293	pfam05833-pfam05670	_EMPTY_	_EMPTY_	1	Translation; ribosomal structure and biogenesis	CLUSTER_835
Alpha_AOA_ma1	Alpha_AOA_ma1_-_T1_L11	GWHAABI00000006_34	163	6670.43	arCOG10415	S	-	Uncharacterized membrane protein	_EMPTY_	pfam07019	_EMPTY_	_EMPTY_	4	Function unknown	CLUSTER_15753
Alpha_AOA_ma1	Alpha_AOA_ma1_-_T1_L11	GWHAABI00000006_3	47	0	-1	_EMPTY_	_EMPTY_	_EMPTY_	_EMPTY_	_EMPTY_	_EMPTY_	_EMPTY_	_EMPTY_	_EMPTY_	CLUSTER_33134
Alpha_AOA_ma1	Alpha_AOA_ma1_-_T1_L11	GWHAABI00000006_35	197	17143.9	arCOG00977	H	CobL	Precorrin-6B methylase 2	COG02242	pfam12847	cd02440	TIGR02469	3	Coenzyme transport and metabolism	CLUSTER_13087
Alpha_AOA_ma1	Alpha_AOA_ma1_-_T1_L11	GWHAABI00000006_36	241	25108.2	arCOG00648	H	CobF	Precorrin-2 methylase	COG02243	pfam00590	cd11645	TIGR01467	3	Coenzyme transport and metabolism	CLUSTER_8913
Alpha_AOA_ma1	Alpha_AOA_ma1_-_T1_L11	GWHAABI00000006_37	255	30316.8	arCOG00645	H	CobM	Precorrin-4 methylase	COG02875	pfam00590	cd11641	TIGR01465	3	Coenzyme transport and metabolism	CLUSTER_7658
Alpha_AOA_ma1	Alpha_AOA_ma1_-_T1_L11	GWHAABI00000006_38	255	9176.77	arCOG02005	M	RacX	Aspartate racemase	COG01794	pfam01177	_EMPTY_	TIGR00035	2	Cell wall/membrane/envelope biogenesis	CLUSTER_8975
Alpha_AOA_ma1	Alpha_AOA_ma1_-_T1_L11	GWHAABI00000006_39	217	26405.5	arCOG00452	D	ESCRTIII	Archaeal division protein CdvB- Snf7/Vps24/ESCRT-III family	COG05491	_EMPTY_	_EMPTY_	_EMPTY_	2	Cell cycle control; cell division; chromosome partitioning	CLUSTER_11344
Alpha_AOA_ma1	Alpha_AOA_ma1_-_T1_L11	GWHAABI00000006_40	391	29827.2	arCOG00894	M	-	Glycosyl transferase family 2	COG00463	pfam00535	cd04179	TIGR04182	2	Cell wall/membrane/envelope biogenesis	CLUSTER_3935
Alpha_AOA_ma1	Alpha_AOA_ma1_-_T1_L11	GWHAABI00000006_41	486	56490.5	arCOG00405	J	GRS1	Glycyl-tRNA synthetase (class II)	COG00423	pfam00587-pfam03129	cd00774-cd00858	TIGR00389	1	Translation; ribosomal structure and biogenesis	CLUSTER_1702
Alpha_AOA_ma1	Alpha_AOA_ma1_-_T1_L11	GWHAABI00000006_4	165	17160.5	arCOG01040	P	CysC	Adenylylsulfate kinase or related kinase	COG00529	pfam01583	cd02027	TIGR00455	3	Inorganic ion transport and metabolism	CLUSTER_14480
Alpha_AOA_ma1	Alpha_AOA_ma1_-_T1_L11	GWHAABI00000006_42	280	30821	arCOG01894	L	Nfo	Endonuclease IV	COG00648	pfam01261	cd00019	TIGR00587	1	Replication; recombination and repair	CLUSTER_7547
Alpha_AOA_ma1	Alpha_AOA_ma1_-_T1_L11	GWHAABI00000006_43	342	37935.1	arCOG03013	L	PRI2	Eukaryotic-type DNA primase- large subunit	COG02219	pfam04104	cd06560	_EMPTY_	1	Replication; recombination and repair	CLUSTER_4782
Alpha_AOA_ma1	Alpha_AOA_ma1_-_T1_L11	GWHAABI00000006_44	374	30974.8	arCOG04110	L	PRI1	Eukaryotic-type DNA primase- catalytic (small) subunit	COG01467	pfam01896	cd04860	TIGR00335	1	Replication; recombination and repair	CLUSTER_4208
Alpha_AOA_ma1	Alpha_AOA_ma1_-_T1_L11	GWHAABI00000006_45	951	87740.3	arCOG06128	S	-	Uncharacterized membrane associated protein	COG01615	pfam03699	cd13137	_EMPTY_	4	Function unknown	CLUSTER_248
Alpha_AOA_ma1	Alpha_AOA_ma1_-_T1_L11	GWHAABI00000006_46	181	8490.98	arCOG00087	F	GuaA	GMP synthase - Glutamine amidotransferase domain	COG00518	pfam00117	cd01742	TIGR00888	3	Nucleotide transport and metabolism	CLUSTER_13827
Alpha_AOA_ma1	Alpha_AOA_ma1_-_T1_L11	GWHAABI00000006_47	321	23556.5	arCOG03032	R	-	TPR repeats containing protein	COG00457	pfam13414-pfam13414	cd00189	TIGR02917	4	General function prediction only	CLUSTER_5969
Alpha_AOA_ma1	Alpha_AOA_ma1_-_T1_L11	GWHAABI00000006_48	58	7163.72	arCOG08820	S	-	Zn finger protein	SC.00808	pfam13717	_EMPTY_	_EMPTY_	4	Function unknown	CLUSTER_29924
Alpha_AOA_ma1	Alpha_AOA_ma1_-_T1_L11	GWHAABI00000006_49	137	12741.9	arCOG01946	J	RPS6A	Ribosomal protein S6E/S10	COG02125	pfam01092	_EMPTY_	_EMPTY_	1	Translation; ribosomal structure and biogenesis	CLUSTER_14473
Alpha_AOA_ma1	Alpha_AOA_ma1_-_T1_L11	GWHAABI00000006_50	421	48529.7	arCOG01563	J	GCD11	Translation initiation factor 2- gamma subunit eIF-2 gamma- GTPase	COG05257	pfam00009-pfam09173	cd01888-cd03688	TIGR03680	1	Translation; ribosomal structure and biogenesis	CLUSTER_1734
Alpha_AOA_ma1	Alpha_AOA_ma1_-_T1_L11	GWHAABI00000006_51	123	6555	arCOG04312	J	Fcf1	rRNA-processing protein FCF1- contains PIN domain	COG01412	pfam01850	cd09879	_EMPTY_	1	Translation; ribosomal structure and biogenesis	CLUSTER_19592
Alpha_AOA_ma1	Alpha_AOA_ma1_-_T1_L11	GWHAABI00000006_52	152	6433.98	arCOG04702	R	-	Phospholipid-binding protein	COG01881	pfam01161	cd00865	TIGR00481	4	General function prediction only	CLUSTER_13429
Alpha_AOA_ma1	Alpha_AOA_ma1_-_T1_L11	GWHAABI00000006_5	272	20533.8	arCOG01349	G	SuhB	Archaeal fructose-1-6-bisphosphatase or related enzyme of inositol monophosphatase family	COG00483	pfam00459	cd01642	TIGR01331	3	Carbohydrate transport and metabolism	CLUSTER_8724
Alpha_AOA_ma1	Alpha_AOA_ma1_-_T1_L11	GWHAABI00000006_53	52	6404.21	arCOG00906	J	Nop10	rRNA maturation protein Nop10- contains Zn-ribbon domain	COG02260	pfam04135	_EMPTY_	_EMPTY_	1	Translation; ribosomal structure and biogenesis	CLUSTER_27957
Alpha_AOA_ma1	Alpha_AOA_ma1_-_T1_L11	GWHAABI00000006_54	266	26546.2	arCOG04107	J	SUI2	Translation initiation factor 2- alpha subunit (eIF-2alpha)	COG01093	pfam00575-pfam07541	cd04452	TIGR00717	1	Translation; ribosomal structure and biogenesis	CLUSTER_7892
Alpha_AOA_ma1	Alpha_AOA_ma1_-_T1_L11	GWHAABI00000006_55	178	17395.3	arCOG04678	H	BtuR	ATP:corrinoid adenosyltransferase	COG02109	pfam02572	cd00561	TIGR00708	3	Coenzyme transport and metabolism	CLUSTER_11306
Alpha_AOA_ma1	Alpha_AOA_ma1_-_T1_L11	GWHAABI00000006_56	458	30734.7	arCOG00106	H	CfbB	Cobyrinic acid a-c-diamide synthase- coenzyme F430 biosynthesis enzyme	COG01797	pfam01656-pfam07685	cd03130	TIGR00379	3	Coenzyme transport and metabolism	CLUSTER_2560
Alpha_AOA_ma1	Alpha_AOA_ma1_-_T1_L11	GWHAABI00000006_57	214	21148.5	arCOG02247	H	CobH	Precorrin isomerase	COG02082	pfam02570	_EMPTY_	_EMPTY_	3	Coenzyme transport and metabolism	CLUSTER_10845
Alpha_AOA_ma1	Alpha_AOA_ma1_-_T1_L11	GWHAABI00000006_58	251	22823.9	arCOG02246	H	CfbA	Sirohydrochlorin ferrochelatase- coenzyme F430 biosynthesis enzyme	COG02138	pfam01903	cd03416	_EMPTY_	3	Coenzyme transport and metabolism	CLUSTER_9670
Alpha_AOA_ma1	Alpha_AOA_ma1_-_T1_L11	GWHAABI00000006_59	351	27142.5	arCOG00651	H	CbiG	Cobalamin biosynthesis protein CbiG	COG02073	pfam11760-pfam11761-pfam01890	_EMPTY_	_EMPTY_	3	Coenzyme transport and metabolism	CLUSTER_3966
Alpha_AOA_ma1	Alpha_AOA_ma1_-_T1_L11	GWHAABI00000006_60	368	29947.5	arCOG04383	H	CbiD	Cobalamin biosynthesis protein CbiD	COG01903	pfam01888	_EMPTY_	TIGR00312	3	Coenzyme transport and metabolism	CLUSTER_3367
Alpha_AOA_ma1	Alpha_AOA_ma1_-_T1_L11	GWHAABI00000006_61	290	12945	arCOG03015	R	-	Uncharacterized protein YbjT- contains NAD(P)-binding and DUF2867 domains	COG00702	pfam13460	cd05271	TIGR03466	4	General function prediction only	CLUSTER_7605
Alpha_AOA_ma1	Alpha_AOA_ma1_-_T1_L11	GWHAABI00000006_62	389	44186.6	arCOG07444	H	MetK	S-adenosylmethionine synthetase	COG00192	pfam00438-pfam02772-pfam02773	_EMPTY_	TIGR01034	3	Coenzyme transport and metabolism	CLUSTER_4377
Alpha_AOA_ma1	Alpha_AOA_ma1_-_T1_L11	GWHAABI00000006_63	82	11274.4	arCOG00998	K	LSM1	Small nuclear ribonucleoprotein (snRNP) homolog	COG01958	pfam01423	cd01726	_EMPTY_	1	Transcription	CLUSTER_22156
Alpha_AOA_ma1	Alpha_AOA_ma1_-_T1_L11	GWHAABI00000006_64	220	10947.1	arCOG00417	L	RadB	RecA/RadA recombinase	COG00468	pfam06745	cd01394	TIGR02237	1	Replication; recombination and repair	CLUSTER_11079
Alpha_AOA_ma1	Alpha_AOA_ma1_-_T1_L11	GWHAABI00000006_65	38	0	-1	_EMPTY_	_EMPTY_	_EMPTY_	_EMPTY_	_EMPTY_	_EMPTY_	_EMPTY_	_EMPTY_	_EMPTY_	CLUSTER_20315
Alpha_AOA_ma1	Alpha_AOA_ma1_-_T1_L11	GWHAABI00000006_66	912	84192	arCOG00557	R	Lhr	Lhr-like helicase with C-terminal Zn finger domain	COG01201	pfam00270-pfam00271-pfam08494	cd00046-cd00079	TIGR04121	4	General function prediction only	CLUSTER_269
Alpha_AOA_ma1	Alpha_AOA_ma1_-_T1_L11	GWHAABI00000006_6	69	5598.96	arCOG08813	S	-	Uncharacterized membrane protein	_EMPTY_	_EMPTY_	_EMPTY_	_EMPTY_	4	Function unknown	CLUSTER_26815
Alpha_AOA_ma1	Alpha_AOA_ma1_-_T1_L11	GWHAABI00000006_67	466	46708	arCOG01510	L	RPA1	Single-stranded DNA-binding replication protein A (RPA)- large (70 kD) subunit or related ssDNA-binding protein	COG01599	_EMPTY_	cd04491-cd04491	_EMPTY_	1	Replication; recombination and repair	CLUSTER_2281
Alpha_AOA_ma1	Alpha_AOA_ma1_-_T1_L11	GWHAABI00000006_68	313	28725.5	arCOG00196	V	CcmA	ABC-type multidrug transport system- ATPase component	COG01131	pfam00005	cd03230	TIGR03740	2	Defense mechanisms	CLUSTER_6522
Alpha_AOA_ma1	Alpha_AOA_ma1_-_T1_L11	GWHAABI00000006_69	248	24889.3	arCOG01467	V	-	ABC-type multidrug transport system- permease component	COG00842	pfam01061	_EMPTY_	TIGR01247	2	Defense mechanisms	CLUSTER_9703
Alpha_AOA_ma1	Alpha_AOA_ma1_-_T1_L11	GWHAABI00000006_70	246	18833.4	arCOG00252	M	WecC	UDP-N-acetyl-D-mannosaminuronate dehydrogenase	COG00677	pfam03721-pfam00984-pfam03720	cd05266	TIGR03026	2	Cell wall/membrane/envelope biogenesis	CLUSTER_8099
Alpha_AOA_ma1	Alpha_AOA_ma1_-_T1_L11	GWHAABI00000006_71	343	18301.2	arCOG01395	R	-	Lipid-A-disaccharide synthase related glycosyltransferase	COG01817	pfam04007	cd03785	_EMPTY_	4	General function prediction only	CLUSTER_3610
Alpha_AOA_ma1	Alpha_AOA_ma1_-_T1_L11	GWHAABI00000006_7	144	4577.51	arCOG08814	S	-	Uncharacterized protein	_EMPTY_	_EMPTY_	_EMPTY_	_EMPTY_	4	Function unknown	CLUSTER_14942
Alpha_AOA_ma1	Alpha_AOA_ma1_-_T1_L11	GWHAABI00000006_72	379	0	-1	_EMPTY_	_EMPTY_	_EMPTY_	_EMPTY_	_EMPTY_	_EMPTY_	_EMPTY_	_EMPTY_	_EMPTY_	CLUSTER_3322
Alpha_AOA_ma1	Alpha_AOA_ma1_-_T1_L11	GWHAABI00000006_73	214	7998.03	arCOG04772	O	GrpE	Molecular chaperone GrpE (heat shock protein)	COG00576	pfam01025	cd00446	_EMPTY_	2	Posttranslational modification; protein turnover; chaperones	CLUSTER_12203
Alpha_AOA_ma1	Alpha_AOA_ma1_-_T1_L11	GWHAABI00000006_74	647	55052.1	arCOG03060	O	DnaK	Chaperone DnaK (HSP70)	COG00443	pfam00012	cd10234	TIGR02350	2	Posttranslational modification; protein turnover; chaperones	CLUSTER_1013
Alpha_AOA_ma1	Alpha_AOA_ma1_-_T1_L11	GWHAABI00000006_75	360	29717.8	arCOG02846	O	DnaJ	DnaJ-class molecular chaperone	COG00484	pfam00226	cd06257	TIGR02349	2	Posttranslational modification; protein turnover; chaperones	CLUSTER_4542
Alpha_AOA_ma1	Alpha_AOA_ma1_-_T1_L11	GWHAABI00000006_76	180	14918.8	arCOG10136	R	-	HAD superfamily hydrolase	SC.00535	pfam06941	_EMPTY_	_EMPTY_	4	General function prediction only	CLUSTER_13249
Alpha_AOA_ma1	Alpha_AOA_ma1_-_T1_L11	GWHAABI00000006_77	55	3769.3	arCOG10416	S	-	Uncharacterized protein	_EMPTY_	_EMPTY_	_EMPTY_	_EMPTY_	4	Function unknown	CLUSTER_28374
Alpha_AOA_ma1	Alpha_AOA_ma1_-_T1_L11	GWHAABI00000006_78	636	30138.6	arCOG01719	J	GatE	Archaeal Glu-tRNAGln amidotransferase subunit E (contains GAD domain)	COG02511	pfam02934-pfam02637	_EMPTY_	TIGR00134	1	Translation; ribosomal structure and biogenesis	CLUSTER_842
Alpha_AOA_ma1	Alpha_AOA_ma1_-_T1_L11	GWHAABI00000006_79	430	33708.7	arCOG01924	E	AnsB	L-asparaginase/archaeal Glu-tRNAGln amidotransferase subunit D	COG00252	pfam00710	cd08962	TIGR02153	3	Amino acid transport and metabolism	CLUSTER_2868
Alpha_AOA_ma1	Alpha_AOA_ma1_-_T1_L11	GWHAABI00000006_80	729	82269.9	arCOG01308	O	Cdc48	ATPase of the AAA+ class - CDC48 family	COG00464	pfam00004-pfam00004-pfam09336	cd00009-cd00009	TIGR01243	2	Posttranslational modification; protein turnover; chaperones	CLUSTER_478
Alpha_AOA_ma1	Alpha_AOA_ma1_-_T1_L11	GWHAABI00000006_81	245	29087.2	arCOG04067	J	RplB	Ribosomal protein L2	COG00090	pfam00181-pfam03947	_EMPTY_	TIGR01171	1	Translation; ribosomal structure and biogenesis	CLUSTER_8619
Alpha_AOA_ma1	Alpha_AOA_ma1_-_T1_L11	GWHAABI00000006_8	214	13037.9	arCOG00452	D	ESCRTIII	Archaeal division protein CdvB- Snf7/Vps24/ESCRT-III family	COG05491	_EMPTY_	_EMPTY_	_EMPTY_	2	Cell cycle control; cell division; chromosome partitioning	CLUSTER_11344
Alpha_AOA_ma1	Alpha_AOA_ma1_-_T1_L11	GWHAABI00000006_82	93	7852.09	arCOG01674	C	AcyP	Acylphosphatase	COG01254	pfam00708	_EMPTY_	_EMPTY_	3	Energy production and conversion	CLUSTER_21348
Alpha_AOA_ma1	Alpha_AOA_ma1_-_T1_L11	GWHAABI00000006_83	111	9465.03	arCOG10515	S	-	Uncharacterized protein	_EMPTY_	_EMPTY_	_EMPTY_	_EMPTY_	4	Function unknown	CLUSTER_18768
Alpha_AOA_ma1	Alpha_AOA_ma1_-_T1_L11	GWHAABI00000006_84	305	30994	arCOG00042	J	TilS	tRNA(Ile)-lysidine synthase TilS/MesJ	COG00037	pfam01171	cd01993	TIGR02432	1	Translation; ribosomal structure and biogenesis	CLUSTER_6113
Alpha_AOA_ma1	Alpha_AOA_ma1_-_T1_L11	GWHAABI00000006_85	407	24831	arCOG04064	O	RseP	Membrane-associated protease RseP- regulator of RpoE activity in bacteria	COG00750	pfam02163	cd06159	TIGR00054	2	Posttranslational modification; protein turnover; chaperones	CLUSTER_3155
Alpha_AOA_ma1	Alpha_AOA_ma1_-_T1_L11	GWHAABI00000006_86	104	8356.23	arCOG04231	P	CutA	Uncharacterized protein involved in tolerance to divalent cations	COG01324	pfam03091	_EMPTY_	_EMPTY_	3	Inorganic ion transport and metabolism	CLUSTER_19942
Alpha_AOA_ma1	Alpha_AOA_ma1_-_T1_L11	GWHAABI00000006_87	347	33061.8	arCOG01741	J	PelA	Release factor eRF1	COG01537	pfam03463-pfam03464-pfam03465	_EMPTY_	TIGR00111	1	Translation; ribosomal structure and biogenesis	CLUSTER_4497
Alpha_AOA_ma1	Alpha_AOA_ma1_-_T1_L11	GWHAABI00000006_88	139	12559.1	arCOG08723	S	-	Uncharacterized protein	_EMPTY_	_EMPTY_	_EMPTY_	_EMPTY_	4	Function unknown	CLUSTER_13786
Alpha_AOA_ma1	Alpha_AOA_ma1_-_T1_L11	GWHAABI00000006_89	140	13000	arCOG04214	H	_EMPTY_	Thiamine monophosphate synthetase YjbQ- ThiE analog	COG00432	pfam01894	_EMPTY_	TIGR00149	3	Coenzyme transport and metabolism	CLUSTER_15180
Alpha_AOA_ma1	Alpha_AOA_ma1_-_T1_L11	GWHAABI00000006_90	55	6702.63	arCOG08724	S	-	Zn finger containing protein	_EMPTY_	_EMPTY_	_EMPTY_	_EMPTY_	4	Function unknown	CLUSTER_26976
Alpha_AOA_ma1	Alpha_AOA_ma1_-_T1_L11	GWHAABI00000006_91	150	14612.2	arCOG02100	K	TroR	Mn-dependent transcriptional regulator (DtxR family)	COG01321	pfam01325-pfam02742	_EMPTY_	_EMPTY_	1	Transcription	CLUSTER_14416
Alpha_AOA_ma1	Alpha_AOA_ma1_-_T1_L11	GWHAABI00000006_9	157	7838.66	arCOG10512	S	-	Uncharacterized protein	_EMPTY_	pfam06156	_EMPTY_	TIGR02168	4	Function unknown	CLUSTER_16267
Alpha_AOA_ma1	Alpha_AOA_ma1_-_T1_L11	GWHAABI00000006_92	256	24557.7	arCOG02038	K	-	Sugar-specific transcriptional regulator TrmB	COG01378	_EMPTY_	_EMPTY_	_EMPTY_	1	Transcription	CLUSTER_6381
Alpha_AOA_ma1	Alpha_AOA_ma1_-_T1_L11	GWHAABI00000006_93	560	80295.1	arCOG00933	H	-	7-8-dihydro-6-hydroxymethylpterin dimethyltransferase- radical SAM superfamily enzyme	COG01964	pfam04055	cd01335	TIGR02666	3	Coenzyme transport and metabolism	CLUSTER_1435
Alpha_AOA_ma1	Alpha_AOA_ma1_-_T1_L11	GWHAABI00000006_94	713	23260.6	arCOG02044	M	AglB	Oligosaccharyltransferase membrane subunit	COG01287	pfam02516	_EMPTY_	TIGR04154	2	Cell wall/membrane/envelope biogenesis	CLUSTER_293
Alpha_AOA_ma1	Alpha_AOA_ma1_-_T1_L11	GWHAABI00000006_95	262	2555.52	arCOG02877	G	CDA1	Peptidoglycan/xylan/chitin deacetylase- PgdA/CDA1 family	COG00726	_EMPTY_	cd10931	_EMPTY_	3	Carbohydrate transport and metabolism	CLUSTER_9438
Alpha_AOA_ma1	Alpha_AOA_ma1_-_T1_L11	GWHAABI00000006_96	360	2457.45	arCOG06897	R	-	Predicted ATP-grasp enzyme	COG03919	pfam15632	_EMPTY_	TIGR01369	4	General function prediction only	CLUSTER_5262
Alpha_AOA_ma1	Alpha_AOA_ma1_-_T1_L11	GWHAABI00000006_97	197	656.281	arCOG02293	R	-	HAD superfamily hydrolase	COG00637	pfam13419	cd01427	TIGR02009	4	General function prediction only	CLUSTER_12107
Alpha_AOA_ma1	Alpha_AOA_ma1_-_T1_L11	GWHAABI00000006_98	136	2737.66	arCOG01403	M	AglL	Glycosyltransferase	COG00438	pfam13439-pfam00534	cd03804	TIGR02149	2	Cell wall/membrane/envelope biogenesis	CLUSTER_5514
Alpha_AOA_ma1	Alpha_AOA_ma1_-_T1_L11	GWHAABI00000007_10	144	13622.9	arCOG08754	S	-	Uncharacterized protein	_EMPTY_	_EMPTY_	_EMPTY_	_EMPTY_	4	Function unknown	CLUSTER_16433
Alpha_AOA_ma1	Alpha_AOA_ma1_-_T1_L11	GWHAABI00000007_11	355	38679.2	arCOG06344	I	PhaC	Poly(3-hydroxyalkanoate) synthetase	COG03243	pfam07167-pfam00561	_EMPTY_	TIGR01836	3	Lipid transport and metabolism	CLUSTER_4669
Alpha_AOA_ma1	Alpha_AOA_ma1_-_T1_L11	GWHAABI00000007_12	193	17645.1	arCOG06343	Q	-	Poly(R)-hydroxyalkanoic acid synthase- class III- PhaE subunit	_EMPTY_	pfam09712	_EMPTY_	TIGR01834	3	Secondary metabolites biosynthesis; transport and catabolism	CLUSTER_13032
Alpha_AOA_ma1	Alpha_AOA_ma1_-_T1_L11	GWHAABI00000007_1	29	0	-1	_EMPTY_	_EMPTY_	_EMPTY_	_EMPTY_	_EMPTY_	_EMPTY_	_EMPTY_	_EMPTY_	_EMPTY_	CLUSTER_29677
Alpha_AOA_ma1	Alpha_AOA_ma1_-_T1_L11	GWHAABI00000007_13	131	11692.2	arCOG08684	R	-	Roadblock/LC7 domain superfamily protein	SC.00139	_EMPTY_	_EMPTY_	_EMPTY_	4	General function prediction only	CLUSTER_18819
Alpha_AOA_ma1	Alpha_AOA_ma1_-_T1_L11	GWHAABI00000007_14	304	27426.1	arCOG01981	K	SUA7	Transcription initiation factor TFIIB- Brf1 subunit/Transcription initiation factor TFIIB	COG01405	pfam08271-pfam00382-pfam00382	cd00043	_EMPTY_	1	Transcription	CLUSTER_5387
Alpha_AOA_ma1	Alpha_AOA_ma1_-_T1_L11	GWHAABI00000007_15	479	22117.7	arCOG03032	R	-	TPR repeats containing protein	COG00457	pfam13414-pfam13414	cd00189	TIGR02917	4	General function prediction only	CLUSTER_1896
Alpha_AOA_ma1	Alpha_AOA_ma1_-_T1_L11	GWHAABI00000007_16	116	2518.26	arCOG08756	S	-	Uncharacterized protein	_EMPTY_	_EMPTY_	_EMPTY_	_EMPTY_	4	Function unknown	CLUSTER_19557
Alpha_AOA_ma1	Alpha_AOA_ma1_-_T1_L11	GWHAABI00000007_17	335	20570.5	arCOG01940	H	BirA	Biotin-(acetyl-CoA carboxylase) ligase	COG00340	pfam03099	_EMPTY_	TIGR00121	3	Coenzyme transport and metabolism	CLUSTER_6189
Alpha_AOA_ma1	Alpha_AOA_ma1_-_T1_L11	GWHAABI00000007_18	157	4291.72	arCOG03748	K	MarR	Transcriptional regulator- MarR family	COG01846	pfam07381	_EMPTY_	_EMPTY_	1	Transcription	CLUSTER_13988
Alpha_AOA_ma1	Alpha_AOA_ma1_-_T1_L11	GWHAABI00000007_19	138	9437.87	arCOG04227	R	-	Predicted CoA-binding protein	COG01832	pfam13380	_EMPTY_	TIGR02717	4	General function prediction only	CLUSTER_16187
Alpha_AOA_ma1	Alpha_AOA_ma1_-_T1_L11	GWHAABI00000007_20	133	8326.86	arCOG05491	S	-	Uncharacterized protein	_EMPTY_	_EMPTY_	_EMPTY_	_EMPTY_	4	Function unknown	CLUSTER_18261
Alpha_AOA_ma1	Alpha_AOA_ma1_-_T1_L11	GWHAABI00000007_21	404	41873.6	arCOG00357	J	GTP1	Ribosome-binding ATPase YchF- GTP1/OBG family	COG00012	pfam01926-pfam08438-pfam02824	cd01899-cd01669	TIGR02729	1	Translation; ribosomal structure and biogenesis	CLUSTER_3018
Alpha_AOA_ma1	Alpha_AOA_ma1_-_T1_L11	GWHAABI00000007_22	308	14501.5	arCOG04233	P	FepB	ABC-type Fe3+-hydroxamate transport system- periplasmic component	COG00614	pfam01497	cd01143	TIGR04281	3	Inorganic ion transport and metabolism	CLUSTER_5049
Alpha_AOA_ma1	Alpha_AOA_ma1_-_T1_L11	GWHAABI00000007_23	89	0	-1	_EMPTY_	_EMPTY_	_EMPTY_	_EMPTY_	_EMPTY_	_EMPTY_	_EMPTY_	_EMPTY_	_EMPTY_	CLUSTER_2015
Alpha_AOA_ma1	Alpha_AOA_ma1_-_T1_L11	GWHAABI00000007_2	43	0	-1	_EMPTY_	_EMPTY_	_EMPTY_	_EMPTY_	_EMPTY_	_EMPTY_	_EMPTY_	_EMPTY_	_EMPTY_	CLUSTER_33953
Alpha_AOA_ma1	Alpha_AOA_ma1_-_T1_L11	GWHAABI00000007_24	388	33061.8	arCOG04269	L	NreA	DNA repair protein NreA	COG01602	pfam04894-pfam04895	_EMPTY_	_EMPTY_	1	Replication; recombination and repair	CLUSTER_3234
Alpha_AOA_ma1	Alpha_AOA_ma1_-_T1_L11	GWHAABI00000007_25	60	0	-1	_EMPTY_	_EMPTY_	_EMPTY_	_EMPTY_	_EMPTY_	_EMPTY_	_EMPTY_	_EMPTY_	_EMPTY_	CLUSTER_30354
Alpha_AOA_ma1	Alpha_AOA_ma1_-_T1_L11	GWHAABI00000007_26	132	0	-1	_EMPTY_	_EMPTY_	_EMPTY_	_EMPTY_	_EMPTY_	_EMPTY_	_EMPTY_	_EMPTY_	_EMPTY_	CLUSTER_19104
Alpha_AOA_ma1	Alpha_AOA_ma1_-_T1_L11	GWHAABI00000007_27	105	9367.9	arCOG08644	S	-	Uncharacterized membrane protein	_EMPTY_	_EMPTY_	_EMPTY_	_EMPTY_	4	Function unknown	CLUSTER_22178
Alpha_AOA_ma1	Alpha_AOA_ma1_-_T1_L11	GWHAABI00000007_28	463	40867.4	arCOG00486	J	CysS	Cysteinyl-tRNA synthetase	COG00215	pfam01406-pfam09190	cd00672-cd07963	TIGR00435	1	Translation; ribosomal structure and biogenesis	CLUSTER_2230
Alpha_AOA_ma1	Alpha_AOA_ma1_-_T1_L11	GWHAABI00000007_29	263	18913.2	arCOG00069	H	NadE	NH3-dependent NAD+ synthetase	COG00171	pfam02540	cd00553	TIGR00552	3	Coenzyme transport and metabolism	CLUSTER_7786
Alpha_AOA_ma1	Alpha_AOA_ma1_-_T1_L11	GWHAABI00000007_30	101	13704.1	arCOG02852	P	{NirD}	Ferredoxin subunit of nitrite reductase or ring-hydroxylating dioxygenase	COG02146	pfam00355	cd03528	TIGR02377	3	Inorganic ion transport and metabolism	CLUSTER_18606
Alpha_AOA_ma1	Alpha_AOA_ma1_-_T1_L11	GWHAABI00000007_31	414	51618.8	arCOG04137	H	SAM1	S-adenosylhomocysteine hydrolase	COG00499	pfam05221	cd00401	TIGR00936	3	Coenzyme transport and metabolism	CLUSTER_3275
Alpha_AOA_ma1	Alpha_AOA_ma1_-_T1_L11	GWHAABI00000007_32	554	59335.6	arCOG00810	J	MetG	Methionyl-tRNA synthetase	COG00143	pfam09334-pfam08264	cd00814-cd07957	TIGR00398	1	Translation; ribosomal structure and biogenesis	CLUSTER_1299
Alpha_AOA_ma1	Alpha_AOA_ma1_-_T1_L11	GWHAABI00000007_3	282	12897.4	arCOG01792	Q	-	SAM-dependent methyltransferase	COG00500	pfam08241	cd02440	TIGR01934	3	Secondary metabolites biosynthesis; transport and catabolism	CLUSTER_6163
Alpha_AOA_ma1	Alpha_AOA_ma1_-_T1_L11	GWHAABI00000007_33	251	17206.1	arCOG07550	R	-	Alpha/beta superfamily hydrolase	COG04782	pfam05277	_EMPTY_	_EMPTY_	4	General function prediction only	CLUSTER_8027
Alpha_AOA_ma1	Alpha_AOA_ma1_-_T1_L11	GWHAABI00000007_34	178	3631.67	arCOG01117	K	-	Lrp/AsnC family C-terminal domain	COG01522	pfam01037	_EMPTY_	_EMPTY_	1	Transcription	CLUSTER_14087
Alpha_AOA_ma1	Alpha_AOA_ma1_-_T1_L11	GWHAABI00000007_35	80	4523.57	arCOG01117	K	-	Lrp/AsnC family C-terminal domain	COG01522	pfam01037	_EMPTY_	_EMPTY_	1	Transcription	CLUSTER_18472
Alpha_AOA_ma1	Alpha_AOA_ma1_-_T1_L11	GWHAABI00000007_36	307	31768.4	arCOG01564	J	SelB	Selenocysteine-specific translation elongation factor or SelB-II domain	COG03276	_EMPTY_	cd03696	TIGR00475	1	Translation; ribosomal structure and biogenesis	CLUSTER_5070
Alpha_AOA_ma1	Alpha_AOA_ma1_-_T1_L11	GWHAABI00000007_37	333	41098.7	arCOG04465	E	IlvC	Ketol-acid reductoisomerase	COG00059	pfam07991-pfam01450	cd00401	TIGR00465	3	Amino acid transport and metabolism	CLUSTER_5875
Alpha_AOA_ma1	Alpha_AOA_ma1_-_T1_L11	GWHAABI00000007_38	141	16873.5	arCOG01710	I	Sbm	Methylmalonyl-CoA mutase- C-terminal domain/subunit (cobalamin-binding)	COG02185	pfam02310	cd02071	TIGR00640	3	Lipid transport and metabolism	CLUSTER_16605
Alpha_AOA_ma1	Alpha_AOA_ma1_-_T1_L11	GWHAABI00000007_39	834	66344.1	arCOG02969	E	PepN	Aminopeptidase N	COG00308	pfam01433-pfam11838	cd09601	TIGR02412	3	Amino acid transport and metabolism	CLUSTER_472
Alpha_AOA_ma1	Alpha_AOA_ma1_-_T1_L11	GWHAABI00000007_40	136	7798.51	arCOG08685	S	-	Uncharacterized protein	_EMPTY_	_EMPTY_	_EMPTY_	_EMPTY_	4	Function unknown	CLUSTER_16889
Alpha_AOA_ma1	Alpha_AOA_ma1_-_T1_L11	GWHAABI00000007_41	302	25716.5	arCOG01226	O	ArgK	Putative periplasmic protein kinase ArgK or related GTPase of G3E family	COG01703	pfam03308	cd03114	TIGR00750	2	Posttranslational modification; protein turnover; chaperones	CLUSTER_5844
Alpha_AOA_ma1	Alpha_AOA_ma1_-_T1_L11	GWHAABI00000007_42	531	57352.1	arCOG04232	I	Sbm	Methylmalonyl-CoA mutase	COG01884	pfam01642	cd03680	TIGR00641	3	Lipid transport and metabolism	CLUSTER_825
Alpha_AOA_ma1	Alpha_AOA_ma1_-_T1_L11	GWHAABI00000007_43	133	17428.1	arCOG02706	E	GloA	Lactoylglutathione lyase or related enzyme	COG00346	pfam13669	cd07249	TIGR03081	3	Amino acid transport and metabolism	CLUSTER_15583
Alpha_AOA_ma1	Alpha_AOA_ma1_-_T1_L11	GWHAABI00000007_44	186	19009.6	arCOG00608	K	-	Predicted transcriptional regulator with C-terminal CBS domains	COG03620	pfam01381-pfam00571-pfam00571	cd00093-cd04609	TIGR03070-TIGR01137	1	Transcription	CLUSTER_11809
Alpha_AOA_ma1	Alpha_AOA_ma1_-_T1_L11	GWHAABI00000007_4	44	4677.65	arCOG11735	S	-	Uncharacterized protein	_EMPTY_	_EMPTY_	_EMPTY_	_EMPTY_	4	Function unknown	CLUSTER_31053
Alpha_AOA_ma1	Alpha_AOA_ma1_-_T1_L11	GWHAABI00000007_45	890	90211.8	arCOG01111	G	PpsA	Phosphoenolpyruvate synthase/pyruvate phosphate dikinase	COG00574	pfam01326-pfam00391-pfam02896	_EMPTY_	TIGR01418	3	Carbohydrate transport and metabolism	CLUSTER_333
Alpha_AOA_ma1	Alpha_AOA_ma1_-_T1_L11	GWHAABI00000007_46	219	17880.2	arCOG01087	G	TpiA	Triosephosphate isomerase	COG00149	pfam00121	cd00311	TIGR00419	3	Carbohydrate transport and metabolism	CLUSTER_10911
Alpha_AOA_ma1	Alpha_AOA_ma1_-_T1_L11	GWHAABI00000007_47	95	7327.7	arCOG05022	S	-	Uncharacterized protein- contains PQ loop repeat	COG04095	pfam04193	_EMPTY_	_EMPTY_	4	Function unknown	CLUSTER_22802
Alpha_AOA_ma1	Alpha_AOA_ma1_-_T1_L11	GWHAABI00000007_48	855	85336.9	arCOG15272	L	PolB1	DNA polymerase PolB1	COG00417	_EMPTY_	_EMPTY_	_EMPTY_	1	Replication; recombination and repair	CLUSTER_388
Alpha_AOA_ma1	Alpha_AOA_ma1_-_T1_L11	GWHAABI00000007_49	162	17206.6	arCOG01487	F	ComEB	Deoxycytidylate deaminase	COG02131	pfam00383	cd01286	TIGR02571	3	Nucleotide transport and metabolism	CLUSTER_11593
Alpha_AOA_ma1	Alpha_AOA_ma1_-_T1_L11	GWHAABI00000007_50	503	45775.1	arCOG00872	L	MPH1	ERCC4-like helicase	COG01111	pfam00270-pfam00271-pfam02732-pfam12826	cd00046-cd12089-cd00079-cd00056	TIGR00643-TIGR00580-TIGR00596	1	Replication; recombination and repair	CLUSTER_1470
Alpha_AOA_ma1	Alpha_AOA_ma1_-_T1_L11	GWHAABI00000007_5	165	8662.83	arCOG03633	S	-	Uncharacterized membrane protein YckC- RDD family	COG01714	pfam06271	_EMPTY_	_EMPTY_	4	Function unknown	CLUSTER_12241
Alpha_AOA_ma1	Alpha_AOA_ma1_-_T1_L11	GWHAABI00000007_51	92	3716.79	arCOG11285	S	-	Uncharacterized protein	_EMPTY_	_EMPTY_	_EMPTY_	_EMPTY_	4	Function unknown	CLUSTER_23922
Alpha_AOA_ma1	Alpha_AOA_ma1_-_T1_L11	GWHAABI00000007_52	93	8125.51	arCOG07441	O	SurA	Parvulin-like peptidyl-prolyl isomerase	COG00760	pfam00639	_EMPTY_	TIGR02933	2	Posttranslational modification; protein turnover; chaperones	CLUSTER_21697
Alpha_AOA_ma1	Alpha_AOA_ma1_-_T1_L11	GWHAABI00000007_53	94	8397.07	arCOG10567	S	-	Uncharacterized protein	_EMPTY_	_EMPTY_	_EMPTY_	_EMPTY_	4	Function unknown	CLUSTER_20898
Alpha_AOA_ma1	Alpha_AOA_ma1_-_T1_L11	GWHAABI00000007_54	134	14548.3	arCOG05495	S	-	Uncharacterized protein- contains N-terminal coiled-coil domain	COG04911	pfam09969	_EMPTY_	_EMPTY_	4	Function unknown	CLUSTER_17460
Alpha_AOA_ma1	Alpha_AOA_ma1_-_T1_L11	GWHAABI00000007_55	77	2372.88	arCOG02037	K	-	Sugar-specific transcriptional regulator TrmB	COG01378	pfam01978	cd00090	_EMPTY_	1	Transcription	CLUSTER_5958
Alpha_AOA_ma1	Alpha_AOA_ma1_-_T1_L11	GWHAABI00000007_56	72	3317.19	arCOG11519	S	-	Uncharacterized protein	_EMPTY_	_EMPTY_	_EMPTY_	_EMPTY_	4	Function unknown	CLUSTER_25001
Alpha_AOA_ma1	Alpha_AOA_ma1_-_T1_L11	GWHAABI00000007_57	295	24548.5	arCOG00480	H	MenA	1-4-dihydroxy-2-naphthoate octaprenyltransferase	COG01575	pfam01040	cd13962	TIGR02235	3	Coenzyme transport and metabolism	CLUSTER_6741
Alpha_AOA_ma1	Alpha_AOA_ma1_-_T1_L11	GWHAABI00000007_58	367	32921.3	arCOG01623	C	Tas	Aryl-alcohol dehydrogenase related enzyme	COG00667	pfam00248	cd06660	TIGR01293	3	Energy production and conversion	CLUSTER_3351
Alpha_AOA_ma1	Alpha_AOA_ma1_-_T1_L11	GWHAABI00000007_59	122	11880.8	arCOG08684	R	-	Roadblock/LC7 domain superfamily protein	SC.00139	_EMPTY_	_EMPTY_	_EMPTY_	4	General function prediction only	CLUSTER_18819
Alpha_AOA_ma1	Alpha_AOA_ma1_-_T1_L11	GWHAABI00000007_60	49	6471.75	arCOG04508	P	ZntA	TRASH/YHS-like protein- metallochaperone	COG03350	pfam04945	cd01057	_EMPTY_	3	Inorganic ion transport and metabolism	CLUSTER_29200
Alpha_AOA_ma1	Alpha_AOA_ma1_-_T1_L11	GWHAABI00000007_6	128	9029.22	arCOG05565	R	-	Roadblock/LC7 domain superfamily protein	SC.00139	_EMPTY_	_EMPTY_	_EMPTY_	4	General function prediction only	CLUSTER_16876
Alpha_AOA_ma1	Alpha_AOA_ma1_-_T1_L11	GWHAABI00000007_61	319	22259.8	arCOG00071	E	AsnB	Asparagine synthase (glutamine-hydrolyzing)	COG00367	pfam00733	cd01991	TIGR01536	3	Amino acid transport and metabolism	CLUSTER_4665
Alpha_AOA_ma1	Alpha_AOA_ma1_-_T1_L11	GWHAABI00000007_62	139	17019.8	arCOG00017	R	-	Predicted transcriptional regulator	COG02522	pfam01381	cd00093	TIGR01615	4	General function prediction only	CLUSTER_16508
Alpha_AOA_ma1	Alpha_AOA_ma1_-_T1_L11	GWHAABI00000007_63	103	4466.65	arCOG01753	K	Ssh10b	Archaeal DNA-binding protein Alba	COG01581	pfam01918	_EMPTY_	TIGR00285	1	Transcription	CLUSTER_21405
Alpha_AOA_ma1	Alpha_AOA_ma1_-_T1_L11	GWHAABI00000007_64	176	9856.2	arCOG01268	K	Rpo6/RpoZ	DNA-directed RNA polymerase subunit K/omega	COG01758	pfam01192	_EMPTY_	_EMPTY_	1	Transcription	CLUSTER_10733
Alpha_AOA_ma1	Alpha_AOA_ma1_-_T1_L11	GWHAABI00000007_65	129	9588.7	arCOG04488	S	-	Uncharacterized protein	COG02164	pfam04126	_EMPTY_	_EMPTY_	4	Function unknown	CLUSTER_17225
Alpha_AOA_ma1	Alpha_AOA_ma1_-_T1_L11	GWHAABI00000007_66	101	6546.65	arCOG04327	J	RPS25	Ribosomal protein S25	COG04901	pfam03297	_EMPTY_	_EMPTY_	1	Translation; ribosomal structure and biogenesis	CLUSTER_17670
Alpha_AOA_ma1	Alpha_AOA_ma1_-_T1_L11	GWHAABI00000007_67	71	7313.01	arCOG05330	S	-	Uncharacterized protein	_EMPTY_	_EMPTY_	_EMPTY_	_EMPTY_	4	Function unknown	CLUSTER_13627
Alpha_AOA_ma1	Alpha_AOA_ma1_-_T1_L11	GWHAABI00000007_68	365	36120.5	arCOG04142	O	DYS1	Deoxyhypusine synthase	COG01899	pfam01916	_EMPTY_	TIGR00321	2	Posttranslational modification; protein turnover; chaperones	CLUSTER_3407
Alpha_AOA_ma1	Alpha_AOA_ma1_-_T1_L11	GWHAABI00000007_69	111	6408.29	arCOG08657	S	-	Uncharacterized protein	_EMPTY_	_EMPTY_	_EMPTY_	_EMPTY_	4	Function unknown	CLUSTER_18460
Alpha_AOA_ma1	Alpha_AOA_ma1_-_T1_L11	GWHAABI00000007_70	116	0	-1	_EMPTY_	_EMPTY_	_EMPTY_	_EMPTY_	_EMPTY_	_EMPTY_	_EMPTY_	_EMPTY_	_EMPTY_	CLUSTER_20832
Alpha_AOA_ma1	Alpha_AOA_ma1_-_T1_L11	GWHAABI00000007_7	152	12886.1	arCOG02816	O	MsrA	Peptide methionine sulfoxide reductase	COG00225	pfam01625	_EMPTY_	TIGR00401	2	Posttranslational modification; protein turnover; chaperones	CLUSTER_11770
Alpha_AOA_ma1	Alpha_AOA_ma1_-_T1_L11	GWHAABI00000007_71	67	0	-1	_EMPTY_	_EMPTY_	_EMPTY_	_EMPTY_	_EMPTY_	_EMPTY_	_EMPTY_	_EMPTY_	_EMPTY_	CLUSTER_2530
Alpha_AOA_ma1	Alpha_AOA_ma1_-_T1_L11	GWHAABI00000007_72	265	3639.52	arCOG10597	R	-	Hemocyanin family protein- binds copper ions	_EMPTY_	pfam00264	_EMPTY_	_EMPTY_	4	General function prediction only	CLUSTER_8506
Alpha_AOA_ma1	Alpha_AOA_ma1_-_T1_L11	GWHAABI00000007_73	110	0	-1	_EMPTY_	_EMPTY_	_EMPTY_	_EMPTY_	_EMPTY_	_EMPTY_	_EMPTY_	_EMPTY_	_EMPTY_	CLUSTER_21549
Alpha_AOA_ma1	Alpha_AOA_ma1_-_T1_L11	GWHAABI00000007_74	105	0	-1	_EMPTY_	_EMPTY_	_EMPTY_	_EMPTY_	_EMPTY_	_EMPTY_	_EMPTY_	_EMPTY_	_EMPTY_	CLUSTER_19034
Alpha_AOA_ma1	Alpha_AOA_ma1_-_T1_L11	GWHAABI00000007_75	623	54975.9	arCOG00401	J	ThrS	Threonyl-tRNA synthetase	COG00441	pfam00587-pfam03129	cd00771-cd00860	TIGR00418	1	Translation; ribosomal structure and biogenesis	CLUSTER_973
Alpha_AOA_ma1	Alpha_AOA_ma1_-_T1_L11	GWHAABI00000007_76	292	29786.6	arCOG01700	E	SpeB	Arginase family enzyme	COG00010	pfam00491	cd11593	TIGR01230	3	Amino acid transport and metabolism	CLUSTER_6631
Alpha_AOA_ma1	Alpha_AOA_ma1_-_T1_L11	GWHAABI00000007_77	191	18389.9	arCOG00670	I	PgsA	Phosphatidylglycerophosphate synthase	COG00558	pfam01066	_EMPTY_	_EMPTY_	3	Lipid transport and metabolism	CLUSTER_12647
Alpha_AOA_ma1	Alpha_AOA_ma1_-_T1_L11	GWHAABI00000007_78	98	11583.8	arCOG04305	J	RPS26B	Ribosomal protein S26	COG04830	pfam01283	_EMPTY_	_EMPTY_	1	Translation; ribosomal structure and biogenesis	CLUSTER_20585
Alpha_AOA_ma1	Alpha_AOA_ma1_-_T1_L11	GWHAABI00000007_79	290	21056.7	arCOG00016	G	RbsK	Sugar kinase- ribokinase family	COG00524	_EMPTY_	cd01937	_EMPTY_	3	Carbohydrate transport and metabolism	CLUSTER_6153
Alpha_AOA_ma1	Alpha_AOA_ma1_-_T1_L11	GWHAABI00000007_80	190	5420.67	arCOG02298	N	FlaK/PulO	Peptidase A24A- prepilin type IV	COG01989	pfam01478-pfam06847	_EMPTY_	_EMPTY_	2	Cell motility	CLUSTER_10975
Alpha_AOA_ma1	Alpha_AOA_ma1_-_T1_L11	GWHAABI00000007_81	333	32838.1	arCOG01348	H	nadF	NAD kinase	COG00061	pfam01513	_EMPTY_	_EMPTY_	3	Coenzyme transport and metabolism	CLUSTER_6054
Alpha_AOA_ma1	Alpha_AOA_ma1_-_T1_L11	GWHAABI00000007_82	534	59352	arCOG00063	F	PyrG	CTP synthase (UTP-ammonia lyase)	COG00504	pfam06418-pfam00117	cd03113-cd01746	TIGR00337	3	Nucleotide transport and metabolism	CLUSTER_1367
Alpha_AOA_ma1	Alpha_AOA_ma1_-_T1_L11	GWHAABI00000007_8	265	12651.6	arCOG01648	R	MhpC	Alpha/beta superfamily hydrolase	COG00596	pfam12697	_EMPTY_	TIGR02427	4	General function prediction only	CLUSTER_8071
Alpha_AOA_ma1	Alpha_AOA_ma1_-_T1_L11	GWHAABI00000007_83	267	24444.7	arCOG01086	E	TrpA	Tryptophan synthase alpha chain	COG00159	pfam00290	cd04724	TIGR00262	3	Amino acid transport and metabolism	CLUSTER_8121
Alpha_AOA_ma1	Alpha_AOA_ma1_-_T1_L11	GWHAABI00000007_84	396	48825.2	arCOG01433	E	TrpB	Tryptophan synthase beta chain	COG00133	pfam00291	cd06446	TIGR00263	3	Amino acid transport and metabolism	CLUSTER_3544
Alpha_AOA_ma1	Alpha_AOA_ma1_-_T1_L11	GWHAABI00000007_85	259	17440.9	arCOG01088	E	TrpC	Indole-3-glycerol phosphate synthase	COG00134	pfam00218	cd00331	_EMPTY_	3	Amino acid transport and metabolism	CLUSTER_8230
Alpha_AOA_ma1	Alpha_AOA_ma1_-_T1_L11	GWHAABI00000007_86	347	29317.7	arCOG02012	E	TrpD	Anthranilate phosphoribosyltransferase	COG00547	pfam02885-pfam00591	_EMPTY_	TIGR01245	3	Amino acid transport and metabolism	CLUSTER_4349
Alpha_AOA_ma1	Alpha_AOA_ma1_-_T1_L11	GWHAABI00000007_87	197	18622.8	arCOG00086	E	TrpG	Anthranilate/para-aminobenzoate synthase component II	COG00512	pfam00117	cd01743	TIGR00566	3	Amino acid transport and metabolism	CLUSTER_13025
Alpha_AOA_ma1	Alpha_AOA_ma1_-_T1_L11	GWHAABI00000007_88	449	40516.3	arCOG02014	E	TrpE	Anthranilate/para-aminobenzoate synthase component I	COG00147	pfam04715-pfam00425	_EMPTY_	TIGR01820	3	Amino acid transport and metabolism	CLUSTER_2537
Alpha_AOA_ma1	Alpha_AOA_ma1_-_T1_L11	GWHAABI00000007_89	63	3234.32	arCOG14064	S	-	Uncharacterized protein	_EMPTY_	_EMPTY_	_EMPTY_	_EMPTY_	4	Function unknown	CLUSTER_24640
Alpha_AOA_ma1	Alpha_AOA_ma1_-_T1_L11	GWHAABI00000007_90	250	4521.38	arCOG10557	S	-	Uncharacterized protein	_EMPTY_	_EMPTY_	cd04202	_EMPTY_	4	Function unknown	CLUSTER_10062
Alpha_AOA_ma1	Alpha_AOA_ma1_-_T1_L11	GWHAABI00000007_91	33	0	-1	_EMPTY_	_EMPTY_	_EMPTY_	_EMPTY_	_EMPTY_	_EMPTY_	_EMPTY_	_EMPTY_	_EMPTY_	CLUSTER_30242
Alpha_AOA_ma1	Alpha_AOA_ma1_-_T1_L11	GWHAABI00000007_9	142	12967.8	arCOG03937	K	AbrB	AbrB family transcriptional regulator	COG02002	pfam04014	cd00508	TIGR01439	1	Transcription	CLUSTER_17998
Alpha_AOA_ma1	Alpha_AOA_ma1_-_T1_L11	GWHAABI00000007_92	30	0	-1	_EMPTY_	_EMPTY_	_EMPTY_	_EMPTY_	_EMPTY_	_EMPTY_	_EMPTY_	_EMPTY_	_EMPTY_	CLUSTER_34780
Alpha_AOA_ma1	Alpha_AOA_ma1_-_T1_L11	GWHAABI00000007_93	99	5946.41	arCOG02021	P	PspE	Rhodanese-related sulfurtransferase	COG00607	pfam00581	cd00158	TIGR02981	3	Inorganic ion transport and metabolism	CLUSTER_19227
Alpha_AOA_ma1	Alpha_AOA_ma1_-_T1_L11	GWHAABI00000007_95	220	14596	arCOG00905	L	-	Uracil-DNA glycosylase	COG01573	pfam03167	cd10031	TIGR00758	1	Replication; recombination and repair	CLUSTER_9330
Alpha_AOA_ma1	Alpha_AOA_ma1_-_T1_L11	GWHAABI00000007_96	67	4134.39	arCOG14328	S	-	Uncharacterized protein	_EMPTY_	_EMPTY_	_EMPTY_	_EMPTY_	4	Function unknown	CLUSTER_23706
Alpha_AOA_ma1	Alpha_AOA_ma1_-_T1_L11	GWHAABI00000007_97	76	3035.71	arCOG01915	O	HflC	Membrane protease subunit- stomatin/prohibitin homolog	COG00330	pfam01145	cd08826	TIGR01933	2	Posttranslational modification; protein turnover; chaperones	CLUSTER_6657
Alpha_AOA_ma1	Alpha_AOA_ma1_-_T1_L11	GWHAABI00000008_10	125	3569.56	arCOG10552	S	-	Uncharacterized protein	_EMPTY_	_EMPTY_	cd08196	_EMPTY_	4	Function unknown	CLUSTER_18178
Alpha_AOA_ma1	Alpha_AOA_ma1_-_T1_L11	GWHAABI00000008_11	106	6672.61	arCOG08697	S	-	Uncharacterized protein	_EMPTY_	_EMPTY_	_EMPTY_	_EMPTY_	4	Function unknown	CLUSTER_19549
Alpha_AOA_ma1	Alpha_AOA_ma1_-_T1_L11	GWHAABI00000008_12	150	8244.44	arCOG11395	S	-	Uncharacterized protein	_EMPTY_	_EMPTY_	_EMPTY_	_EMPTY_	4	Function unknown	CLUSTER_9155
Alpha_AOA_ma1	Alpha_AOA_ma1_-_T1_L11	GWHAABI00000008_13	189	12663.1	arCOG00919	L	-	Holliday junction resolvase- archaeal type	COG01591	pfam01870	cd00523	_EMPTY_	1	Replication; recombination and repair	CLUSTER_12149
Alpha_AOA_ma1	Alpha_AOA_ma1_-_T1_L11	GWHAABI00000008_14	276	5390.02	arCOG01631	O	-	Protein lysine SAM-dependent methyltransferase	COG00500	pfam08123	_EMPTY_	_EMPTY_	2	Posttranslational modification; protein turnover; chaperones	CLUSTER_5339
Alpha_AOA_ma1	Alpha_AOA_ma1_-_T1_L11	GWHAABI00000008_15	103	4759.13	arCOG01289	R	-	OB-fold domain and Zn-ribbon containing protein- possible acyl-CoA-binding protein	COG01545	_EMPTY_	_EMPTY_	_EMPTY_	4	General function prediction only	CLUSTER_21433
Alpha_AOA_ma1	Alpha_AOA_ma1_-_T1_L11	GWHAABI00000008_16	370	25037.8	arCOG01278	I	PaaJ	Acetyl-CoA acetyltransferase	COG00183	pfam08545	cd00829	TIGR01930	3	Lipid transport and metabolism	CLUSTER_4607
Alpha_AOA_ma1	Alpha_AOA_ma1_-_T1_L11	GWHAABI00000008_17	322	19784.2	arCOG02410	C	Mer	Coenzyme F420-dependent N5-N10-methylene tetrahydromethanopterin reductase or related flavin-dependent oxidoreductase	COG02141	pfam00296	cd01097	TIGR03555	3	Energy production and conversion	CLUSTER_6232
Alpha_AOA_ma1	Alpha_AOA_ma1_-_T1_L11	GWHAABI00000008_1	76	3064.9	arCOG01915	O	HflC	Membrane protease subunit- stomatin/prohibitin homolog	COG00330	pfam01145	cd08826	TIGR01933	2	Posttranslational modification; protein turnover; chaperones	CLUSTER_6657
Alpha_AOA_ma1	Alpha_AOA_ma1_-_T1_L11	GWHAABI00000008_18	49	1495.8	arCOG11967	S	-	Uncharacterized protein	_EMPTY_	_EMPTY_	_EMPTY_	_EMPTY_	4	Function unknown	CLUSTER_29649
Alpha_AOA_ma1	Alpha_AOA_ma1_-_T1_L11	GWHAABI00000008_19	223	15387.3	arCOG00663	M	GCD1	Nucleoside-diphosphate-sugar pyrophosphorylase involved in lipopolysaccharide biosynthesis/translation initiation factor 2B- gamma/epsilon subunit	COG01208	pfam00483	cd04181	TIGR03992	2	Cell wall/membrane/envelope biogenesis	CLUSTER_7793
Alpha_AOA_ma1	Alpha_AOA_ma1_-_T1_L11	GWHAABI00000008_20	126	3391.5	arCOG08709	S	-	Uncharacterized membrane protein	_EMPTY_	_EMPTY_	_EMPTY_	_EMPTY_	4	Function unknown	CLUSTER_18991
Alpha_AOA_ma1	Alpha_AOA_ma1_-_T1_L11	GWHAABI00000008_21	385	24799.3	arCOG01597	F	PurK	Phosphoribosylaminoimidazole carboxylase (NCAIR synthetase)	COG00026	pfam02222	_EMPTY_	TIGR01161	3	Nucleotide transport and metabolism	CLUSTER_4534
Alpha_AOA_ma1	Alpha_AOA_ma1_-_T1_L11	GWHAABI00000008_22	192	19108.9	arCOG02464	F	PurE	Phosphoribosylcarboxyaminoimidazole (NCAIR) mutase	COG00041	pfam00731	cd02897	TIGR01162	3	Nucleotide transport and metabolism	CLUSTER_11850
Alpha_AOA_ma1	Alpha_AOA_ma1_-_T1_L11	GWHAABI00000008_23	403	37051.9	arCOG01431	E	IlvA	Threonine dehydratase	COG01171	pfam00291	cd01562-cd04886	TIGR01127	3	Amino acid transport and metabolism	CLUSTER_3186
Alpha_AOA_ma1	Alpha_AOA_ma1_-_T1_L11	GWHAABI00000008_24	282	15587	arCOG08708	S	-	Uncharacterized protein	_EMPTY_	_EMPTY_	_EMPTY_	_EMPTY_	4	Function unknown	CLUSTER_7398
Alpha_AOA_ma1	Alpha_AOA_ma1_-_T1_L11	GWHAABI00000008_25	252	13128.4	arCOG07810	T	CyaA	Adenylate cyclase- family 3	COG02114	pfam00211	cd07302	_EMPTY_	2	Signal transduction mechanisms	CLUSTER_6676
Alpha_AOA_ma1	Alpha_AOA_ma1_-_T1_L11	GWHAABI00000008_26	122	6420.23	arCOG10553	S	-	Uncharacterized protein	_EMPTY_	_EMPTY_	_EMPTY_	_EMPTY_	4	Function unknown	CLUSTER_14845
Alpha_AOA_ma1	Alpha_AOA_ma1_-_T1_L11	GWHAABI00000008_27	129	10227	arCOG08684	R	-	Roadblock/LC7 domain superfamily protein	SC.00139	_EMPTY_	_EMPTY_	_EMPTY_	4	General function prediction only	CLUSTER_18257
Alpha_AOA_ma1	Alpha_AOA_ma1_-_T1_L11	GWHAABI00000008_28	138	12208.9	arCOG02708	E	GloA	Lactoylglutathione lyase or related enzyme	COG00346	pfam00903	cd07233	TIGR00068	3	Amino acid transport and metabolism	CLUSTER_16610
Alpha_AOA_ma1	Alpha_AOA_ma1_-_T1_L11	GWHAABI00000008_29	73	8685.53	arCOG01117	K	-	Lrp/AsnC family C-terminal domain	COG01522	pfam01037	_EMPTY_	_EMPTY_	1	Transcription	CLUSTER_27466
Alpha_AOA_ma1	Alpha_AOA_ma1_-_T1_L11	GWHAABI00000008_30	80	8837.73	arCOG08032	K	-	DNA-binding transcriptional regulator- Lrp family	COG01522	_EMPTY_	_EMPTY_	_EMPTY_	1	Transcription	CLUSTER_24473
Alpha_AOA_ma1	Alpha_AOA_ma1_-_T1_L11	GWHAABI00000008_31	80	0	-1	_EMPTY_	_EMPTY_	_EMPTY_	_EMPTY_	_EMPTY_	_EMPTY_	_EMPTY_	_EMPTY_	_EMPTY_	CLUSTER_20071
Alpha_AOA_ma1	Alpha_AOA_ma1_-_T1_L11	GWHAABI00000008_32	154	5082.82	arCOG00826	K	WecD	Acetyltransferase (GNAT) family	COG00454	pfam00583	cd04301	TIGR01575	1	Transcription	CLUSTER_16797
Alpha_AOA_ma1	Alpha_AOA_ma1_-_T1_L11	GWHAABI00000008_33	179	10442.9	arCOG00489	H	PduO	Cob(I)alamin adenosyltransferase	COG02096	pfam01923	_EMPTY_	TIGR00636	3	Coenzyme transport and metabolism	CLUSTER_12230
Alpha_AOA_ma1	Alpha_AOA_ma1_-_T1_L11	GWHAABI00000008_34	178	6333.49	arCOG04311	F	-	5'-deoxynucleotidase- HD superfamily hydrolase	COG01896	pfam13023	cd00077	TIGR00277	3	Nucleotide transport and metabolism	CLUSTER_11527
Alpha_AOA_ma1	Alpha_AOA_ma1_-_T1_L11	GWHAABI00000008_35	75	4805.65	arCOG10554	S	-	Uncharacterized protein	_EMPTY_	_EMPTY_	_EMPTY_	_EMPTY_	4	Function unknown	CLUSTER_25330
Alpha_AOA_ma1	Alpha_AOA_ma1_-_T1_L11	GWHAABI00000008_36	100	8392.83	arCOG10555	S	-	Uncharacterized protein	_EMPTY_	_EMPTY_	_EMPTY_	_EMPTY_	4	Function unknown	CLUSTER_18277
Alpha_AOA_ma1	Alpha_AOA_ma1_-_T1_L11	GWHAABI00000008_37	116	9317.89	arCOG08655	S	-	Uncharacterized protein	SC.00187	_EMPTY_	_EMPTY_	_EMPTY_	4	Function unknown	CLUSTER_19367
Alpha_AOA_ma1	Alpha_AOA_ma1_-_T1_L11	GWHAABI00000008_38	412	44099.2	arCOG04422	R	-	Enzyme related to plant Lysine-oxoglutarate reductase/Saccharopine dehydrogenase	COG01915	pfam04455	cd12144	TIGR00300	4	General function prediction only	CLUSTER_3596
Alpha_AOA_ma1	Alpha_AOA_ma1_-_T1_L11	GWHAABI00000008_39	457	33477.9	arCOG01130	E	-	Aspartate/tyrosine/aromatic aminotransferase	COG00436	pfam00155	cd00609	TIGR03540	3	Amino acid transport and metabolism	CLUSTER_2821
Alpha_AOA_ma1	Alpha_AOA_ma1_-_T1_L11	GWHAABI00000008_40	621	43678.8	arCOG01529	I	Acs	Acyl-coenzyme A synthetase/AMP-(fatty) acid ligase	COG00365	pfam00501	cd05966	TIGR02188	3	Lipid transport and metabolism	CLUSTER_984
Alpha_AOA_ma1	Alpha_AOA_ma1_-_T1_L11	GWHAABI00000008_41	88	5145.96	arCOG10556	S	-	Uncharacterized protein	_EMPTY_	_EMPTY_	_EMPTY_	_EMPTY_	4	Function unknown	CLUSTER_24312
Alpha_AOA_ma1	Alpha_AOA_ma1_-_T1_L11	GWHAABI00000008_42	468	41320.1	arCOG01718	J	GatB	Asp-tRNAAsn/Glu-tRNAGln amidotransferase B subunit	COG00064	pfam02934-pfam02637	_EMPTY_	TIGR00133	1	Translation; ribosomal structure and biogenesis	CLUSTER_2034
Alpha_AOA_ma1	Alpha_AOA_ma1_-_T1_L11	GWHAABI00000008_43	482	44952.2	arCOG01717	J	GatA	Asp-tRNAAsn/Glu-tRNAGln amidotransferase A subunit or related amidase	COG00154	pfam01425	_EMPTY_	TIGR00132	1	Translation; ribosomal structure and biogenesis	CLUSTER_2278
Alpha_AOA_ma1	Alpha_AOA_ma1_-_T1_L11	GWHAABI00000008_4	47	0	-1	_EMPTY_	_EMPTY_	_EMPTY_	_EMPTY_	_EMPTY_	_EMPTY_	_EMPTY_	_EMPTY_	_EMPTY_	CLUSTER_27039
Alpha_AOA_ma1	Alpha_AOA_ma1_-_T1_L11	GWHAABI00000008_44	89	5388.02	arCOG02726	J	GatC	Asp-tRNAAsn/Glu-tRNAGln amidotransferase C subunit	COG00721	pfam02686	_EMPTY_	TIGR00135	1	Translation; ribosomal structure and biogenesis	CLUSTER_24104
Alpha_AOA_ma1	Alpha_AOA_ma1_-_T1_L11	GWHAABI00000008_45	437	42558.3	arCOG00406	J	AsnS	Aspartyl/asparaginyl-tRNA synthetase	COG00017	pfam01336-pfam00152	cd04316-cd00776	TIGR00458	1	Translation; ribosomal structure and biogenesis	CLUSTER_2015
Alpha_AOA_ma1	Alpha_AOA_ma1_-_T1_L11	GWHAABI00000008_46	70	6437.96	arCOG11517	S	-	Uncharacterized protein	_EMPTY_	_EMPTY_	_EMPTY_	_EMPTY_	4	Function unknown	CLUSTER_26597
Alpha_AOA_ma1	Alpha_AOA_ma1_-_T1_L11	GWHAABI00000008_47	342	34425.4	arCOG04346	F	-	5-formaminoimidazole-4-carboxamide-1-beta-D-ribofuranosyl 5'-monophosphate synthetase (purine biosynthesis)	COG01759	pfam06849-pfam06973	_EMPTY_	TIGR00877	3	Nucleotide transport and metabolism	CLUSTER_4806
Alpha_AOA_ma1	Alpha_AOA_ma1_-_T1_L11	GWHAABI00000008_48	262	26027.2	arCOG00173	P	PhnE	ABC-type phosphate/phosphonate transport system- permease component	COG03639	pfam00528	cd06261	TIGR01097	3	Inorganic ion transport and metabolism	CLUSTER_9064
Alpha_AOA_ma1	Alpha_AOA_ma1_-_T1_L11	GWHAABI00000008_49	277	18090.8	arCOG00206	P	PhnC	ABC-type phosphate/phosphonate transport system- ATPase component	COG03638	pfam00005	cd03256	TIGR02315	3	Inorganic ion transport and metabolism	CLUSTER_8205
Alpha_AOA_ma1	Alpha_AOA_ma1_-_T1_L11	GWHAABI00000008_50	334	7295.8	arCOG08728	S	-	Uncharacterized protein	SC.00189	_EMPTY_	_EMPTY_	_EMPTY_	4	Function unknown	CLUSTER_5148
Alpha_AOA_ma1	Alpha_AOA_ma1_-_T1_L11	GWHAABI00000008_51	117	9004.03	arCOG03067	K	ArsR	Transcriptional regulator containing HTH domain- ArsR family	COG00640	pfam12840	cd00090	TIGR01884	1	Transcription	CLUSTER_19830
Alpha_AOA_ma1	Alpha_AOA_ma1_-_T1_L11	GWHAABI00000008_52	110	13297.5	arCOG03067	K	ArsR	Transcriptional regulator containing HTH domain- ArsR family	COG00640	pfam12840	cd00090	TIGR01884	1	Transcription	CLUSTER_19830
Alpha_AOA_ma1	Alpha_AOA_ma1_-_T1_L11	GWHAABI00000008_53	244	15503.9	arCOG06353	P	-	Probable cobalt transporter subunit- CbtA	SC.00639	pfam09490	_EMPTY_	_EMPTY_	3	Inorganic ion transport and metabolism	CLUSTER_9454
Alpha_AOA_ma1	Alpha_AOA_ma1_-_T1_L11	GWHAABI00000008_5	37	0	-1	_EMPTY_	_EMPTY_	_EMPTY_	_EMPTY_	_EMPTY_	_EMPTY_	_EMPTY_	_EMPTY_	_EMPTY_	CLUSTER_21552
Alpha_AOA_ma1	Alpha_AOA_ma1_-_T1_L11	GWHAABI00000008_54	72	8184.28	arCOG08746	P	-	Cobalt transporter subunit- CbtB	_EMPTY_	pfam09489	_EMPTY_	TIGR02459	3	Inorganic ion transport and metabolism	CLUSTER_23062
Alpha_AOA_ma1	Alpha_AOA_ma1_-_T1_L11	GWHAABI00000008_55	215	15113.6	arCOG02868	O	DsbG	Protein-disulfide isomerase	COG01651	pfam13462	cd03023	_EMPTY_	2	Posttranslational modification; protein turnover; chaperones	CLUSTER_9428
Alpha_AOA_ma1	Alpha_AOA_ma1_-_T1_L11	GWHAABI00000008_56	427	43916.2	arCOG01742	J	eRF1	Peptide chain release factor eRF1	COG01503	pfam03463-pfam03464-pfam03465	_EMPTY_	TIGR03676	1	Translation; ribosomal structure and biogenesis	CLUSTER_2730
Alpha_AOA_ma1	Alpha_AOA_ma1_-_T1_L11	GWHAABI00000008_57	136	10301.9	arCOG00419	F	Hit	HIT family hydrolase	COG00537	pfam01230	cd01275	_EMPTY_	3	Nucleotide transport and metabolism	CLUSTER_15531
Alpha_AOA_ma1	Alpha_AOA_ma1_-_T1_L11	GWHAABI00000008_58	199	10179	arCOG10557	S	-	Uncharacterized protein	_EMPTY_	_EMPTY_	cd04202	_EMPTY_	4	Function unknown	CLUSTER_12148
Alpha_AOA_ma1	Alpha_AOA_ma1_-_T1_L11	GWHAABI00000008_59	558	57585.3	arCOG04045	E	IlvD	Dihydroxyacid dehydratase/phosphogluconate dehydratase	COG00129	pfam00920	_EMPTY_	TIGR00110	3	Amino acid transport and metabolism	CLUSTER_1505
Alpha_AOA_ma1	Alpha_AOA_ma1_-_T1_L11	GWHAABI00000008_60	55	0	-1	_EMPTY_	_EMPTY_	_EMPTY_	_EMPTY_	_EMPTY_	_EMPTY_	_EMPTY_	_EMPTY_	_EMPTY_	CLUSTER_27924
Alpha_AOA_ma1	Alpha_AOA_ma1_-_T1_L11	GWHAABI00000008_6	156	878.534	arCOG01568	M	MscS	Small-conductance mechanosensitive channel	COG00668	pfam00924	_EMPTY_	_EMPTY_	2	Cell wall/membrane/envelope biogenesis	CLUSTER_15982
Alpha_AOA_ma1	Alpha_AOA_ma1_-_T1_L11	GWHAABI00000008_61	58	1283.22	arCOG08684	R	-	Roadblock/LC7 domain superfamily protein	SC.00139	_EMPTY_	_EMPTY_	_EMPTY_	4	General function prediction only	CLUSTER_30816
Alpha_AOA_ma1	Alpha_AOA_ma1_-_T1_L11	GWHAABI00000008_62	514	48820.2	arCOG00770	K	DinG	Rad3-related DNA helicase	COG01199	pfam06733-pfam13307	_EMPTY_	TIGR00604	1	Transcription	CLUSTER_1548
Alpha_AOA_ma1	Alpha_AOA_ma1_-_T1_L11	GWHAABI00000008_63	106	6468.05	arCOG10559	L	-	GIY-YIG domain containing nuclease	COG00322	pfam01541	cd10449	_EMPTY_	1	Replication; recombination and repair	CLUSTER_21073
Alpha_AOA_ma1	Alpha_AOA_ma1_-_T1_L11	GWHAABI00000008_64	45	0	-1	_EMPTY_	_EMPTY_	_EMPTY_	_EMPTY_	_EMPTY_	_EMPTY_	_EMPTY_	_EMPTY_	_EMPTY_	CLUSTER_31267
Alpha_AOA_ma1	Alpha_AOA_ma1_-_T1_L11	GWHAABI00000008_65	87	8838.18	arCOG10560	S	-	Uncharacterized protein	_EMPTY_	_EMPTY_	_EMPTY_	_EMPTY_	4	Function unknown	CLUSTER_19451
Alpha_AOA_ma1	Alpha_AOA_ma1_-_T1_L11	GWHAABI00000008_66	179	4815.18	arCOG10561	S	-	Uncharacterized protein	_EMPTY_	_EMPTY_	_EMPTY_	_EMPTY_	4	Function unknown	CLUSTER_14639
Alpha_AOA_ma1	Alpha_AOA_ma1_-_T1_L11	GWHAABI00000008_67	69	5286.5	arCOG11518	S	-	Uncharacterized protein	_EMPTY_	_EMPTY_	_EMPTY_	_EMPTY_	4	Function unknown	CLUSTER_27690
Alpha_AOA_ma1	Alpha_AOA_ma1_-_T1_L11	GWHAABI00000008_68	197	9821.73	arCOG10563	S	-	Uncharacterized protein	_EMPTY_	_EMPTY_	_EMPTY_	_EMPTY_	4	Function unknown	CLUSTER_13230
Alpha_AOA_ma1	Alpha_AOA_ma1_-_T1_L11	GWHAABI00000008_69	110	3835.03	arCOG10564	S	-	Uncharacterized protein	_EMPTY_	_EMPTY_	_EMPTY_	_EMPTY_	4	Function unknown	CLUSTER_19342
Alpha_AOA_ma1	Alpha_AOA_ma1_-_T1_L11	GWHAABI00000008_70	31	0	-1	_EMPTY_	_EMPTY_	_EMPTY_	_EMPTY_	_EMPTY_	_EMPTY_	_EMPTY_	_EMPTY_	_EMPTY_	CLUSTER_29936
Alpha_AOA_ma1	Alpha_AOA_ma1_-_T1_L11	GWHAABI00000008_71	50	0	-1	_EMPTY_	_EMPTY_	_EMPTY_	_EMPTY_	_EMPTY_	_EMPTY_	_EMPTY_	_EMPTY_	_EMPTY_	CLUSTER_31739
Alpha_AOA_ma1	Alpha_AOA_ma1_-_T1_L11	GWHAABI00000008_72	119	1646.95	arCOG02037	K	-	Sugar-specific transcriptional regulator TrmB	COG01378	pfam01978	cd00090	_EMPTY_	1	Transcription	CLUSTER_20492
Alpha_AOA_ma1	Alpha_AOA_ma1_-_T1_L11	GWHAABI00000008_73	104	1854.14	arCOG02037	K	-	Sugar-specific transcriptional regulator TrmB	COG01378	pfam01978	cd00090	_EMPTY_	1	Transcription	CLUSTER_22296
Alpha_AOA_ma1	Alpha_AOA_ma1_-_T1_L11	GWHAABI00000008_7	351	32768.7	arCOG00493	G	GapA	Glyceraldehyde-3-phosphate dehydrogenase/erythrose-4-phosphate dehydrogenase	COG00057	pfam00044-pfam02800	cd12165	TIGR01546	3	Carbohydrate transport and metabolism	CLUSTER_4754
Alpha_AOA_ma1	Alpha_AOA_ma1_-_T1_L11	GWHAABI00000008_74	156	7844.52	arCOG08730	S	-	Uncharacterized conserved Zn-binding protein	_EMPTY_	pfam14753	_EMPTY_	_EMPTY_	4	Function unknown	CLUSTER_16008
Alpha_AOA_ma1	Alpha_AOA_ma1_-_T1_L11	GWHAABI00000008_75	131	5992.72	arCOG08684	R	-	Roadblock/LC7 domain superfamily protein	SC.00139	_EMPTY_	_EMPTY_	_EMPTY_	4	General function prediction only	CLUSTER_19223
Alpha_AOA_ma1	Alpha_AOA_ma1_-_T1_L11	GWHAABI00000008_76	78	4375.54	arCOG10566	S	-	Uncharacterized protein	_EMPTY_	_EMPTY_	_EMPTY_	_EMPTY_	4	Function unknown	CLUSTER_25873
Alpha_AOA_ma1	Alpha_AOA_ma1_-_T1_L11	GWHAABI00000008_77	61	855.249	arCOG11430	S	-	Uncharacterized protein	SC.00969	_EMPTY_	_EMPTY_	_EMPTY_	4	Function unknown	CLUSTER_29644
Alpha_AOA_ma1	Alpha_AOA_ma1_-_T1_L11	GWHAABI00000008_78	67	0	-1	_EMPTY_	_EMPTY_	_EMPTY_	_EMPTY_	_EMPTY_	_EMPTY_	_EMPTY_	_EMPTY_	_EMPTY_	CLUSTER_28797
Alpha_AOA_ma1	Alpha_AOA_ma1_-_T1_L11	GWHAABI00000008_79	127	0	-1	_EMPTY_	_EMPTY_	_EMPTY_	_EMPTY_	_EMPTY_	_EMPTY_	_EMPTY_	_EMPTY_	_EMPTY_	CLUSTER_19659
Alpha_AOA_ma1	Alpha_AOA_ma1_-_T1_L11	GWHAABI00000008_80	108	2428.71	arCOG10551	S	-	Uncharacterized protein	_EMPTY_	_EMPTY_	_EMPTY_	_EMPTY_	4	Function unknown	CLUSTER_19827
Alpha_AOA_ma1	Alpha_AOA_ma1_-_T1_L11	GWHAABI00000008_81	68	2742.95	arCOG01915	O	HflC	Membrane protease subunit- stomatin/prohibitin homolog	COG00330	pfam01145	cd08826	TIGR01933	2	Posttranslational modification; protein turnover; chaperones	CLUSTER_6657
Alpha_AOA_ma1	Alpha_AOA_ma1_-_T1_L11	GWHAABI00000008_8	418	32737.1	arCOG00626	R	TlyC	Hemolysins or related protein containing CBS domains	COG01253	pfam01595-pfam00571-pfam00571-pfam03471	cd04590	TIGR03520	4	General function prediction only	CLUSTER_3528
Alpha_AOA_ma1	Alpha_AOA_ma1_-_T1_L11	GWHAABI00000008_9	446	47358.2	arCOG01434	H	_EMPTY_	Cysteate synthase	COG00498	pfam01155-pfam00291	cd01563	TIGR02605-TIGR00260	3	Coenzyme transport and metabolism	CLUSTER_2651
Alpha_AOA_ma1	Alpha_AOA_ma1_-_T1_L11	GWHAABI00000009_10	132	993.128	arCOG08684	R	-	Roadblock/LC7 domain superfamily protein	SC.00139	_EMPTY_	_EMPTY_	_EMPTY_	4	General function prediction only	CLUSTER_19134
Alpha_AOA_ma1	Alpha_AOA_ma1_-_T1_L11	GWHAABI00000009_1	113	0	-1	_EMPTY_	_EMPTY_	_EMPTY_	_EMPTY_	_EMPTY_	_EMPTY_	_EMPTY_	_EMPTY_	_EMPTY_	CLUSTER_19309
Alpha_AOA_ma1	Alpha_AOA_ma1_-_T1_L11	GWHAABI00000009_11	86	7958.64	arCOG06790	S	-	Zn finger protein- UBP-type	COG05207	pfam02148	_EMPTY_	_EMPTY_	4	Function unknown	CLUSTER_22797
Alpha_AOA_ma1	Alpha_AOA_ma1_-_T1_L11	GWHAABI00000009_12	143	4057.02	arCOG08634	S	-	Uncharacterized protein	_EMPTY_	_EMPTY_	_EMPTY_	_EMPTY_	4	Function unknown	CLUSTER_16328
Alpha_AOA_ma1	Alpha_AOA_ma1_-_T1_L11	GWHAABI00000009_13	67	5413.16	arCOG11735	S	-	Uncharacterized protein	_EMPTY_	_EMPTY_	_EMPTY_	_EMPTY_	4	Function unknown	CLUSTER_26785
Alpha_AOA_ma1	Alpha_AOA_ma1_-_T1_L11	GWHAABI00000009_14	56	7365.35	arCOG04049	J	RPL40A	Ribosomal protein L40E	COG01552	_EMPTY_	_EMPTY_	_EMPTY_	1	Translation; ribosomal structure and biogenesis	CLUSTER_29136
Alpha_AOA_ma1	Alpha_AOA_ma1_-_T1_L11	GWHAABI00000009_15	306	30085.3	arCOG01339	C	SucD	Succinyl-CoA synthetase- alpha subunit	COG00074	pfam02629-pfam00549	_EMPTY_	TIGR01019	3	Energy production and conversion	CLUSTER_6894
Alpha_AOA_ma1	Alpha_AOA_ma1_-_T1_L11	GWHAABI00000009_16	369	38933.3	arCOG01337	C	SucC	Succinyl-CoA synthetase- beta subunit	COG00045	pfam08442-pfam00549	_EMPTY_	TIGR01016	3	Energy production and conversion	CLUSTER_4707
Alpha_AOA_ma1	Alpha_AOA_ma1_-_T1_L11	GWHAABI00000009_17	110	12461.1	arCOG08645	S	-	Uncharacterized protein	_EMPTY_	_EMPTY_	_EMPTY_	_EMPTY_	4	Function unknown	CLUSTER_20732
Alpha_AOA_ma1	Alpha_AOA_ma1_-_T1_L11	GWHAABI00000009_18	196	23072.1	arCOG01093	R	-	Protein distantly related to bacterial ferritins	COG02406	pfam00210	cd01052	_EMPTY_	4	General function prediction only	CLUSTER_12678
Alpha_AOA_ma1	Alpha_AOA_ma1_-_T1_L11	GWHAABI00000009_19	1066	116938	arCOG00807	J	IleS	Isoleucyl-tRNA synthetase	COG00060	pfam00133-pfam08264	cd00818-cd00818-cd07961	TIGR00392	1	Translation; ribosomal structure and biogenesis	CLUSTER_220
Alpha_AOA_ma1	Alpha_AOA_ma1_-_T1_L11	GWHAABI00000009_20	421	35512.4	arCOG04415	F	PurD	Phosphoribosylamine-glycine ligase	COG00151	pfam02844-pfam01071-pfam02843	_EMPTY_	TIGR00877	3	Nucleotide transport and metabolism	CLUSTER_2635
Alpha_AOA_ma1	Alpha_AOA_ma1_-_T1_L11	GWHAABI00000009_21	188	12970	arCOG00474	H	FAU1	5-formyltetrahydrofolate cyclo-ligase	COG00212	pfam01812	_EMPTY_	TIGR02727	3	Coenzyme transport and metabolism	CLUSTER_13971
Alpha_AOA_ma1	Alpha_AOA_ma1_-_T1_L11	GWHAABI00000009_2	186	444.197	arCOG00869	C	NtpE	Archaeal/vacuolar-type H+-ATPase subunit E	COG01390	pfam01991	_EMPTY_	_EMPTY_	3	Energy production and conversion	CLUSTER_14084
Alpha_AOA_ma1	Alpha_AOA_ma1_-_T1_L11	GWHAABI00000009_22	291	27092.3	arCOG04538	H	FolD	5-10-methylene-tetrahydrofolate dehydrogenase/Methenyl tetrahydrofolate cyclohydrolase	COG00190	pfam00763-pfam02882	cd01080	_EMPTY_	3	Coenzyme transport and metabolism	CLUSTER_7079
Alpha_AOA_ma1	Alpha_AOA_ma1_-_T1_L11	GWHAABI00000009_23	107	7170.11	arCOG03008	G	-	Cupin domain containing protein	COG00662	pfam07883	_EMPTY_	_EMPTY_	3	Carbohydrate transport and metabolism	CLUSTER_19762
Alpha_AOA_ma1	Alpha_AOA_ma1_-_T1_L11	GWHAABI00000009_24	192	15091.5	arCOG02825	F	PurN	Folate-dependent phosphoribosylglycinamide formyltransferase PurN	COG00299	_EMPTY_	_EMPTY_	_EMPTY_	3	Nucleotide transport and metabolism	CLUSTER_10510
Alpha_AOA_ma1	Alpha_AOA_ma1_-_T1_L11	GWHAABI00000009_25	321	32036.4	arCOG00545	J	YSH1	Predicted exonuclease of the beta-lactamase fold involved in RNA processing	COG01236	pfam12706	_EMPTY_	TIGR04122	1	Translation; ribosomal structure and biogenesis	CLUSTER_5593
Alpha_AOA_ma1	Alpha_AOA_ma1_-_T1_L11	GWHAABI00000009_26	79	7774.15	arCOG08646	S	-	Uncharacterized conserved metal-binding protein	_EMPTY_	_EMPTY_	_EMPTY_	_EMPTY_	4	Function unknown	CLUSTER_25697
Alpha_AOA_ma1	Alpha_AOA_ma1_-_T1_L11	GWHAABI00000009_27	426	32735.2	arCOG04170	G	GckA	Glycerate kinase	COG02379	pfam13660-pfam05161	_EMPTY_	_EMPTY_	3	Carbohydrate transport and metabolism	CLUSTER_3300
Alpha_AOA_ma1	Alpha_AOA_ma1_-_T1_L11	GWHAABI00000009_28	315	38917.1	arCOG00984	C	EutG	Alcohol dehydrogenase- class IV	COG01454	pfam00465	cd08190	TIGR02638	3	Energy production and conversion	CLUSTER_6376
Alpha_AOA_ma1	Alpha_AOA_ma1_-_T1_L11	GWHAABI00000009_29	367	44211.5	arCOG02410	C	Mer	Coenzyme F420-dependent N5-N10-methylene tetrahydromethanopterin reductase or related flavin-dependent oxidoreductase	COG02141	pfam00296	cd01097	TIGR03555	3	Energy production and conversion	CLUSTER_4441
Alpha_AOA_ma1	Alpha_AOA_ma1_-_T1_L11	GWHAABI00000009_30	140	12635.7	arCOG10575	S	-	Uncharacterized protein	_EMPTY_	_EMPTY_	_EMPTY_	_EMPTY_	4	Function unknown	CLUSTER_15629
Alpha_AOA_ma1	Alpha_AOA_ma1_-_T1_L11	GWHAABI00000009_31	211	11051.2	arCOG00520	V	NimA	Nitroimidazol reductase NimA or a related FMN-containing flavoprotein- pyridoxamine 5'-phosphate oxidase superfamily	COG03467	pfam12900	_EMPTY_	_EMPTY_	2	Defense mechanisms	CLUSTER_9604
Alpha_AOA_ma1	Alpha_AOA_ma1_-_T1_L11	GWHAABI00000009_32	217	1874.26	arCOG08764	C	-	Periplasmic protein of plastocyanin/azurin/halocyanin family protein	COG03794	pfam00127	cd13921	TIGR02656	3	Energy production and conversion	CLUSTER_12008
Alpha_AOA_ma1	Alpha_AOA_ma1_-_T1_L11	GWHAABI00000009_33	137	4096.67	arCOG10574	S	-	Uncharacterized protein	_EMPTY_	_EMPTY_	_EMPTY_	_EMPTY_	4	Function unknown	CLUSTER_16228
Alpha_AOA_ma1	Alpha_AOA_ma1_-_T1_L11	GWHAABI00000009_3	355	3240.67	arCOG02459	C	NtpC	Archaeal/vacuolar-type H+-ATPase subunit C	COG01527	_EMPTY_	_EMPTY_	_EMPTY_	3	Energy production and conversion	CLUSTER_5446
Alpha_AOA_ma1	Alpha_AOA_ma1_-_T1_L11	GWHAABI00000009_34	87	10022.3	arCOG08706	S	-	Uncharacterized protein	_EMPTY_	_EMPTY_	_EMPTY_	_EMPTY_	4	Function unknown	CLUSTER_23402
Alpha_AOA_ma1	Alpha_AOA_ma1_-_T1_L11	GWHAABI00000009_35	388	41940.9	arCOG04237	C	GltA	Citrate synthase	COG00372	pfam00285	cd06118	TIGR01800	3	Energy production and conversion	CLUSTER_2797
Alpha_AOA_ma1	Alpha_AOA_ma1_-_T1_L11	GWHAABI00000009_36	56	3314.35	arCOG10409	S	-	Uncharacterized protein	_EMPTY_	_EMPTY_	_EMPTY_	_EMPTY_	4	Function unknown	CLUSTER_27925
Alpha_AOA_ma1	Alpha_AOA_ma1_-_T1_L11	GWHAABI00000009_37	341	34693.2	arCOG00424	L	-	DHH superfamily phosphohydrolase/exonuclease	COG00608	pfam01368-pfam02272	_EMPTY_	TIGR00644	1	Replication; recombination and repair	CLUSTER_4157
Alpha_AOA_ma1	Alpha_AOA_ma1_-_T1_L11	GWHAABI00000009_38	88	3924.84	arCOG08092	S	-	Predicted membrane protein- DoxD family	COG02259	pfam07681	_EMPTY_	_EMPTY_	4	Function unknown	CLUSTER_16271
Alpha_AOA_ma1	Alpha_AOA_ma1_-_T1_L11	GWHAABI00000009_39	128	9092.78	arCOG12828	S	-	Uncharacterized membrane protein	_EMPTY_	_EMPTY_	_EMPTY_	_EMPTY_	4	Function unknown	CLUSTER_11866
Alpha_AOA_ma1	Alpha_AOA_ma1_-_T1_L11	GWHAABI00000009_40	123	6224	arCOG00516	V	NimA	Nitroimidazol reductase NimA or a related FMN-containing flavoprotein- pyridoxamine 5'-phosphate oxidase superfamily	COG03467	pfam01243	_EMPTY_	TIGR04023	2	Defense mechanisms	CLUSTER_17251
Alpha_AOA_ma1	Alpha_AOA_ma1_-_T1_L11	GWHAABI00000009_41	152	11367.4	arCOG01630	V	RidA	YjgF family enzyme shown to be reactive intermediate/imine deaminase	COG00251	pfam01042	cd00448	TIGR00004	2	Defense mechanisms	CLUSTER_15928
Alpha_AOA_ma1	Alpha_AOA_ma1_-_T1_L11	GWHAABI00000009_4	119	1141.52	arCOG04102	C	NtpG	Archaeal/vacuolar-type H+-ATPase subunit F	COG01436	pfam01990	_EMPTY_	_EMPTY_	3	Energy production and conversion	CLUSTER_20392
Alpha_AOA_ma1	Alpha_AOA_ma1_-_T1_L11	GWHAABI00000009_42	451	2438.06	arCOG00673	I	-	Choline kinase	COG01213	pfam12804-pfam00011	cd02523	TIGR03992	3	Lipid transport and metabolism	CLUSTER_2530
Alpha_AOA_ma1	Alpha_AOA_ma1_-_T1_L11	GWHAABI00000009_43	267	12174	arCOG01349	G	SuhB	Archaeal fructose-1-6-bisphosphatase or related enzyme of inositol monophosphatase family	COG00483	pfam00459	cd01642	TIGR01331	3	Carbohydrate transport and metabolism	CLUSTER_8236
Alpha_AOA_ma1	Alpha_AOA_ma1_-_T1_L11	GWHAABI00000009_44	187	16244.1	arCOG01764	K	SPT15	TATA-box binding protein (TBP)- component of TFIID and TFIIB	COG02101	pfam00352-pfam00352	cd04518	_EMPTY_	1	Transcription	CLUSTER_11517
Alpha_AOA_ma1	Alpha_AOA_ma1_-_T1_L11	GWHAABI00000009_45	79	1411.82	arCOG01117	K	-	Lrp/AsnC family C-terminal domain	COG01522	pfam01037	_EMPTY_	_EMPTY_	1	Transcription	CLUSTER_22419
Alpha_AOA_ma1	Alpha_AOA_ma1_-_T1_L11	GWHAABI00000009_46	387	40502.3	arCOG02037	K	-	Sugar-specific transcriptional regulator TrmB	COG01378	pfam01978	cd00090	_EMPTY_	1	Transcription	CLUSTER_4047
Alpha_AOA_ma1	Alpha_AOA_ma1_-_T1_L11	GWHAABI00000009_47	188	5684.67	arCOG00452	D	ESCRTIII	Archaeal division protein CdvB- Snf7/Vps24/ESCRT-III family	COG05491	_EMPTY_	_EMPTY_	_EMPTY_	2	Cell cycle control; cell division; chromosome partitioning	CLUSTER_11232
Alpha_AOA_ma1	Alpha_AOA_ma1_-_T1_L11	GWHAABI00000009_48	165	9559.31	arCOG08707	D	-	Uncharacterized protein associated with Vps4/ESCRTIII system	_EMPTY_	_EMPTY_	_EMPTY_	_EMPTY_	2	Cell cycle control; cell division; chromosome partitioning	CLUSTER_15421
Alpha_AOA_ma1	Alpha_AOA_ma1_-_T1_L11	GWHAABI00000009_49	398	41086.4	arCOG01307	D	Vps4	Cell division ATPase of the AAA+ class- ESCRT system component	COG00464	pfam04212-pfam00004-pfam09336	cd02682-cd00009	TIGR01243	2	Cell cycle control; cell division; chromosome partitioning	CLUSTER_3158
Alpha_AOA_ma1	Alpha_AOA_ma1_-_T1_L11	GWHAABI00000009_50	337	31624.6	arCOG00064	E	CarA	Carbamoylphosphate synthase small subunit	COG00505	pfam00988-pfam00117	cd01744	TIGR01368	3	Amino acid transport and metabolism	CLUSTER_3483
Alpha_AOA_ma1	Alpha_AOA_ma1_-_T1_L11	GWHAABI00000009_51	1081	109916	arCOG01594	E	CarB	Carbamoylphosphate synthase large subunit	COG00458	pfam00289-pfam02786-pfam02787-pfam00289-pfam02786	_EMPTY_	TIGR01369	3	Amino acid transport and metabolism	CLUSTER_200
Alpha_AOA_ma1	Alpha_AOA_ma1_-_T1_L11	GWHAABI00000009_52	250	20426.1	arCOG01150	R	-	Phosphohydrolase- Icc/MPP superfamily	COG01407	pfam00149	cd07391	TIGR00024	4	General function prediction only	CLUSTER_8321
Alpha_AOA_ma1	Alpha_AOA_ma1_-_T1_L11	GWHAABI00000009_53	101	9779.76	arCOG01120	S	-	SWIM zinc finger	COG05431	pfam04434	_EMPTY_	_EMPTY_	4	Function unknown	CLUSTER_21386
Alpha_AOA_ma1	Alpha_AOA_ma1_-_T1_L11	GWHAABI00000009_54	100	6882.04	arCOG08700	S	-	Uncharacterized protein	_EMPTY_	_EMPTY_	_EMPTY_	_EMPTY_	4	Function unknown	CLUSTER_19416
Alpha_AOA_ma1	Alpha_AOA_ma1_-_T1_L11	GWHAABI00000009_5	588	20344.7	arCOG00868	C	NtpA	Archaeal/vacuolar-type H+-ATPase subunit A	COG01155	pfam02874-pfam00006-pfam00306	cd01134	TIGR01043	3	Energy production and conversion	CLUSTER_1332
Alpha_AOA_ma1	Alpha_AOA_ma1_-_T1_L11	GWHAABI00000009_55	98	8783.95	arCOG04102	C	NtpG	Archaeal/vacuolar-type H+-ATPase subunit F	COG01436	pfam01990	_EMPTY_	_EMPTY_	3	Energy production and conversion	CLUSTER_19114
Alpha_AOA_ma1	Alpha_AOA_ma1_-_T1_L11	GWHAABI00000009_56	343	34833.7	arCOG01459	E	Tdh	Threonine dehydrogenase or related Zn-dependent dehydrogenase	COG01063	pfam08240-pfam00107	cd08235	TIGR00692	3	Amino acid transport and metabolism	CLUSTER_4960
Alpha_AOA_ma1	Alpha_AOA_ma1_-_T1_L11	GWHAABI00000009_57	286	24243.3	arCOG04044	E	-	2-amino-3-7-dideoxy-D-threo-hept-6-ulosonic acid synthase- DhnA-aldolase family	COG01830	pfam01791	cd00958	TIGR01949	3	Amino acid transport and metabolism	CLUSTER_3789
Alpha_AOA_ma1	Alpha_AOA_ma1_-_T1_L11	GWHAABI00000009_58	138	11902	arCOG10267	R	-	NTF2-like superfamily enzyme	_EMPTY_	pfam13474	_EMPTY_	_EMPTY_	4	General function prediction only	CLUSTER_16086
Alpha_AOA_ma1	Alpha_AOA_ma1_-_T1_L11	GWHAABI00000009_59	566	64565.7	arCOG01998	E	IlvB	Acetolactate synthase large subunit or other thiamine pyrophosphate-requiring enzyme	COG00028	pfam02776-pfam00205-pfam02775	cd07035-cd02761-cd00296-cd02015	TIGR00118	3	Amino acid transport and metabolism	CLUSTER_1450
Alpha_AOA_ma1	Alpha_AOA_ma1_-_T1_L11	GWHAABI00000009_60	161	12900.4	arCOG04445	E	IlvH	Acetolactate synthase- small subunit	COG00440	pfam13710-pfam10369	cd04878	TIGR00119	3	Amino acid transport and metabolism	CLUSTER_14246
Alpha_AOA_ma1	Alpha_AOA_ma1_-_T1_L11	GWHAABI00000009_61	343	32786	arCOG02092	E	LeuA	Isopropylmalate/homocitrate/citramalate synthase	COG00119	pfam00682-pfam01037	cd07940	TIGR02146	3	Amino acid transport and metabolism	CLUSTER_1953
Alpha_AOA_ma1	Alpha_AOA_ma1_-_T1_L11	GWHAABI00000009_62	155	9862.73	arCOG02092	E	LeuA	Isopropylmalate/homocitrate/citramalate synthase	COG00119	pfam00682-pfam01037	cd07940	TIGR02146	3	Amino acid transport and metabolism	CLUSTER_1953
Alpha_AOA_ma1	Alpha_AOA_ma1_-_T1_L11	GWHAABI00000009_63	338	36591.2	arCOG01163	C	LeuB	Isocitrate/isopropylmalate dehydrogenase	COG00473	pfam00180	cd11292	TIGR02088	3	Energy production and conversion	CLUSTER_5675
Alpha_AOA_ma1	Alpha_AOA_ma1_-_T1_L11	GWHAABI00000009_64	107	0	-1	_EMPTY_	_EMPTY_	_EMPTY_	_EMPTY_	_EMPTY_	_EMPTY_	_EMPTY_	_EMPTY_	_EMPTY_	CLUSTER_21922
Alpha_AOA_ma1	Alpha_AOA_ma1_-_T1_L11	GWHAABI00000009_6	468	21029	arCOG00865	C	NtpB	Archaeal/vacuolar-type H+-ATPase subunit B	COG01156	pfam02874-pfam00006-pfam00306	cd01135	TIGR01041	3	Energy production and conversion	CLUSTER_2710
Alpha_AOA_ma1	Alpha_AOA_ma1_-_T1_L11	GWHAABI00000009_7	222	2840.95	arCOG04101	C	NtpD	Archaeal/vacuolar-type H+-ATPase subunit D	COG01394	pfam01813	_EMPTY_	TIGR00309	3	Energy production and conversion	CLUSTER_11547
Alpha_AOA_ma1	Alpha_AOA_ma1_-_T1_L11	GWHAABI00000009_8	110	238.694	arCOG03363	C	NtpF	Archaeal/vacuolar-type H+-ATPase subunit H	COG02811	pfam03154	_EMPTY_	_EMPTY_	3	Energy production and conversion	CLUSTER_20692
Alpha_AOA_ma1	Alpha_AOA_ma1_-_T1_L11	GWHAABI00000009_9	702	5256.82	arCOG04138	C	NtpI	Archaeal/vacuolar-type H+-ATPase subunit I	COG01269	pfam01496	_EMPTY_	_EMPTY_	3	Energy production and conversion	CLUSTER_858
Alpha_AOA_ma1	Alpha_AOA_ma1_-_T1_L11	GWHAABI00000010_10	139	8929.46	arCOG04171	S	-	Uncharacterized protein	COG02090	pfam04027	_EMPTY_	_EMPTY_	4	Function unknown	CLUSTER_17032
Alpha_AOA_ma1	Alpha_AOA_ma1_-_T1_L11	GWHAABI00000010_11	246	24524.9	arCOG00971	O	PRE1	20S proteasome- alpha subunit	COG00638	pfam10584-pfam00227	cd03756	TIGR03633	2	Posttranslational modification; protein turnover; chaperones	CLUSTER_8254
Alpha_AOA_ma1	Alpha_AOA_ma1_-_T1_L11	GWHAABI00000010_12	271	25164.5	arCOG04069	R	MTH1	RNA methyltransferase- SPOUT superfamily	COG02106	pfam02598	_EMPTY_	_EMPTY_	4	General function prediction only	CLUSTER_8721
Alpha_AOA_ma1	Alpha_AOA_ma1_-_T1_L11	GWHAABI00000010_13	37	0	-1	_EMPTY_	_EMPTY_	_EMPTY_	_EMPTY_	_EMPTY_	_EMPTY_	_EMPTY_	_EMPTY_	_EMPTY_	CLUSTER_33764
Alpha_AOA_ma1	Alpha_AOA_ma1_-_T1_L11	GWHAABI00000010_1	35	2157.92	arCOG04920	S	-	Uncharacterized protein	COG04895	pfam09962	_EMPTY_	TIGR03833	4	Function unknown	CLUSTER_26231
Alpha_AOA_ma1	Alpha_AOA_ma1_-_T1_L11	GWHAABI00000010_14	331	31687.8	arCOG04070	J	RplC	Ribosomal protein L3	COG00087	pfam00297	_EMPTY_	TIGR03626	1	Translation; ribosomal structure and biogenesis	CLUSTER_6159
Alpha_AOA_ma1	Alpha_AOA_ma1_-_T1_L11	GWHAABI00000010_15	271	24779.1	arCOG04071	J	RplD	Ribosomal protein L4	COG00088	pfam00573	_EMPTY_	TIGR03672	1	Translation; ribosomal structure and biogenesis	CLUSTER_8781
Alpha_AOA_ma1	Alpha_AOA_ma1_-_T1_L11	GWHAABI00000010_16	89	6616.19	arCOG04072	J	RplW	Ribosomal protein L23	COG00089	pfam00276	_EMPTY_	TIGR03636	1	Translation; ribosomal structure and biogenesis	CLUSTER_20290
Alpha_AOA_ma1	Alpha_AOA_ma1_-_T1_L11	GWHAABI00000010_17	132	15173.8	arCOG04099	J	RpsS	Ribosomal protein S19	COG00185	pfam00203	_EMPTY_	TIGR01025	1	Translation; ribosomal structure and biogenesis	CLUSTER_17537
Alpha_AOA_ma1	Alpha_AOA_ma1_-_T1_L11	GWHAABI00000010_18	153	19436.6	arCOG04098	J	RplV	Ribosomal protein L22	COG00091	pfam00237	cd00336	TIGR01038	1	Translation; ribosomal structure and biogenesis	CLUSTER_16333
Alpha_AOA_ma1	Alpha_AOA_ma1_-_T1_L11	GWHAABI00000010_19	261	15913.2	arCOG04097	J	RpsC	Ribosomal protein S3	COG00092	pfam07650-pfam00189	cd02411	TIGR01008	1	Translation; ribosomal structure and biogenesis	CLUSTER_5580
Alpha_AOA_ma1	Alpha_AOA_ma1_-_T1_L11	GWHAABI00000010_20	69	7105.63	arCOG00785	J	RpmC	Ribosomal protein L29	COG00255	pfam00831	cd00427	TIGR00012	1	Translation; ribosomal structure and biogenesis	CLUSTER_27292
Alpha_AOA_ma1	Alpha_AOA_ma1_-_T1_L11	GWHAABI00000010_21	89	6077.17	arCOG00784	J	POP4	RNase P/RNase MRP subunit p29	COG01588	pfam01868	_EMPTY_	_EMPTY_	1	Translation; ribosomal structure and biogenesis	CLUSTER_24601
Alpha_AOA_ma1	Alpha_AOA_ma1_-_T1_L11	GWHAABI00000010_22	108	9710.62	arCOG04096	J	RpsQ	Ribosomal protein S17	COG00186	pfam00366	_EMPTY_	TIGR03630	1	Translation; ribosomal structure and biogenesis	CLUSTER_19381
Alpha_AOA_ma1	Alpha_AOA_ma1_-_T1_L11	GWHAABI00000010_23	141	18256.2	arCOG04095	J	RplN	Ribosomal protein L14	COG00093	pfam00238	_EMPTY_	TIGR03673	1	Translation; ribosomal structure and biogenesis	CLUSTER_17676
Alpha_AOA_ma1	Alpha_AOA_ma1_-_T1_L11	GWHAABI00000010_24	156	7710.14	arCOG04094	J	RplX	Ribosomal protein L24	COG00198	pfam00467	cd06089	TIGR01080	1	Translation; ribosomal structure and biogenesis	CLUSTER_14493
Alpha_AOA_ma1	Alpha_AOA_ma1_-_T1_L11	GWHAABI00000010_2	446	2423.1	arCOG01245	X	XerC	XerD/XerC family integrase- often contains N-terminal HTH domain	COG00582	pfam00589	cd00798	TIGR02224	2	Mobilome: prophages; transposons	CLUSTER_3111
Alpha_AOA_ma1	Alpha_AOA_ma1_-_T1_L11	GWHAABI00000010_25	239	18195.2	arCOG04093	J	RPS4A	Ribosomal protein S4E	COG01471	pfam08071-pfam01479-pfam00900	cd00165-cd06087	_EMPTY_	1	Translation; ribosomal structure and biogenesis	CLUSTER_9560
Alpha_AOA_ma1	Alpha_AOA_ma1_-_T1_L11	GWHAABI00000010_26	174	14784.9	arCOG04092	J	RplE	Ribosomal protein L5	COG00094	pfam00281-pfam00673	_EMPTY_	_EMPTY_	1	Translation; ribosomal structure and biogenesis	CLUSTER_14355
Alpha_AOA_ma1	Alpha_AOA_ma1_-_T1_L11	GWHAABI00000010_27	60	9946.62	arCOG00782	J	RpsN	Ribosomal protein S14	COG00199	pfam00253	_EMPTY_	_EMPTY_	1	Translation; ribosomal structure and biogenesis	CLUSTER_27921
Alpha_AOA_ma1	Alpha_AOA_ma1_-_T1_L11	GWHAABI00000010_28	131	15741	arCOG04091	J	RpsH	Ribosomal protein S8	COG00096	pfam00410	_EMPTY_	_EMPTY_	1	Translation; ribosomal structure and biogenesis	CLUSTER_17374
Alpha_AOA_ma1	Alpha_AOA_ma1_-_T1_L11	GWHAABI00000010_29	186	15104.9	arCOG04090	J	RplF	Ribosomal protein L6P	COG00097	pfam00347-pfam00347	_EMPTY_	TIGR03653	1	Translation; ribosomal structure and biogenesis	CLUSTER_13684
Alpha_AOA_ma1	Alpha_AOA_ma1_-_T1_L11	GWHAABI00000010_30	96	10014.7	arCOG08710	S	-	Uncharacterized protein	_EMPTY_	_EMPTY_	_EMPTY_	_EMPTY_	4	Function unknown	CLUSTER_23255
Alpha_AOA_ma1	Alpha_AOA_ma1_-_T1_L11	GWHAABI00000010_3	167	9265.4	arCOG00113	H	BioF	7-keto-8-aminopelargonate synthetase or related enzyme	COG00156	pfam00155	cd06454	TIGR01825	3	Coenzyme transport and metabolism	CLUSTER_3684
Alpha_AOA_ma1	Alpha_AOA_ma1_-_T1_L11	GWHAABI00000010_31	83	12101.8	arCOG08711	S	-	Zn finger protein	_EMPTY_	_EMPTY_	_EMPTY_	_EMPTY_	4	Function unknown	CLUSTER_24756
Alpha_AOA_ma1	Alpha_AOA_ma1_-_T1_L11	GWHAABI00000010_32	76	4735.64	arCOG11516	S	-	Uncharacterized membrane protein	_EMPTY_	_EMPTY_	_EMPTY_	_EMPTY_	4	Function unknown	CLUSTER_26796
Alpha_AOA_ma1	Alpha_AOA_ma1_-_T1_L11	GWHAABI00000010_33	150	8820.61	arCOG01713	S	-	Uncharacterized protein	COG05440	pfam10061	_EMPTY_	_EMPTY_	4	Function unknown	CLUSTER_16083
Alpha_AOA_ma1	Alpha_AOA_ma1_-_T1_L11	GWHAABI00000010_34	65	0	-1	_EMPTY_	_EMPTY_	_EMPTY_	_EMPTY_	_EMPTY_	_EMPTY_	_EMPTY_	_EMPTY_	_EMPTY_	CLUSTER_29234
Alpha_AOA_ma1	Alpha_AOA_ma1_-_T1_L11	GWHAABI00000010_35	164	8266.71	arCOG10550	S	-	Uncharacterized protein	_EMPTY_	pfam11611	_EMPTY_	_EMPTY_	4	Function unknown	CLUSTER_12830
Alpha_AOA_ma1	Alpha_AOA_ma1_-_T1_L11	GWHAABI00000010_36	99	0	-1	_EMPTY_	_EMPTY_	_EMPTY_	_EMPTY_	_EMPTY_	_EMPTY_	_EMPTY_	_EMPTY_	_EMPTY_	CLUSTER_18190
Alpha_AOA_ma1	Alpha_AOA_ma1_-_T1_L11	GWHAABI00000010_37	135	14913	arCOG00516	V	NimA	Nitroimidazol reductase NimA or a related FMN-containing flavoprotein- pyridoxamine 5'-phosphate oxidase superfamily	COG03467	pfam01243	_EMPTY_	TIGR04023	2	Defense mechanisms	CLUSTER_15795
Alpha_AOA_ma1	Alpha_AOA_ma1_-_T1_L11	GWHAABI00000010_38	168	14987.8	arCOG01687	K	ArsR	Transcriptional regulator containing HTH domain- ArsR family	COG00640	pfam12840	cd00090	_EMPTY_	1	Transcription	CLUSTER_14838
Alpha_AOA_ma1	Alpha_AOA_ma1_-_T1_L11	GWHAABI00000010_39	275	25357.1	arCOG04421	F	PurC	Phosphoribosylaminoimidazolesuccinocarboxamide (SAICAR) synthase	COG00152	pfam01259	cd01415	TIGR00081	3	Nucleotide transport and metabolism	CLUSTER_7847
Alpha_AOA_ma1	Alpha_AOA_ma1_-_T1_L11	GWHAABI00000010_40	129	6961.66	arCOG10549	S	-	Uncharacterized protein	_EMPTY_	_EMPTY_	_EMPTY_	_EMPTY_	4	Function unknown	CLUSTER_18264
Alpha_AOA_ma1	Alpha_AOA_ma1_-_T1_L11	GWHAABI00000010_41	65	3634.79	arCOG14316	S	-	Uncharacterized protein	_EMPTY_	_EMPTY_	_EMPTY_	_EMPTY_	4	Function unknown	CLUSTER_29043
Alpha_AOA_ma1	Alpha_AOA_ma1_-_T1_L11	GWHAABI00000010_4	207	13287.1	arCOG00113	H	BioF	7-keto-8-aminopelargonate synthetase or related enzyme	COG00156	pfam00155	cd06454	TIGR01825	3	Coenzyme transport and metabolism	CLUSTER_3684
Alpha_AOA_ma1	Alpha_AOA_ma1_-_T1_L11	GWHAABI00000010_42	85	8808.26	arCOG06569	S	-	Uncharacterized protein- DUF427 family	COG02343	pfam04248	_EMPTY_	_EMPTY_	4	Function unknown	CLUSTER_22155
Alpha_AOA_ma1	Alpha_AOA_ma1_-_T1_L11	GWHAABI00000010_43	477	50178.4	arCOG00093	F	PurF	Glutamine phosphoribosylpyrophosphate amidotransferase	COG00034	pfam00310-pfam00156	cd00715-cd06223	TIGR01134	3	Nucleotide transport and metabolism	CLUSTER_2224
Alpha_AOA_ma1	Alpha_AOA_ma1_-_T1_L11	GWHAABI00000010_44	722	67232.3	arCOG00641	F	PurL	Phosphoribosylformylglycinamidine (FGAM) synthase- synthetase domain	COG00046	pfam00586-pfam02769-pfam00586-pfam02769	cd02203-cd02203	TIGR01736	3	Nucleotide transport and metabolism	CLUSTER_727
Alpha_AOA_ma1	Alpha_AOA_ma1_-_T1_L11	GWHAABI00000010_45	227	27964.5	arCOG00102	F	PurL	Phosphoribosylformylglycinamidine (FGAM) synthase- glutamine amidotransferase domain	COG00047	pfam13507	cd01740	TIGR01737	3	Nucleotide transport and metabolism	CLUSTER_9669
Alpha_AOA_ma1	Alpha_AOA_ma1_-_T1_L11	GWHAABI00000010_46	87	9457.1	arCOG04462	F	PurS	Phosphoribosylformylglycinamidine (FGAM) synthase- PurS component	COG01828	pfam02700	_EMPTY_	TIGR00302	3	Nucleotide transport and metabolism	CLUSTER_22463
Alpha_AOA_ma1	Alpha_AOA_ma1_-_T1_L11	GWHAABI00000010_47	155	11643.6	arCOG08712	S	-	Uncharacterized protein	_EMPTY_	_EMPTY_	_EMPTY_	_EMPTY_	4	Function unknown	CLUSTER_15184
Alpha_AOA_ma1	Alpha_AOA_ma1_-_T1_L11	GWHAABI00000010_48	264	26898.6	arCOG01919	U	TatC	Sec-independent protein secretion pathway component TatC	COG00805	pfam00902	_EMPTY_	TIGR00945	2	Intracellular trafficking; secretion; and vesicular transport	CLUSTER_7785
Alpha_AOA_ma1	Alpha_AOA_ma1_-_T1_L11	GWHAABI00000010_49	77	0	-1	_EMPTY_	_EMPTY_	_EMPTY_	_EMPTY_	_EMPTY_	_EMPTY_	_EMPTY_	_EMPTY_	_EMPTY_	CLUSTER_25391
Alpha_AOA_ma1	Alpha_AOA_ma1_-_T1_L11	GWHAABI00000010_50	143	5592.81	arCOG08713	V	PasT	Ribosome association toxin PasT (RatA) of the RatAB toxin-antitoxin module	COG02867	pfam03364	cd07812	_EMPTY_	2	Defense mechanisms	CLUSTER_16098
Alpha_AOA_ma1	Alpha_AOA_ma1_-_T1_L11	GWHAABI00000010_51	186	19835.9	arCOG01703	H	UbiX	3-polyprenyl-4-hydroxybenzoate decarboxylase	COG00163	pfam02441	_EMPTY_	TIGR00421	3	Coenzyme transport and metabolism	CLUSTER_12343
Alpha_AOA_ma1	Alpha_AOA_ma1_-_T1_L11	GWHAABI00000010_52	38	0	-1	_EMPTY_	_EMPTY_	_EMPTY_	_EMPTY_	_EMPTY_	_EMPTY_	_EMPTY_	_EMPTY_	_EMPTY_	CLUSTER_29470
Alpha_AOA_ma1	Alpha_AOA_ma1_-_T1_L11	GWHAABI00000010_53	364	39039	arCOG04346	F	-	5-formaminoimidazole-4-carboxamide-1-beta-D-ribofuranosyl 5'-monophosphate synthetase (purine biosynthesis)	COG01759	pfam06849-pfam06973	_EMPTY_	TIGR00877	3	Nucleotide transport and metabolism	CLUSTER_4606
Alpha_AOA_ma1	Alpha_AOA_ma1_-_T1_L11	GWHAABI00000010_5	40	0	-1	_EMPTY_	_EMPTY_	_EMPTY_	_EMPTY_	_EMPTY_	_EMPTY_	_EMPTY_	_EMPTY_	_EMPTY_	CLUSTER_34560
Alpha_AOA_ma1	Alpha_AOA_ma1_-_T1_L11	GWHAABI00000010_54	87	8235.38	arCOG07555	S	-	Zn finger protein- C2C2 type	SC.00723	pfam05876	_EMPTY_	_EMPTY_	4	Function unknown	CLUSTER_15916
Alpha_AOA_ma1	Alpha_AOA_ma1_-_T1_L11	GWHAABI00000010_55	125	2890.6	arCOG10548	S	-	Uncharacterized protein	_EMPTY_	_EMPTY_	_EMPTY_	_EMPTY_	4	Function unknown	CLUSTER_18915
Alpha_AOA_ma1	Alpha_AOA_ma1_-_T1_L11	GWHAABI00000010_56	146	14498	arCOG01759	L	-	Bifunctional nuclease- with DNase and RNase activity	COG01259	pfam02577	_EMPTY_	_EMPTY_	1	Replication; recombination and repair	CLUSTER_16692
Alpha_AOA_ma1	Alpha_AOA_ma1_-_T1_L11	GWHAABI00000010_57	605	43392.2	arCOG00606	R	-	CBS domain	COG00517	pfam00478	cd04623	TIGR01302	4	General function prediction only	CLUSTER_1259
Alpha_AOA_ma1	Alpha_AOA_ma1_-_T1_L11	GWHAABI00000010_58	277	17473.7	arCOG08714	S	-	Uncharacterized membrane protein	SC.00807	_EMPTY_	_EMPTY_	_EMPTY_	4	Function unknown	CLUSTER_8456
Alpha_AOA_ma1	Alpha_AOA_ma1_-_T1_L11	GWHAABI00000010_59	85	6048.36	arCOG10546	S	-	Uncharacterized protein	_EMPTY_	_EMPTY_	_EMPTY_	_EMPTY_	4	Function unknown	CLUSTER_22626
Alpha_AOA_ma1	Alpha_AOA_ma1_-_T1_L11	GWHAABI00000010_60	79	4691.76	arCOG10545	S	-	Uncharacterized protein	_EMPTY_	_EMPTY_	_EMPTY_	_EMPTY_	4	Function unknown	CLUSTER_21091
Alpha_AOA_ma1	Alpha_AOA_ma1_-_T1_L11	GWHAABI00000010_61	189	10898.5	arCOG11447	S	-	Uncharacterized protein	_EMPTY_	_EMPTY_	cd13644	_EMPTY_	4	Function unknown	CLUSTER_13969
Alpha_AOA_ma1	Alpha_AOA_ma1_-_T1_L11	GWHAABI00000010_6	244	15279.1	arCOG02398	C	CcdA	Cytochrome c biogenesis protein	COG00785	pfam02683	_EMPTY_	_EMPTY_	3	Energy production and conversion	CLUSTER_8034
Alpha_AOA_ma1	Alpha_AOA_ma1_-_T1_L11	GWHAABI00000010_62	91	7609.61	arCOG07904	V	-	PIN domain	COG01656	pfam01927	_EMPTY_	_EMPTY_	2	Defense mechanisms	CLUSTER_22195
Alpha_AOA_ma1	Alpha_AOA_ma1_-_T1_L11	GWHAABI00000010_63	78	2487.58	arCOG11725	S	-	Uncharacterized protein	_EMPTY_	_EMPTY_	_EMPTY_	_EMPTY_	4	Function unknown	CLUSTER_22973
Alpha_AOA_ma1	Alpha_AOA_ma1_-_T1_L11	GWHAABI00000010_64	69	5442.94	arCOG14325	S	-	Uncharacterized protein	_EMPTY_	_EMPTY_	_EMPTY_	_EMPTY_	4	Function unknown	CLUSTER_28133
Alpha_AOA_ma1	Alpha_AOA_ma1_-_T1_L11	GWHAABI00000010_65	127	10504.1	arCOG05565	R	-	Roadblock/LC7 domain superfamily protein	SC.00139	_EMPTY_	_EMPTY_	_EMPTY_	4	General function prediction only	CLUSTER_16330
Alpha_AOA_ma1	Alpha_AOA_ma1_-_T1_L11	GWHAABI00000010_66	206	10705.4	arCOG00979	R	-	Predicted O-methyltransferase YrrM	COG04122	pfam13578	cd02440	_EMPTY_	4	General function prediction only	CLUSTER_10293
Alpha_AOA_ma1	Alpha_AOA_ma1_-_T1_L11	GWHAABI00000010_67	75	2772.12	arCOG10544	S	-	Uncharacterized membrane protein	_EMPTY_	_EMPTY_	_EMPTY_	_EMPTY_	4	Function unknown	CLUSTER_26489
Alpha_AOA_ma1	Alpha_AOA_ma1_-_T1_L11	GWHAABI00000010_68	142	6454.42	arCOG10543	S	-	Uncharacterized protein	_EMPTY_	_EMPTY_	_EMPTY_	_EMPTY_	4	Function unknown	CLUSTER_16995
Alpha_AOA_ma1	Alpha_AOA_ma1_-_T1_L11	GWHAABI00000010_69	77	2054.06	arCOG10542	S	-	Uncharacterized protein	_EMPTY_	_EMPTY_	_EMPTY_	_EMPTY_	4	Function unknown	CLUSTER_25943
Alpha_AOA_ma1	Alpha_AOA_ma1_-_T1_L11	GWHAABI00000010_70	80	5049.32	arCOG10541	S	-	Uncharacterized protein	_EMPTY_	_EMPTY_	_EMPTY_	_EMPTY_	4	Function unknown	CLUSTER_24606
Alpha_AOA_ma1	Alpha_AOA_ma1_-_T1_L11	GWHAABI00000010_71	193	7790.46	arCOG10540	S	-	Uncharacterized protein	_EMPTY_	_EMPTY_	_EMPTY_	_EMPTY_	4	Function unknown	CLUSTER_13579
Alpha_AOA_ma1	Alpha_AOA_ma1_-_T1_L11	GWHAABI00000010_72	98	8134.33	arCOG10539	S	-	Uncharacterized protein	_EMPTY_	_EMPTY_	_EMPTY_	_EMPTY_	4	Function unknown	CLUSTER_22468
Alpha_AOA_ma1	Alpha_AOA_ma1_-_T1_L11	GWHAABI00000010_73	276	25326	arCOG00654	R	-	Predicted periplasmic solute-binding protein	COG02107	pfam02621	cd13534	_EMPTY_	4	General function prediction only	CLUSTER_8110
Alpha_AOA_ma1	Alpha_AOA_ma1_-_T1_L11	GWHAABI00000010_7	370	18875.3	arCOG03562	O	TrxA	Thiol-disulfide isomerase or thioredoxin	COG00526	pfam08534	cd03012	TIGR00385	2	Posttranslational modification; protein turnover; chaperones	CLUSTER_3092
Alpha_AOA_ma1	Alpha_AOA_ma1_-_T1_L11	GWHAABI00000010_74	302	15694.3	arCOG00059	M	AgaS	Phosphosugar isomerase	COG02222	pfam01380-pfam01380	cd05005-cd05009	TIGR03127	2	Cell wall/membrane/envelope biogenesis	CLUSTER_6943
Alpha_AOA_ma1	Alpha_AOA_ma1_-_T1_L11	GWHAABI00000010_75	731	72178.3	arCOG01559	J	FusA	Translation elongation factor G- EF-G (GTPase)	COG00480	pfam00009-pfam03144-pfam14492-pfam03764-pfam00679	cd01885-cd03700-cd01681-cd01514	TIGR00490	1	Translation; ribosomal structure and biogenesis	CLUSTER_672
Alpha_AOA_ma1	Alpha_AOA_ma1_-_T1_L11	GWHAABI00000010_76	83	0	-1	_EMPTY_	_EMPTY_	_EMPTY_	_EMPTY_	_EMPTY_	_EMPTY_	_EMPTY_	_EMPTY_	_EMPTY_	CLUSTER_23019
Alpha_AOA_ma1	Alpha_AOA_ma1_-_T1_L11	GWHAABI00000010_77	62	0	-1	_EMPTY_	_EMPTY_	_EMPTY_	_EMPTY_	_EMPTY_	_EMPTY_	_EMPTY_	_EMPTY_	_EMPTY_	CLUSTER_29889
Alpha_AOA_ma1	Alpha_AOA_ma1_-_T1_L11	GWHAABI00000010_78	39	0	-1	_EMPTY_	_EMPTY_	_EMPTY_	_EMPTY_	_EMPTY_	_EMPTY_	_EMPTY_	_EMPTY_	_EMPTY_	CLUSTER_28138
Alpha_AOA_ma1	Alpha_AOA_ma1_-_T1_L11	GWHAABI00000010_79	68	2002.71	arCOG11444	S	-	Uncharacterized protein	_EMPTY_	_EMPTY_	_EMPTY_	_EMPTY_	4	Function unknown	CLUSTER_28584
Alpha_AOA_ma1	Alpha_AOA_ma1_-_T1_L11	GWHAABI00000010_80	62	0	-1	_EMPTY_	_EMPTY_	_EMPTY_	_EMPTY_	_EMPTY_	_EMPTY_	_EMPTY_	_EMPTY_	_EMPTY_	CLUSTER_24813
Alpha_AOA_ma1	Alpha_AOA_ma1_-_T1_L11	GWHAABI00000010_81	49	0	-1	_EMPTY_	_EMPTY_	_EMPTY_	_EMPTY_	_EMPTY_	_EMPTY_	_EMPTY_	_EMPTY_	_EMPTY_	CLUSTER_32689
Alpha_AOA_ma1	Alpha_AOA_ma1_-_T1_L11	GWHAABI00000010_8	217	12509.7	arCOG00452	D	ESCRTIII	Archaeal division protein CdvB- Snf7/Vps24/ESCRT-III family	COG05491	_EMPTY_	_EMPTY_	_EMPTY_	2	Cell cycle control; cell division; chromosome partitioning	CLUSTER_10233
Alpha_AOA_ma1	Alpha_AOA_ma1_-_T1_L11	GWHAABI00000010_82	222	3232.26	arCOG02926	C	PetE	Plastocyanin/azurin/halocyanin family protein	COG03794	pfam00127	cd13921	TIGR02657	3	Energy production and conversion	CLUSTER_5765
Alpha_AOA_ma1	Alpha_AOA_ma1_-_T1_L11	GWHAABI00000010_83	112	101.342	arCOG14320	S	-	Uncharacterized protein	_EMPTY_	_EMPTY_	_EMPTY_	_EMPTY_	4	Function unknown	CLUSTER_20947
Alpha_AOA_ma1	Alpha_AOA_ma1_-_T1_L11	GWHAABI00000010_9	114	15062	arCOG08722	S	-	Uncharacterized protein	_EMPTY_	_EMPTY_	_EMPTY_	_EMPTY_	4	Function unknown	CLUSTER_19118
Alpha_AOA_ma1	Alpha_AOA_ma1_-_T1_L11	GWHAABI00000011_10	173	2235.7	arCOG01452	V	Cas1	CRISPR-associated protein Cas1	COG01518	pfam01867	cd09636	TIGR00287	2	Defense mechanisms	CLUSTER_15265
Alpha_AOA_ma1	Alpha_AOA_ma1_-_T1_L11	GWHAABI00000011_11	537	10207.5	arCOG02796	G	-	Glucose/sorbosone dehydrogenase	COG02133	pfam07995	_EMPTY_	TIGR03606	3	Carbohydrate transport and metabolism	CLUSTER_1853
Alpha_AOA_ma1	Alpha_AOA_ma1_-_T1_L11	GWHAABI00000011_12	62	0	-1	_EMPTY_	_EMPTY_	_EMPTY_	_EMPTY_	_EMPTY_	_EMPTY_	_EMPTY_	_EMPTY_	_EMPTY_	CLUSTER_21407
Alpha_AOA_ma1	Alpha_AOA_ma1_-_T1_L11	GWHAABI00000011_13	89	1786.35	arCOG11451	S	-	Uncharacterized membrane protein	_EMPTY_	pfam00122	_EMPTY_	TIGR03928	4	Function unknown	CLUSTER_24474
Alpha_AOA_ma1	Alpha_AOA_ma1_-_T1_L11	GWHAABI00000011_1	44	0	-1	_EMPTY_	_EMPTY_	_EMPTY_	_EMPTY_	_EMPTY_	_EMPTY_	_EMPTY_	_EMPTY_	_EMPTY_	CLUSTER_18190
Alpha_AOA_ma1	Alpha_AOA_ma1_-_T1_L11	GWHAABI00000011_14	82	8883.39	arCOG08788	S	-	Uncharacterized protein	SC.00188	_EMPTY_	_EMPTY_	_EMPTY_	4	Function unknown	CLUSTER_23669
Alpha_AOA_ma1	Alpha_AOA_ma1_-_T1_L11	GWHAABI00000011_15	429	45610.9	arCOG00406	J	AsnS	Aspartyl/asparaginyl-tRNA synthetase	COG00017	pfam01336-pfam00152	cd04316-cd00776	TIGR00458	1	Translation; ribosomal structure and biogenesis	CLUSTER_2015
Alpha_AOA_ma1	Alpha_AOA_ma1_-_T1_L11	GWHAABI00000011_16	313	24320.4	arCOG00181	E	DppD	ABC-type dipeptide/oligopeptide/nickel transport system- ATPase component	COG00444	pfam00005	cd03257	TIGR02770	3	Amino acid transport and metabolism	CLUSTER_4780
Alpha_AOA_ma1	Alpha_AOA_ma1_-_T1_L11	GWHAABI00000011_17	125	8580.96	arCOG08684	R	-	Roadblock/LC7 domain superfamily protein	SC.00139	_EMPTY_	_EMPTY_	_EMPTY_	4	General function prediction only	CLUSTER_19434
Alpha_AOA_ma1	Alpha_AOA_ma1_-_T1_L11	GWHAABI00000011_18	169	5578.7	arCOG03118	S	-	Membrane protein DedA family	COG01238	pfam09335	_EMPTY_	_EMPTY_	4	Function unknown	CLUSTER_15334
Alpha_AOA_ma1	Alpha_AOA_ma1_-_T1_L11	GWHAABI00000011_19	213	17579	arCOG03119	S	-	Membrane protein DedA family	COG01238	_EMPTY_	_EMPTY_	_EMPTY_	4	Function unknown	CLUSTER_11668
Alpha_AOA_ma1	Alpha_AOA_ma1_-_T1_L11	GWHAABI00000011_20	187	11350.2	arCOG04295	L	Mpg	3-methyladenine DNA glycosylase	COG02094	pfam02245	cd00540	TIGR00567	1	Replication; recombination and repair	CLUSTER_4895
Alpha_AOA_ma1	Alpha_AOA_ma1_-_T1_L11	GWHAABI00000011_21	198	17710.2	arCOG00905	L	-	Uracil-DNA glycosylase	COG01573	pfam03167	cd10031	TIGR00758	1	Replication; recombination and repair	CLUSTER_10566
Alpha_AOA_ma1	Alpha_AOA_ma1_-_T1_L11	GWHAABI00000011_22	474	35941.5	arCOG00321	O	TldD	Zn-dependent protease- component of TldD/TldE system	COG00312	pfam01523	_EMPTY_	_EMPTY_	2	Posttranslational modification; protein turnover; chaperones	CLUSTER_2619
Alpha_AOA_ma1	Alpha_AOA_ma1_-_T1_L11	GWHAABI00000011_23	47	0	-1	_EMPTY_	_EMPTY_	_EMPTY_	_EMPTY_	_EMPTY_	_EMPTY_	_EMPTY_	_EMPTY_	_EMPTY_	CLUSTER_29082
Alpha_AOA_ma1	Alpha_AOA_ma1_-_T1_L11	GWHAABI00000011_24	66	3261.53	arCOG02391	T	CheY	Rec domain	COG00784	pfam00072	cd00156	TIGR02154	2	Signal transduction mechanisms	CLUSTER_19246
Alpha_AOA_ma1	Alpha_AOA_ma1_-_T1_L11	GWHAABI00000011_2	52	0	-1	_EMPTY_	_EMPTY_	_EMPTY_	_EMPTY_	_EMPTY_	_EMPTY_	_EMPTY_	_EMPTY_	_EMPTY_	CLUSTER_32047
Alpha_AOA_ma1	Alpha_AOA_ma1_-_T1_L11	GWHAABI00000011_25	607	44514.7	arCOG04116	L	PinA	ATPase of PilT family involved in Holliday junction resolution	COG01855	pfam00437	cd09878-cd01130	TIGR02788	1	Replication; recombination and repair	CLUSTER_1112
Alpha_AOA_ma1	Alpha_AOA_ma1_-_T1_L11	GWHAABI00000011_26	155	16867.3	arCOG02100	K	TroR	Mn-dependent transcriptional regulator (DtxR family)	COG01321	pfam01325-pfam02742	_EMPTY_	_EMPTY_	1	Transcription	CLUSTER_15678
Alpha_AOA_ma1	Alpha_AOA_ma1_-_T1_L11	GWHAABI00000011_27	117	7746.94	arCOG08740	S	-	Uncharacterized protein	_EMPTY_	_EMPTY_	_EMPTY_	_EMPTY_	4	Function unknown	CLUSTER_18338
Alpha_AOA_ma1	Alpha_AOA_ma1_-_T1_L11	GWHAABI00000011_28	229	405.804	arCOG01917	S	-	Zn-ribbon domain containing protein	_EMPTY_	pfam09334	_EMPTY_	TIGR00398	4	Function unknown	CLUSTER_9314
Alpha_AOA_ma1	Alpha_AOA_ma1_-_T1_L11	GWHAABI00000011_29	164	12967.8	arCOG03116	S	-	Uncharacterized membrane protein	COG01430	pfam02643	_EMPTY_	_EMPTY_	4	Function unknown	CLUSTER_15729
Alpha_AOA_ma1	Alpha_AOA_ma1_-_T1_L11	GWHAABI00000011_30	211	3101.27	arCOG10571	S	-	Uncharacterized protein	_EMPTY_	_EMPTY_	_EMPTY_	_EMPTY_	4	Function unknown	CLUSTER_11943
Alpha_AOA_ma1	Alpha_AOA_ma1_-_T1_L11	GWHAABI00000011_31	258	23591.8	arCOG02050	P	-	Sulfite exporter- TauE/SafE family	COG00730	pfam01925	_EMPTY_	_EMPTY_	3	Inorganic ion transport and metabolism	CLUSTER_9398
Alpha_AOA_ma1	Alpha_AOA_ma1_-_T1_L11	GWHAABI00000011_32	591	45564.9	arCOG01259	I	FabG	Short-chain alcohol dehydrogenase	COG01028	_EMPTY_	cd05233	TIGR01830	3	Lipid transport and metabolism	CLUSTER_827
Alpha_AOA_ma1	Alpha_AOA_ma1_-_T1_L11	GWHAABI00000011_3	370	42556.6	arCOG00358	J	DRG	Ribosome-interacting GTPase 1	COG01163	pfam02824	cd01896-cd01666	_EMPTY_	1	Translation; ribosomal structure and biogenesis	CLUSTER_4462
Alpha_AOA_ma1	Alpha_AOA_ma1_-_T1_L11	GWHAABI00000011_33	79	9296.03	arCOG08727	S	-	Uncharacterized protein	_EMPTY_	_EMPTY_	_EMPTY_	_EMPTY_	4	Function unknown	CLUSTER_13659
Alpha_AOA_ma1	Alpha_AOA_ma1_-_T1_L11	GWHAABI00000011_34	126	8432.76	arCOG08726	S	-	Uncharacterized protein	_EMPTY_	_EMPTY_	_EMPTY_	_EMPTY_	4	Function unknown	CLUSTER_13659
Alpha_AOA_ma1	Alpha_AOA_ma1_-_T1_L11	GWHAABI00000011_35	179	20029.2	arCOG01701	J	SEN2	tRNA splicing endonuclease	COG01676	pfam02778-pfam01974	_EMPTY_	TIGR00324	1	Translation; ribosomal structure and biogenesis	CLUSTER_13174
Alpha_AOA_ma1	Alpha_AOA_ma1_-_T1_L11	GWHAABI00000011_36	218	25717.3	arCOG02640	P	-	YkaA-like protein involved in regulation of phosphate transport- PhoU/UPF0111/DUF47 family	COG01392	_EMPTY_	_EMPTY_	TIGR02135	3	Inorganic ion transport and metabolism	CLUSTER_10420
Alpha_AOA_ma1	Alpha_AOA_ma1_-_T1_L11	GWHAABI00000011_37	589	61462	arCOG01347	L	CDC9	ATP-dependent DNA ligase	COG01793	pfam04675-pfam01068-pfam04679	cd07901-cd07969	TIGR00574	1	Replication; recombination and repair	CLUSTER_1313
Alpha_AOA_ma1	Alpha_AOA_ma1_-_T1_L11	GWHAABI00000011_38	244	1307.09	arCOG11530	S	-	Uncharacterized protein	_EMPTY_	_EMPTY_	_EMPTY_	_EMPTY_	4	Function unknown	CLUSTER_9266
Alpha_AOA_ma1	Alpha_AOA_ma1_-_T1_L11	GWHAABI00000011_39	67	0	-1	_EMPTY_	_EMPTY_	_EMPTY_	_EMPTY_	_EMPTY_	_EMPTY_	_EMPTY_	_EMPTY_	_EMPTY_	CLUSTER_28798
Alpha_AOA_ma1	Alpha_AOA_ma1_-_T1_L11	GWHAABI00000011_40	151	0	-1	_EMPTY_	_EMPTY_	_EMPTY_	_EMPTY_	_EMPTY_	_EMPTY_	_EMPTY_	_EMPTY_	_EMPTY_	CLUSTER_17156
Alpha_AOA_ma1	Alpha_AOA_ma1_-_T1_L11	GWHAABI00000011_41	66	0	-1	_EMPTY_	_EMPTY_	_EMPTY_	_EMPTY_	_EMPTY_	_EMPTY_	_EMPTY_	_EMPTY_	_EMPTY_	CLUSTER_19853
Alpha_AOA_ma1	Alpha_AOA_ma1_-_T1_L11	GWHAABI00000011_42	137	535.211	arCOG11426	S	-	Uncharacterized protein	SC.00193	_EMPTY_	_EMPTY_	_EMPTY_	4	Function unknown	CLUSTER_18572
Alpha_AOA_ma1	Alpha_AOA_ma1_-_T1_L11	GWHAABI00000011_4	232	19938.3	arCOG01213	R	Cof	HAD superfamily hydrolase	COG00561	pfam08282	cd01427	TIGR01487	4	General function prediction only	CLUSTER_9073
Alpha_AOA_ma1	Alpha_AOA_ma1_-_T1_L11	GWHAABI00000011_5	629	49334.1	arCOG00487	J	ArgS	Arginyl-tRNA synthetase	COG00018	pfam00750-pfam05746	cd00671-cd07956	TIGR00456	1	Translation; ribosomal structure and biogenesis	CLUSTER_988
Alpha_AOA_ma1	Alpha_AOA_ma1_-_T1_L11	GWHAABI00000011_6	34	0	-1	_EMPTY_	_EMPTY_	_EMPTY_	_EMPTY_	_EMPTY_	_EMPTY_	_EMPTY_	_EMPTY_	_EMPTY_	CLUSTER_35521
Alpha_AOA_ma1	Alpha_AOA_ma1_-_T1_L11	GWHAABI00000011_7	41	0	-1	_EMPTY_	_EMPTY_	_EMPTY_	_EMPTY_	_EMPTY_	_EMPTY_	_EMPTY_	_EMPTY_	_EMPTY_	CLUSTER_34351
Alpha_AOA_ma1	Alpha_AOA_ma1_-_T1_L11	GWHAABI00000011_8	30	0	-1	_EMPTY_	_EMPTY_	_EMPTY_	_EMPTY_	_EMPTY_	_EMPTY_	_EMPTY_	_EMPTY_	_EMPTY_	CLUSTER_35018
Alpha_AOA_ma1	Alpha_AOA_ma1_-_T1_L11	GWHAABI00000011_9	76	662.794	arCOG10541	S	-	Uncharacterized protein	_EMPTY_	_EMPTY_	_EMPTY_	_EMPTY_	4	Function unknown	CLUSTER_21900
Alpha_AOA_ma1	Alpha_AOA_ma1_-_T1_L11	GWHAABI00000012_10	137	441.525	arCOG02708	E	GloA	Lactoylglutathione lyase or related enzyme	COG00346	pfam00903	cd07233	TIGR00068	3	Amino acid transport and metabolism	CLUSTER_14691
Alpha_AOA_ma1	Alpha_AOA_ma1_-_T1_L11	GWHAABI00000012_11	118	0	-1	_EMPTY_	_EMPTY_	_EMPTY_	_EMPTY_	_EMPTY_	_EMPTY_	_EMPTY_	_EMPTY_	_EMPTY_	CLUSTER_20599
Alpha_AOA_ma1	Alpha_AOA_ma1_-_T1_L11	GWHAABI00000012_1	176	441.826	arCOG01909	E	GlnA	Glutamine synthetase	COG00174	pfam00120	_EMPTY_	TIGR03105	3	Amino acid transport and metabolism	CLUSTER_15029
Alpha_AOA_ma1	Alpha_AOA_ma1_-_T1_L11	GWHAABI00000012_12	273	34347.9	arCOG00574	H	THI4	Archaeal ribulose 1-5-bisphosphate synthetase/yeast thiazole synthase	COG01635	pfam01946	_EMPTY_	TIGR00292	3	Coenzyme transport and metabolism	CLUSTER_8458
Alpha_AOA_ma1	Alpha_AOA_ma1_-_T1_L11	GWHAABI00000012_13	272	8814.17	arCOG04668	S	-	Uncharacterized protein	_EMPTY_	_EMPTY_	_EMPTY_	_EMPTY_	4	Function unknown	CLUSTER_7938
Alpha_AOA_ma1	Alpha_AOA_ma1_-_T1_L11	GWHAABI00000012_14	334	34369.6	arCOG01296	O	TrxB	Thioredoxin reductase	COG00492	pfam07992	_EMPTY_	TIGR01292	2	Posttranslational modification; protein turnover; chaperones	CLUSTER_5736
Alpha_AOA_ma1	Alpha_AOA_ma1_-_T1_L11	GWHAABI00000012_15	72	4133.49	arCOG11512	S	-	Uncharacterized protein	_EMPTY_	_EMPTY_	_EMPTY_	_EMPTY_	4	Function unknown	CLUSTER_25099
Alpha_AOA_ma1	Alpha_AOA_ma1_-_T1_L11	GWHAABI00000012_16	158	5781.33	arCOG10533	S	-	Uncharacterized protein	_EMPTY_	_EMPTY_	_EMPTY_	_EMPTY_	4	Function unknown	CLUSTER_15799
Alpha_AOA_ma1	Alpha_AOA_ma1_-_T1_L11	GWHAABI00000012_17	331	39492.3	arCOG01430	E	CysK	Cysteine synthase	COG00031	pfam00291	cd01561	TIGR01136	3	Amino acid transport and metabolism	CLUSTER_5099
Alpha_AOA_ma1	Alpha_AOA_ma1_-_T1_L11	GWHAABI00000012_18	79	8636.71	arCOG02062	P	TusA	TusA-related sulfurtransferase	COG00425	pfam01206	cd00291	_EMPTY_	3	Inorganic ion transport and metabolism	CLUSTER_24776
Alpha_AOA_ma1	Alpha_AOA_ma1_-_T1_L11	GWHAABI00000012_19	305	20776.5	arCOG00302	R	-	Metal-dependent phosphoesterase (PHP family)	COG00613	pfam02811-pfam13263	cd07432	_EMPTY_	4	General function prediction only	CLUSTER_5432
Alpha_AOA_ma1	Alpha_AOA_ma1_-_T1_L11	GWHAABI00000012_20	242	12538.6	arCOG02714	H	CofE	F(420)-0:gamma-glutamyl ligase- F420 coenzyme biosynthesis enzyme	COG01478	pfam01996	cd02892	TIGR01916	3	Coenzyme transport and metabolism	CLUSTER_9280
Alpha_AOA_ma1	Alpha_AOA_ma1_-_T1_L11	GWHAABI00000012_21	223	22378.3	arCOG01158	E	SerB	Phosphoserine phosphatase	COG00560	pfam00702	cd01427	TIGR01491	3	Amino acid transport and metabolism	CLUSTER_10719
Alpha_AOA_ma1	Alpha_AOA_ma1_-_T1_L11	GWHAABI00000012_2	129	0	-1	_EMPTY_	_EMPTY_	_EMPTY_	_EMPTY_	_EMPTY_	_EMPTY_	_EMPTY_	_EMPTY_	_EMPTY_	CLUSTER_19449
Alpha_AOA_ma1	Alpha_AOA_ma1_-_T1_L11	GWHAABI00000012_22	95	8377.74	arCOG07440	S	-	Predicted metal-binding protein	_EMPTY_	_EMPTY_	_EMPTY_	_EMPTY_	4	Function unknown	CLUSTER_21231
Alpha_AOA_ma1	Alpha_AOA_ma1_-_T1_L11	GWHAABI00000012_23	481	43234.3	arCOG00402	J	ProS	Prolyl-tRNA synthetase	COG00442	pfam00587-pfam03129-pfam09180	cd00778-cd00862	TIGR00408	1	Translation; ribosomal structure and biogenesis	CLUSTER_2301
Alpha_AOA_ma1	Alpha_AOA_ma1_-_T1_L11	GWHAABI00000012_24	435	23758	arCOG03517	T	-	Formylglycine-generating sulfatase enzyme	COG01262	pfam12867-pfam03781	_EMPTY_	TIGR03440	2	Signal transduction mechanisms	CLUSTER_1827
Alpha_AOA_ma1	Alpha_AOA_ma1_-_T1_L11	GWHAABI00000012_25	341	16599	arCOG06722	R	-	Histidine-specific methyltransferase	COG04301	pfam10017	_EMPTY_	TIGR03438	4	General function prediction only	CLUSTER_4967
Alpha_AOA_ma1	Alpha_AOA_ma1_-_T1_L11	GWHAABI00000012_26	175	0	-1	_EMPTY_	_EMPTY_	_EMPTY_	_EMPTY_	_EMPTY_	_EMPTY_	_EMPTY_	_EMPTY_	_EMPTY_	CLUSTER_15118
Alpha_AOA_ma1	Alpha_AOA_ma1_-_T1_L11	GWHAABI00000012_27	73	0	-1	_EMPTY_	_EMPTY_	_EMPTY_	_EMPTY_	_EMPTY_	_EMPTY_	_EMPTY_	_EMPTY_	_EMPTY_	CLUSTER_27436
Alpha_AOA_ma1	Alpha_AOA_ma1_-_T1_L11	GWHAABI00000012_28	196	0	-1	_EMPTY_	_EMPTY_	_EMPTY_	_EMPTY_	_EMPTY_	_EMPTY_	_EMPTY_	_EMPTY_	_EMPTY_	CLUSTER_9911
Alpha_AOA_ma1	Alpha_AOA_ma1_-_T1_L11	GWHAABI00000012_29	51	2716.77	arCOG04920	S	-	Uncharacterized protein	COG04895	pfam09962	_EMPTY_	TIGR03833	4	Function unknown	CLUSTER_26231
Alpha_AOA_ma1	Alpha_AOA_ma1_-_T1_L11	GWHAABI00000012_30	327	24525.9	arCOG00184	E	AppF	ABC-type oligopeptide transport system- ATPase component	COG04608	pfam00005	cd03257	TIGR02769	3	Amino acid transport and metabolism	CLUSTER_5581
Alpha_AOA_ma1	Alpha_AOA_ma1_-_T1_L11	GWHAABI00000012_31	1175	58940.2	arCOG00368	L	SbcC	ATPase involved in DNA repair- SbcC	COG00419	pfam13476-pfam13514	cd03240-cd00176-cd03240	TIGR00611-TIGR02168	1	Replication; recombination and repair	CLUSTER_154
Alpha_AOA_ma1	Alpha_AOA_ma1_-_T1_L11	GWHAABI00000012_32	365	39576.8	arCOG04213	I	INO1	Myo-inositol-1-phosphate synthase	COG01260	pfam07994	_EMPTY_	TIGR03450	3	Lipid transport and metabolism	CLUSTER_4019
Alpha_AOA_ma1	Alpha_AOA_ma1_-_T1_L11	GWHAABI00000012_33	314	35512.1	arCOG04142	O	DYS1	Deoxyhypusine synthase	COG01899	pfam01916	_EMPTY_	TIGR00321	2	Posttranslational modification; protein turnover; chaperones	CLUSTER_5297
Alpha_AOA_ma1	Alpha_AOA_ma1_-_T1_L11	GWHAABI00000012_34	238	16542.6	arCOG00347	O	PbaA	20S proteasome assembly factor- ATP-grasp superfamily enzyme	COG01938	pfam09754	_EMPTY_	TIGR00161	2	Posttranslational modification; protein turnover; chaperones	CLUSTER_8772
Alpha_AOA_ma1	Alpha_AOA_ma1_-_T1_L11	GWHAABI00000012_35	207	12615.4	arCOG01947	E	LysE	Lysine efflux protein	COG01280	pfam01810	_EMPTY_	_EMPTY_	3	Amino acid transport and metabolism	CLUSTER_10746
Alpha_AOA_ma1	Alpha_AOA_ma1_-_T1_L11	GWHAABI00000012_36	86	2904.55	arCOG10532	S	-	Uncharacterized protein	_EMPTY_	_EMPTY_	_EMPTY_	_EMPTY_	4	Function unknown	CLUSTER_24161
Alpha_AOA_ma1	Alpha_AOA_ma1_-_T1_L11	GWHAABI00000012_37	119	6098.33	arCOG01753	K	Ssh10b	Archaeal DNA-binding protein Alba	COG01581	pfam01918	_EMPTY_	TIGR00285	1	Transcription	CLUSTER_11851
Alpha_AOA_ma1	Alpha_AOA_ma1_-_T1_L11	GWHAABI00000012_3	95	4469.42	arCOG11931	S	-	Uncharacterized protein	SC.00547	_EMPTY_	_EMPTY_	_EMPTY_	4	Function unknown	CLUSTER_21438
Alpha_AOA_ma1	Alpha_AOA_ma1_-_T1_L11	GWHAABI00000012_4	442	11119.4	arCOG06339	R	-	Cell surface protein	_EMPTY_	_EMPTY_	_EMPTY_	_EMPTY_	4	General function prediction only	CLUSTER_2739
Alpha_AOA_ma1	Alpha_AOA_ma1_-_T1_L11	GWHAABI00000012_5	374	21545.2	arCOG03038	R	-	TPR repeats containing protein	COG00457	_EMPTY_	_EMPTY_	_EMPTY_	4	General function prediction only	CLUSTER_3673
Alpha_AOA_ma1	Alpha_AOA_ma1_-_T1_L11	GWHAABI00000012_6	269	23575.9	arCOG02019	P	SseA	Rhodanese-related sulfurtransferase	COG02897	pfam00581-pfam00581	cd01448-cd01449	TIGR02981	3	Inorganic ion transport and metabolism	CLUSTER_7368
Alpha_AOA_ma1	Alpha_AOA_ma1_-_T1_L11	GWHAABI00000012_7	603	59783.3	arCOG02055	P	CysI	Sulfite reductase- beta subunit (hemoprotein)	COG00155	pfam03460-pfam01077-pfam03460-pfam01077	_EMPTY_	TIGR02041	3	Inorganic ion transport and metabolism	CLUSTER_1179
Alpha_AOA_ma1	Alpha_AOA_ma1_-_T1_L11	GWHAABI00000012_8	196	142.174	arCOG08793	S	-	Uncharacterized protein	SC.00189	_EMPTY_	_EMPTY_	_EMPTY_	4	Function unknown	CLUSTER_13437
Alpha_AOA_ma1	Alpha_AOA_ma1_-_T1_L11	GWHAABI00000012_9	101	0	-1	_EMPTY_	_EMPTY_	_EMPTY_	_EMPTY_	_EMPTY_	_EMPTY_	_EMPTY_	_EMPTY_	_EMPTY_	CLUSTER_18061
Alpha_AOA_ma1	Alpha_AOA_ma1_-_T1_L11	GWHAABI00000013_10	117	8987.02	arCOG08023	R	-	Protein implicated in RNA metabolism- contains two Zn-ribbon domain and PRC barrel domain	COG01873	pfam05239-pfam13248	_EMPTY_	_EMPTY_	4	General function prediction only	CLUSTER_20520
Alpha_AOA_ma1	Alpha_AOA_ma1_-_T1_L11	GWHAABI00000013_11	284	28068.4	arCOG00978	J	GCD14	tRNA(1-methyladenosine) methyltransferase	COG02519	pfam08704	cd02440	TIGR03534	1	Translation; ribosomal structure and biogenesis	CLUSTER_7114
Alpha_AOA_ma1	Alpha_AOA_ma1_-_T1_L11	GWHAABI00000013_12	288	24403	arCOG00018	F	Nnr2	NAD(P)H-hydrate repair enzyme Nnr- NAD(P)H-hydrate dehydratase domain	COG00063	pfam03853-pfam01256	cd01171	TIGR00197-TIGR00196	3	Nucleotide transport and metabolism	CLUSTER_6560
Alpha_AOA_ma1	Alpha_AOA_ma1_-_T1_L11	GWHAABI00000013_13	451	45366.3	arCOG01110	E	ArgE	Acetylornithine deacetylase/Succinyl-diaminopimelate desuccinylase or related deacylase	COG00624	pfam01546	cd05681	TIGR01910	3	Amino acid transport and metabolism	CLUSTER_2471
Alpha_AOA_ma1	Alpha_AOA_ma1_-_T1_L11	GWHAABI00000013_14	199	25673.4	arCOG00970	O	PRE1	20S proteasome- beta subunit	COG00638	pfam00227	cd03764	TIGR03634	2	Posttranslational modification; protein turnover; chaperones	CLUSTER_12781
Alpha_AOA_ma1	Alpha_AOA_ma1_-_T1_L11	GWHAABI00000013_1	448	0	-1	_EMPTY_	_EMPTY_	_EMPTY_	_EMPTY_	_EMPTY_	_EMPTY_	_EMPTY_	_EMPTY_	_EMPTY_	CLUSTER_3077
Alpha_AOA_ma1	Alpha_AOA_ma1_-_T1_L11	GWHAABI00000013_15	157	4895.59	arCOG04290	R	-	PIN-domain and Zn ribbon	COG01656	pfam01927	_EMPTY_	_EMPTY_	4	General function prediction only	CLUSTER_15322
Alpha_AOA_ma1	Alpha_AOA_ma1_-_T1_L11	GWHAABI00000013_16	159	11680.5	arCOG00985	J	Tma20	Predicted RNA-binding protein- contains PUA domain	COG02016	pfam09183-pfam01472	_EMPTY_	TIGR03684	1	Translation; ribosomal structure and biogenesis	CLUSTER_14439
Alpha_AOA_ma1	Alpha_AOA_ma1_-_T1_L11	GWHAABI00000013_17	337	36746.9	arCOG01351	E	ThrA	Homoserine dehydrogenase	COG00460	pfam03447-pfam00742	_EMPTY_	_EMPTY_	3	Amino acid transport and metabolism	CLUSTER_5030
Alpha_AOA_ma1	Alpha_AOA_ma1_-_T1_L11	GWHAABI00000013_18	48	3928.24	arCOG03272	S	-	Zn finger protein	_EMPTY_	_EMPTY_	_EMPTY_	TIGR04272	4	Function unknown	CLUSTER_16496
Alpha_AOA_ma1	Alpha_AOA_ma1_-_T1_L11	GWHAABI00000013_19	272	1719.87	arCOG10846	L	-	PD-(DE)xK superfamily endonuclease	_EMPTY_	_EMPTY_	_EMPTY_	_EMPTY_	1	Replication; recombination and repair	CLUSTER_8914
Alpha_AOA_ma1	Alpha_AOA_ma1_-_T1_L11	GWHAABI00000013_20	135	13433.6	arCOG02815	O	-	Conserved domain frequently associated with peptide methionine sulfoxide reductase	COG00229	pfam01641	_EMPTY_	TIGR00357	2	Posttranslational modification; protein turnover; chaperones	CLUSTER_15940
Alpha_AOA_ma1	Alpha_AOA_ma1_-_T1_L11	GWHAABI00000013_2	153	0	-1	_EMPTY_	_EMPTY_	_EMPTY_	_EMPTY_	_EMPTY_	_EMPTY_	_EMPTY_	_EMPTY_	_EMPTY_	CLUSTER_16978
Alpha_AOA_ma1	Alpha_AOA_ma1_-_T1_L11	GWHAABI00000013_21	539	50116.7	arCOG01884	F	THY1	Thymidylate synthase- domain duplication	COG01351	_EMPTY_	_EMPTY_	_EMPTY_	3	Nucleotide transport and metabolism	CLUSTER_1496
Alpha_AOA_ma1	Alpha_AOA_ma1_-_T1_L11	GWHAABI00000013_22	98	7088.62	arCOG08659	S	-	Uncharacterized protein	SC.00188	_EMPTY_	_EMPTY_	_EMPTY_	4	Function unknown	CLUSTER_21777
Alpha_AOA_ma1	Alpha_AOA_ma1_-_T1_L11	GWHAABI00000013_23	289	16187	arCOG04054	D	-	Archaeal division protein CdvA- a component of ESCRT division and membrane remodelling system	_EMPTY_	pfam11068	cd07647	_EMPTY_	2	Cell cycle control; cell division; chromosome partitioning	CLUSTER_6800
Alpha_AOA_ma1	Alpha_AOA_ma1_-_T1_L11	GWHAABI00000013_24	640	56992.2	arCOG01529	I	Acs	Acyl-coenzyme A synthetase/AMP-(fatty) acid ligase	COG00365	pfam00501	cd05966	TIGR02188	3	Lipid transport and metabolism	CLUSTER_946
Alpha_AOA_ma1	Alpha_AOA_ma1_-_T1_L11	GWHAABI00000013_25	176	14625.7	arCOG06712	T	-	Sensory protein- contains PAS domain	COG02202	pfam13426	cd00130	TIGR00229	2	Signal transduction mechanisms	CLUSTER_14766
Alpha_AOA_ma1	Alpha_AOA_ma1_-_T1_L11	GWHAABI00000013_26	341	39001.9	arCOG04050	L	FEN1	5'-3' exonuclease	COG00258	pfam00752-pfam00867-pfam01367	cd09867	TIGR03674	1	Replication; recombination and repair	CLUSTER_5078
Alpha_AOA_ma1	Alpha_AOA_ma1_-_T1_L11	GWHAABI00000013_27	62	5210.85	arCOG11515	S	-	Uncharacterized protein	_EMPTY_	_EMPTY_	_EMPTY_	_EMPTY_	4	Function unknown	CLUSTER_28679
Alpha_AOA_ma1	Alpha_AOA_ma1_-_T1_L11	GWHAABI00000013_28	216	15287.3	arCOG00288	C	NfnB	Nitroreductase	COG00778	pfam00881	cd02150	TIGR02476	3	Energy production and conversion	CLUSTER_4091
Alpha_AOA_ma1	Alpha_AOA_ma1_-_T1_L11	GWHAABI00000013_29	78	6346.25	arCOG01117	K	-	Lrp/AsnC family C-terminal domain	COG01522	pfam01037	_EMPTY_	_EMPTY_	1	Transcription	CLUSTER_26393
Alpha_AOA_ma1	Alpha_AOA_ma1_-_T1_L11	GWHAABI00000013_30	306	19979	arCOG01981	K	SUA7	Transcription initiation factor TFIIB- Brf1 subunit/Transcription initiation factor TFIIB	COG01405	pfam08271-pfam00382-pfam00382	cd00043	_EMPTY_	1	Transcription	CLUSTER_5387
Alpha_AOA_ma1	Alpha_AOA_ma1_-_T1_L11	GWHAABI00000013_31	60	0	-1	_EMPTY_	_EMPTY_	_EMPTY_	_EMPTY_	_EMPTY_	_EMPTY_	_EMPTY_	_EMPTY_	_EMPTY_	CLUSTER_30355
Alpha_AOA_ma1	Alpha_AOA_ma1_-_T1_L11	GWHAABI00000013_32	64	0	-1	_EMPTY_	_EMPTY_	_EMPTY_	_EMPTY_	_EMPTY_	_EMPTY_	_EMPTY_	_EMPTY_	_EMPTY_	CLUSTER_26997
Alpha_AOA_ma1	Alpha_AOA_ma1_-_T1_L11	GWHAABI00000013_33	75	0	-1	_EMPTY_	_EMPTY_	_EMPTY_	_EMPTY_	_EMPTY_	_EMPTY_	_EMPTY_	_EMPTY_	_EMPTY_	CLUSTER_26995
Alpha_AOA_ma1	Alpha_AOA_ma1_-_T1_L11	GWHAABI00000013_3	443	0	-1	_EMPTY_	_EMPTY_	_EMPTY_	_EMPTY_	_EMPTY_	_EMPTY_	_EMPTY_	_EMPTY_	_EMPTY_	CLUSTER_3184
Alpha_AOA_ma1	Alpha_AOA_ma1_-_T1_L11	GWHAABI00000013_34	59	4459.7	arCOG14059	S	-	Uncharacterized protein	_EMPTY_	_EMPTY_	_EMPTY_	_EMPTY_	4	Function unknown	CLUSTER_27772
Alpha_AOA_ma1	Alpha_AOA_ma1_-_T1_L11	GWHAABI00000013_35	99	5058.01	arCOG10535	S	-	Uncharacterized protein	_EMPTY_	_EMPTY_	_EMPTY_	_EMPTY_	4	Function unknown	CLUSTER_18990
Alpha_AOA_ma1	Alpha_AOA_ma1_-_T1_L11	GWHAABI00000013_36	115	3758.7	arCOG08660	S	-	Uncharacterized membrane protein	_EMPTY_	_EMPTY_	_EMPTY_	_EMPTY_	4	Function unknown	CLUSTER_20496
Alpha_AOA_ma1	Alpha_AOA_ma1_-_T1_L11	GWHAABI00000013_37	154	12491	arCOG10536	R	-	START/RHO_alpha_C/PITP/Bet_v1/CoxG/CalC (SRPBCC) ligand-binding domain superfamily protein	_EMPTY_	pfam10604	cd07821	_EMPTY_	4	General function prediction only	CLUSTER_14585
Alpha_AOA_ma1	Alpha_AOA_ma1_-_T1_L11	GWHAABI00000013_38	427	10920.2	arCOG05201	S	-	Uncharacterized protein	_EMPTY_	pfam04375	_EMPTY_	TIGR02169	4	Function unknown	CLUSTER_3458
Alpha_AOA_ma1	Alpha_AOA_ma1_-_T1_L11	GWHAABI00000013_39	106	11134.1	arCOG01139	O	Rri1	Proteasome lid subunit RPN8/RPN11- contains Jab1/MPN domain metalloenzyme (JAMM) motif	COG01310	pfam14464	cd08072	TIGR00608	2	Posttranslational modification; protein turnover; chaperones	CLUSTER_17075
Alpha_AOA_ma1	Alpha_AOA_ma1_-_T1_L11	GWHAABI00000013_40	107	5927.3	arCOG08750	S	-	Membrane associated Zn finger protein	SC.00813	_EMPTY_	_EMPTY_	_EMPTY_	4	Function unknown	CLUSTER_19288
Alpha_AOA_ma1	Alpha_AOA_ma1_-_T1_L11	GWHAABI00000013_41	106	6562.8	arCOG08751	S	-	Uncharacterized protein	_EMPTY_	_EMPTY_	_EMPTY_	_EMPTY_	4	Function unknown	CLUSTER_19849
Alpha_AOA_ma1	Alpha_AOA_ma1_-_T1_L11	GWHAABI00000013_4	139	393.957	arCOG08658	S	-	Uncharacterized protein	_EMPTY_	_EMPTY_	_EMPTY_	_EMPTY_	4	Function unknown	CLUSTER_18156
Alpha_AOA_ma1	Alpha_AOA_ma1_-_T1_L11	GWHAABI00000013_42	456	41196.1	arCOG00749	E	DppC	ABC-type dipeptide/oligopeptide/nickel transport system- permease component	COG01173	pfam00528	cd06261	TIGR02790	3	Amino acid transport and metabolism	CLUSTER_2318
Alpha_AOA_ma1	Alpha_AOA_ma1_-_T1_L11	GWHAABI00000013_43	44	1680.35	arCOG00698	E	UreC	Urea amidohydrolase (urease) alpha subunit	COG00804	pfam00449-pfam01979	cd00375	TIGR01792	3	Amino acid transport and metabolism	CLUSTER_841
Alpha_AOA_ma1	Alpha_AOA_ma1_-_T1_L11	GWHAABI00000013_44	497	37585.9	arCOG01316	E	PutP	Na+/proline symporter	COG00591	pfam00474	cd10322	TIGR00813	3	Amino acid transport and metabolism	CLUSTER_609
Alpha_AOA_ma1	Alpha_AOA_ma1_-_T1_L11	GWHAABI00000013_5	200	287.511	arCOG08821	S	-	Uncharacterized protein (expansion in Thaumarchaeota)	SC.00193	_EMPTY_	_EMPTY_	_EMPTY_	4	Function unknown	CLUSTER_10661
Alpha_AOA_ma1	Alpha_AOA_ma1_-_T1_L11	GWHAABI00000013_6	111	0	-1	_EMPTY_	_EMPTY_	_EMPTY_	_EMPTY_	_EMPTY_	_EMPTY_	_EMPTY_	_EMPTY_	_EMPTY_	CLUSTER_21431
Alpha_AOA_ma1	Alpha_AOA_ma1_-_T1_L11	GWHAABI00000013_7	122	0	-1	_EMPTY_	_EMPTY_	_EMPTY_	_EMPTY_	_EMPTY_	_EMPTY_	_EMPTY_	_EMPTY_	_EMPTY_	CLUSTER_20196
Alpha_AOA_ma1	Alpha_AOA_ma1_-_T1_L11	GWHAABI00000013_8	45	0	-1	_EMPTY_	_EMPTY_	_EMPTY_	_EMPTY_	_EMPTY_	_EMPTY_	_EMPTY_	_EMPTY_	_EMPTY_	CLUSTER_33569
Alpha_AOA_ma1	Alpha_AOA_ma1_-_T1_L11	GWHAABI00000013_9	178	0	-1	_EMPTY_	_EMPTY_	_EMPTY_	_EMPTY_	_EMPTY_	_EMPTY_	_EMPTY_	_EMPTY_	_EMPTY_	CLUSTER_14861
Alpha_AOA_ma1	Alpha_AOA_ma1_-_T1_L11	GWHAABI00000014_10	49	2441.64	arCOG11525	S	-	Uncharacterized protein	_EMPTY_	_EMPTY_	_EMPTY_	TIGR02487	4	Function unknown	CLUSTER_28771
Alpha_AOA_ma1	Alpha_AOA_ma1_-_T1_L11	GWHAABI00000014_11	135	14511.1	arCOG01972	O	TrxA	Thiol-disulfide isomerase or thioredoxin	COG00526	pfam00085	cd02947	TIGR01068	2	Posttranslational modification; protein turnover; chaperones	CLUSTER_18314
Alpha_AOA_ma1	Alpha_AOA_ma1_-_T1_L11	GWHAABI00000014_12	594	59245.4	arCOG01560	J	InfB	Translation initiation factor 2 (IF-2; GTPase)	COG00532	pfam00009-pfam03144-pfam11987-pfam14578	cd01887-cd03703	TIGR00491	1	Translation; ribosomal structure and biogenesis	CLUSTER_1317
Alpha_AOA_ma1	Alpha_AOA_ma1_-_T1_L11	GWHAABI00000014_13	134	13358	arCOG04313	F	Ndk	Nucleoside diphosphate kinase	COG00105	pfam00334	cd04413	_EMPTY_	3	Nucleotide transport and metabolism	CLUSTER_16704
Alpha_AOA_ma1	Alpha_AOA_ma1_-_T1_L11	GWHAABI00000014_14	67	8513.91	arCOG01950	J	RPL24A	Ribosomal protein L24E	COG02075	pfam01246	cd00472	_EMPTY_	1	Translation; ribosomal structure and biogenesis	CLUSTER_26201
Alpha_AOA_ma1	Alpha_AOA_ma1_-_T1_L11	GWHAABI00000014_1	48	528.217	arCOG04548	C	-	Ferredoxin	COG01146	pfam13237	_EMPTY_	TIGR02512	3	Energy production and conversion	CLUSTER_12254
Alpha_AOA_ma1	Alpha_AOA_ma1_-_T1_L11	GWHAABI00000014_15	71	8443.07	arCOG04314	J	RPS28A	Ribosomal protein S28E/S33	COG02053	pfam01200	cd04457	_EMPTY_	1	Translation; ribosomal structure and biogenesis	CLUSTER_23163
Alpha_AOA_ma1	Alpha_AOA_ma1_-_T1_L11	GWHAABI00000014_16	129	11658.4	arCOG01751	J	Rpl7Ae	Ribosomal protein L7AE	COG01358	pfam01248	_EMPTY_	TIGR03677	1	Translation; ribosomal structure and biogenesis	CLUSTER_15740
Alpha_AOA_ma1	Alpha_AOA_ma1_-_T1_L11	GWHAABI00000014_17	449	34386.8	arCOG00767	G	{ManB}	Phosphomannomutase	COG01109	pfam02878-pfam02879-pfam02880-pfam00408	cd03087	TIGR03990	3	Carbohydrate transport and metabolism	CLUSTER_2330
Alpha_AOA_ma1	Alpha_AOA_ma1_-_T1_L11	GWHAABI00000014_18	290	29496.2	arCOG02826	F	PurU	Formyltetrahydrofolate hydrolase	COG00788	pfam13740-pfam00551	cd04872-cd08648	TIGR00655	3	Nucleotide transport and metabolism	CLUSTER_6742
Alpha_AOA_ma1	Alpha_AOA_ma1_-_T1_L11	GWHAABI00000014_19	241	17954.6	arCOG04536	H	ArfB	Creatinine amidohydrolase/Fe(II)-dependent formamide hydrolase involved in riboflavin and F420 biosynthesis	COG01402	pfam02633	_EMPTY_	TIGR03964	3	Coenzyme transport and metabolism	CLUSTER_9112
Alpha_AOA_ma1	Alpha_AOA_ma1_-_T1_L11	GWHAABI00000014_20	80	10619.7	arCOG00998	K	LSM1	Small nuclear ribonucleoprotein (snRNP) homolog	COG01958	pfam01423	cd01726	_EMPTY_	1	Transcription	CLUSTER_20750
Alpha_AOA_ma1	Alpha_AOA_ma1_-_T1_L11	GWHAABI00000014_21	320	12877.3	arCOG08635	S	-	Uncharacterized protein	_EMPTY_	_EMPTY_	_EMPTY_	_EMPTY_	4	Function unknown	CLUSTER_6407
Alpha_AOA_ma1	Alpha_AOA_ma1_-_T1_L11	GWHAABI00000014_2	172	14997.2	arCOG04548	C	-	Ferredoxin	COG01146	pfam13237	_EMPTY_	TIGR02512	3	Energy production and conversion	CLUSTER_12254
Alpha_AOA_ma1	Alpha_AOA_ma1_-_T1_L11	GWHAABI00000014_22	225	24197.8	arCOG01122	G	RpiA	Ribose 5-phosphate isomerase	COG00120	pfam06026	cd01398	TIGR00021	3	Carbohydrate transport and metabolism	CLUSTER_10869
Alpha_AOA_ma1	Alpha_AOA_ma1_-_T1_L11	GWHAABI00000014_23	222	8389.21	arCOG00976	O	Pcm	Protein-L-isoaspartate carboxylmethyltransferase	COG02518	pfam01135	cd02440	TIGR00080	2	Posttranslational modification; protein turnover; chaperones	CLUSTER_8312
Alpha_AOA_ma1	Alpha_AOA_ma1_-_T1_L11	GWHAABI00000014_24	464	47421.6	arCOG00689	F	AllB	Dihydroorotase or related cyclic amidohydrolase	COG00044	pfam13147	cd01318	TIGR00857	3	Nucleotide transport and metabolism	CLUSTER_2155
Alpha_AOA_ma1	Alpha_AOA_ma1_-_T1_L11	GWHAABI00000014_25	120	10396.3	arCOG08025	S	-	Uncharacterized protein possibly involved in RNA metabolism- contains Zn-ribbon domain	SC.00764	pfam13248	_EMPTY_	_EMPTY_	4	Function unknown	CLUSTER_17131
Alpha_AOA_ma1	Alpha_AOA_ma1_-_T1_L11	GWHAABI00000014_26	107	4925.3	arCOG08024	S	-	Uncharacterized protein possibly involved in RNA metabolism- contains Zn-ribbon domain	SC.00764	pfam13248	_EMPTY_	_EMPTY_	4	Function unknown	CLUSTER_21923
Alpha_AOA_ma1	Alpha_AOA_ma1_-_T1_L11	GWHAABI00000014_27	67	7082.14	arCOG08024	S	-	Uncharacterized protein possibly involved in RNA metabolism- contains Zn-ribbon domain	SC.00764	pfam13248	_EMPTY_	_EMPTY_	4	Function unknown	CLUSTER_14537
Alpha_AOA_ma1	Alpha_AOA_ma1_-_T1_L11	GWHAABI00000014_28	109	14669.4	arCOG01972	O	TrxA	Thiol-disulfide isomerase or thioredoxin	COG00526	pfam00085	cd02947	TIGR01068	2	Posttranslational modification; protein turnover; chaperones	CLUSTER_18550
Alpha_AOA_ma1	Alpha_AOA_ma1_-_T1_L11	GWHAABI00000014_29	248	17443.9	arCOG08023	R	-	Protein implicated in RNA metabolism- contains two Zn-ribbon domain and PRC barrel domain	COG01873	pfam05239-pfam13248	_EMPTY_	_EMPTY_	4	General function prediction only	CLUSTER_9207
Alpha_AOA_ma1	Alpha_AOA_ma1_-_T1_L11	GWHAABI00000014_30	235	13102.6	arCOG01739	U	LepB	Signal peptidase I	COG00681	pfam00717	cd06530	TIGR02228	2	Intracellular trafficking; secretion; and vesicular transport	CLUSTER_9706
Alpha_AOA_ma1	Alpha_AOA_ma1_-_T1_L11	GWHAABI00000014_31	509	55919	arCOG02143	C	HpaB	4-hydroxyphenylacetate 3-monooxygenase	COG02368	pfam11794-pfam03241	_EMPTY_	TIGR02309	3	Energy production and conversion	CLUSTER_1987
Alpha_AOA_ma1	Alpha_AOA_ma1_-_T1_L11	GWHAABI00000014_3	228	20421	arCOG04176	J	TIF6	Translation initiation factor 6 (eIF-6)	COG01976	pfam01912	cd00527	TIGR00323	1	Translation; ribosomal structure and biogenesis	CLUSTER_9713
Alpha_AOA_ma1	Alpha_AOA_ma1_-_T1_L11	GWHAABI00000014_32	699	79470.6	arCOG01340	C	-	Acyl-CoA synthetase (NDP forming)	COG01042	pfam13380-pfam13607	_EMPTY_	TIGR02717	3	Energy production and conversion	CLUSTER_353
Alpha_AOA_ma1	Alpha_AOA_ma1_-_T1_L11	GWHAABI00000014_33	119	12167.8	arCOG02942	L	RnhA	Ribonuclease HI	COG00328	pfam13456	cd09279	_EMPTY_	1	Replication; recombination and repair	CLUSTER_20223
Alpha_AOA_ma1	Alpha_AOA_ma1_-_T1_L11	GWHAABI00000014_34	148	8641.89	arCOG10529	S	-	Uncharacterized membrane protein	_EMPTY_	_EMPTY_	_EMPTY_	_EMPTY_	4	Function unknown	CLUSTER_16403
Alpha_AOA_ma1	Alpha_AOA_ma1_-_T1_L11	GWHAABI00000014_35	95	9122.89	arCOG10520	S	-	Uncharacterized membrane protein	SC.00776	_EMPTY_	_EMPTY_	_EMPTY_	4	Function unknown	CLUSTER_22172
Alpha_AOA_ma1	Alpha_AOA_ma1_-_T1_L11	GWHAABI00000014_36	294	30171.3	arCOG01363	C	-	Radical SAM superfamily enzyme	COG01032	pfam04055	cd01335	TIGR02666	3	Energy production and conversion	CLUSTER_5738
Alpha_AOA_ma1	Alpha_AOA_ma1_-_T1_L11	GWHAABI00000014_37	84	6431.77	arCOG10519	S	-	Uncharacterized protein	_EMPTY_	_EMPTY_	_EMPTY_	_EMPTY_	4	Function unknown	CLUSTER_23390
Alpha_AOA_ma1	Alpha_AOA_ma1_-_T1_L11	GWHAABI00000014_38	75	4166.95	arCOG01218	O	TrxA	Thiol-disulfide isomerase or thioredoxin	COG00526	pfam08484-pfam13192	cd02975-cd02973	TIGR02187	2	Posttranslational modification; protein turnover; chaperones	CLUSTER_21154
Alpha_AOA_ma1	Alpha_AOA_ma1_-_T1_L11	GWHAABI00000014_39	46	4810.95	arCOG04508	P	ZntA	TRASH/YHS-like protein- metallochaperone	COG03350	pfam04945	cd01057	_EMPTY_	3	Inorganic ion transport and metabolism	CLUSTER_31294
Alpha_AOA_ma1	Alpha_AOA_ma1_-_T1_L11	GWHAABI00000014_40	330	18244.6	arCOG02398	C	CcdA	Cytochrome c biogenesis protein	COG00785	pfam02683	_EMPTY_	_EMPTY_	3	Energy production and conversion	CLUSTER_5920
Alpha_AOA_ma1	Alpha_AOA_ma1_-_T1_L11	GWHAABI00000014_41	48	1316.5	arCOG10955	S	-	Uncharacterized protein	_EMPTY_	_EMPTY_	_EMPTY_	_EMPTY_	4	Function unknown	CLUSTER_28016
Alpha_AOA_ma1	Alpha_AOA_ma1_-_T1_L11	GWHAABI00000014_42	41	0	-1	_EMPTY_	_EMPTY_	_EMPTY_	_EMPTY_	_EMPTY_	_EMPTY_	_EMPTY_	_EMPTY_	_EMPTY_	CLUSTER_34352
Alpha_AOA_ma1	Alpha_AOA_ma1_-_T1_L11	GWHAABI00000014_43	54	270.065	arCOG06717	S	-	Uncharacterized protein	_EMPTY_	_EMPTY_	_EMPTY_	_EMPTY_	4	Function unknown	CLUSTER_31630
Alpha_AOA_ma1	Alpha_AOA_ma1_-_T1_L11	GWHAABI00000014_4	427	30311.1	arCOG00404	J	HisS	Histidyl-tRNA synthetase	COG00124	pfam13393-pfam03129	cd00773-cd00860	TIGR00442	1	Translation; ribosomal structure and biogenesis	CLUSTER_2210
Alpha_AOA_ma1	Alpha_AOA_ma1_-_T1_L11	GWHAABI00000014_44	336	7793.86	arCOG02926	C	PetE	Plastocyanin/azurin/halocyanin family protein	COG03794	pfam00127	cd13921	TIGR02657	3	Energy production and conversion	CLUSTER_5765
Alpha_AOA_ma1	Alpha_AOA_ma1_-_T1_L11	GWHAABI00000014_5	130	6532.76	arCOG02709	E	GloA	Lactoylglutathione lyase or related enzyme	COG00346	pfam00903	cd06587	TIGR00068	3	Amino acid transport and metabolism	CLUSTER_19247
Alpha_AOA_ma1	Alpha_AOA_ma1_-_T1_L11	GWHAABI00000014_6	177	2523.26	arCOG03192	L	-	Endonuclease YncB- thermonuclease family	COG01525	pfam00565	cd00175	_EMPTY_	1	Replication; recombination and repair	CLUSTER_9712
Alpha_AOA_ma1	Alpha_AOA_ma1_-_T1_L11	GWHAABI00000014_7	175	18184.3	arCOG03117	S	DedA	Uncharacterized membrane-associated protein- DedA family	COG00586	pfam09335	_EMPTY_	_EMPTY_	4	Function unknown	CLUSTER_13009
Alpha_AOA_ma1	Alpha_AOA_ma1_-_T1_L11	GWHAABI00000014_8	139	11426.1	arCOG04055	J	-	Archease- SHS2 domain containing protein involved in activation of tRNA ligase RtcB	COG01371	pfam01951	_EMPTY_	_EMPTY_	1	Translation; ribosomal structure and biogenesis	CLUSTER_13877
Alpha_AOA_ma1	Alpha_AOA_ma1_-_T1_L11	GWHAABI00000014_9	453	8104.65	arCOG08038	O	-	Putative membrane-associated protease inhibitor- contains alpha-2-macroglobulin-like domain	_EMPTY_	pfam01835	_EMPTY_	_EMPTY_	2	Posttranslational modification; protein turnover; chaperones	CLUSTER_2914
Alpha_AOA_ma1	Alpha_AOA_ma1_-_T1_L11	GWHAABI00000015_10	471	6950.99	arCOG00076	E	GcvP	Glycine cleavage system protein P (pyridoxal-binding)- C-terminal domain	COG01003	pfam02347	cd00613	TIGR00461	3	Amino acid transport and metabolism	CLUSTER_1800
Alpha_AOA_ma1	Alpha_AOA_ma1_-_T1_L11	GWHAABI00000015_11	418	3010.38	arCOG00077	E	GcvP	Glycine cleavage system protein P (pyridoxal-binding)- N-terminal domain	COG00403	pfam02347	cd00613	TIGR00461	3	Amino acid transport and metabolism	CLUSTER_2827
Alpha_AOA_ma1	Alpha_AOA_ma1_-_T1_L11	GWHAABI00000015_12	127	1803.06	arCOG01303	E	GcvH	Glycine cleavage system H protein (lipoate-binding)	COG00509	pfam01597	cd06848	TIGR00527	3	Amino acid transport and metabolism	CLUSTER_17889
Alpha_AOA_ma1	Alpha_AOA_ma1_-_T1_L11	GWHAABI00000015_13	352	2605.76	arCOG00756	E	GcvT	Glycine cleavage system T protein (aminomethyltransferase)	COG00404	pfam01571-pfam08669	_EMPTY_	TIGR00528	3	Amino acid transport and metabolism	CLUSTER_4429
Alpha_AOA_ma1	Alpha_AOA_ma1_-_T1_L11	GWHAABI00000015_14	293	4678.51	arCOG00660	H	LipA	Lipoate synthase	COG00320	pfam04055	cd01335	TIGR00510	3	Coenzyme transport and metabolism	CLUSTER_7171
Alpha_AOA_ma1	Alpha_AOA_ma1_-_T1_L11	GWHAABI00000015_1	452	32957.5	arCOG01255	J	AlaS	Alanyl-tRNA synthetase	COG00013	pfam01411-pfam07973	cd00673-cd07762	TIGR03683	1	Translation; ribosomal structure and biogenesis	CLUSTER_346
Alpha_AOA_ma1	Alpha_AOA_ma1_-_T1_L11	GWHAABI00000015_15	289	24992.6	arCOG04288	J	RplJ	Ribosomal protein L10	COG00244	pfam00466	cd05795	_EMPTY_	1	Translation; ribosomal structure and biogenesis	CLUSTER_5900
Alpha_AOA_ma1	Alpha_AOA_ma1_-_T1_L11	GWHAABI00000015_16	224	20034	arCOG04289	J	RplA	Ribosomal protein L1	COG00081	pfam00687	cd00403	TIGR01169	1	Translation; ribosomal structure and biogenesis	CLUSTER_10841
Alpha_AOA_ma1	Alpha_AOA_ma1_-_T1_L11	GWHAABI00000015_17	152	14016.7	arCOG01580	K	-	DNA-binding transcriptional regulator- Lrp family	COG01522	pfam13412-pfam01037	cd00090	_EMPTY_	1	Transcription	CLUSTER_13511
Alpha_AOA_ma1	Alpha_AOA_ma1_-_T1_L11	GWHAABI00000015_18	160	20149.3	arCOG04372	J	RplK	Ribosomal protein L11	COG00080	pfam03946-pfam00298	cd00349	TIGR01632	1	Translation; ribosomal structure and biogenesis	CLUSTER_15093
Alpha_AOA_ma1	Alpha_AOA_ma1_-_T1_L11	GWHAABI00000015_19	153	18884.2	arCOG01920	K	NusG	Transcription antiterminator NusG	COG00250	pfam03439	cd09887-cd06091	TIGR00405	1	Transcription	CLUSTER_12202
Alpha_AOA_ma1	Alpha_AOA_ma1_-_T1_L11	GWHAABI00000015_20	60	6347.44	arCOG02204	U	Sss1	Preprotein translocase subunit Sss1	COG02443	_EMPTY_	_EMPTY_	TIGR00327	2	Intracellular trafficking; secretion; and vesicular transport	CLUSTER_30388
Alpha_AOA_ma1	Alpha_AOA_ma1_-_T1_L11	GWHAABI00000015_21	259	18645.4	arCOG01616	J	GEK1	D-aminoacyl-tRNA deacylase- involved in ethanol tolerance	COG01650	pfam04414	_EMPTY_	_EMPTY_	1	Translation; ribosomal structure and biogenesis	CLUSTER_7707
Alpha_AOA_ma1	Alpha_AOA_ma1_-_T1_L11	GWHAABI00000015_22	100	11581.9	arCOG02724	L	Ada	Methylated DNA-protein cysteine methyltransferase	COG00350	pfam01035	cd06445	TIGR00589	1	Replication; recombination and repair	CLUSTER_19249
Alpha_AOA_ma1	Alpha_AOA_ma1_-_T1_L11	GWHAABI00000015_23	152	13244.2	arCOG04089	J	RPL19A	Ribosomal protein L19E	COG02147	pfam01280	cd01418	_EMPTY_	1	Translation; ribosomal structure and biogenesis	CLUSTER_16418
Alpha_AOA_ma1	Alpha_AOA_ma1_-_T1_L11	GWHAABI00000015_2	411	15476.3	arCOG02796	G	-	Glucose/sorbosone dehydrogenase	COG02133	pfam07995	_EMPTY_	TIGR03606	3	Carbohydrate transport and metabolism	CLUSTER_2395
Alpha_AOA_ma1	Alpha_AOA_ma1_-_T1_L11	GWHAABI00000015_24	135	12811.9	arCOG00781	J	RPL32	Ribosomal protein L32E	COG01717	pfam01655	cd00513	_EMPTY_	1	Translation; ribosomal structure and biogenesis	CLUSTER_15506
Alpha_AOA_ma1	Alpha_AOA_ma1_-_T1_L11	GWHAABI00000015_25	500	49615.7	arCOG06073	C	PckA	Phosphoenolpyruvate carboxykinase (ATP)	COG01866	pfam01293	cd00484	TIGR00224	3	Energy production and conversion	CLUSTER_1745
Alpha_AOA_ma1	Alpha_AOA_ma1_-_T1_L11	GWHAABI00000015_26	667	34577.2	arCOG00702	V	AprE	Predicted multidomain toxin- contains peptidase S8 domain- delivery module and Rnase A domain	COG01404	pfam00082	cd07477	TIGR03921	2	Defense mechanisms	CLUSTER_900
Alpha_AOA_ma1	Alpha_AOA_ma1_-_T1_L11	GWHAABI00000015_27	207	28867.8	arCOG04147	P	SodA	Superoxide dismutase	COG00605	pfam00081-pfam02777	_EMPTY_	_EMPTY_	3	Inorganic ion transport and metabolism	CLUSTER_11515
Alpha_AOA_ma1	Alpha_AOA_ma1_-_T1_L11	GWHAABI00000015_28	142	9148.39	arCOG01341	O	GIM5	Predicted prefoldin- molecular chaperone implicated in de novo protein folding	COG01730	pfam02996	cd00584	TIGR00293	2	Posttranslational modification; protein turnover; chaperones	CLUSTER_15329
Alpha_AOA_ma1	Alpha_AOA_ma1_-_T1_L11	GWHAABI00000015_29	353	16527.9	arCOG01227	U	FtsY	Signal recognition particle GTPase	COG00552	pfam02881-pfam00448	cd03115	TIGR00064	2	Intracellular trafficking; secretion; and vesicular transport	CLUSTER_2113
Alpha_AOA_ma1	Alpha_AOA_ma1_-_T1_L11	GWHAABI00000015_3	170	12642.9	arCOG08745	S	-	Uncharacterized protein	_EMPTY_	_EMPTY_	_EMPTY_	_EMPTY_	4	Function unknown	CLUSTER_14445
Alpha_AOA_ma1	Alpha_AOA_ma1_-_T1_L11	GWHAABI00000015_4	103	8483.13	arCOG04287	J	RPP1A	Ribosomal protein L12E/L44/L45/RPP1/RPP2	COG02058	pfam00428	cd05832	TIGR03685	1	Translation; ribosomal structure and biogenesis	CLUSTER_21703
Alpha_AOA_ma1	Alpha_AOA_ma1_-_T1_L11	GWHAABI00000015_5	366	0	-1	_EMPTY_	_EMPTY_	_EMPTY_	_EMPTY_	_EMPTY_	_EMPTY_	_EMPTY_	_EMPTY_	_EMPTY_	CLUSTER_5071
Alpha_AOA_ma1	Alpha_AOA_ma1_-_T1_L11	GWHAABI00000015_6	307	1044.83	arCOG02410	C	Mer	Coenzyme F420-dependent N5-N10-methylene tetrahydromethanopterin reductase or related flavin-dependent oxidoreductase	COG02141	pfam00296	cd01097	TIGR03555	3	Energy production and conversion	CLUSTER_7244
Alpha_AOA_ma1	Alpha_AOA_ma1_-_T1_L11	GWHAABI00000015_7	436	2409.31	arCOG01068	C	Lpd	Pyruvate/2-oxoglutarate dehydrogenase complex- dihydrolipoamide dehydrogenase (E3) component or related enzyme	COG01249	pfam07992-pfam02852	_EMPTY_	TIGR01350	3	Energy production and conversion	CLUSTER_2652
Alpha_AOA_ma1	Alpha_AOA_ma1_-_T1_L11	GWHAABI00000015_8	251	2179.95	arCOG01939	H	LplA	Lipoate-protein ligase A	COG00095	pfam03099	_EMPTY_	TIGR00545	3	Coenzyme transport and metabolism	CLUSTER_9929
Alpha_AOA_ma1	Alpha_AOA_ma1_-_T1_L11	GWHAABI00000015_9	104	242.411	arCOG03837	H	-	Lipoate-protein ligase A associated domain	COG00095	_EMPTY_	_EMPTY_	_EMPTY_	3	Coenzyme transport and metabolism	CLUSTER_21902
Alpha_AOA_ma1	Alpha_AOA_ma1_-_T1_L11	GWHAABI00000016_10	166	7858.52	arCOG03048	R	-	TPR repeats containing protein	COG00457	pfam13414-pfam13432-pfam13414-pfam13414-pfam13414	cd00189-cd00189-cd00189-cd00189-cd00189	TIGR02917	4	General function prediction only	CLUSTER_13727
Alpha_AOA_ma1	Alpha_AOA_ma1_-_T1_L11	GWHAABI00000016_11	76	4446.47	arCOG03032	R	-	TPR repeats containing protein	COG00457	pfam13414-pfam13414	cd00189	TIGR02917	4	General function prediction only	CLUSTER_23302
Alpha_AOA_ma1	Alpha_AOA_ma1_-_T1_L11	GWHAABI00000016_12	148	12118.9	arCOG01580	K	-	DNA-binding transcriptional regulator- Lrp family	COG01522	pfam13412-pfam01037	cd00090	_EMPTY_	1	Transcription	CLUSTER_16101
Alpha_AOA_ma1	Alpha_AOA_ma1_-_T1_L11	GWHAABI00000016_13	185	7944.16	arCOG02846	O	DnaJ	DnaJ-class molecular chaperone	COG00484	pfam00226	cd06257	TIGR02349	2	Posttranslational modification; protein turnover; chaperones	CLUSTER_14063
Alpha_AOA_ma1	Alpha_AOA_ma1_-_T1_L11	GWHAABI00000016_14	135	4660.6	arCOG08802	S	-	Uncharacterized protein	_EMPTY_	_EMPTY_	_EMPTY_	_EMPTY_	4	Function unknown	CLUSTER_18548
Alpha_AOA_ma1	Alpha_AOA_ma1_-_T1_L11	GWHAABI00000016_15	422	28614.4	arCOG08801	R	-	Metal dependent phosphohydrolase- HD superfamily	_EMPTY_	_EMPTY_	cd00077	_EMPTY_	4	General function prediction only	CLUSTER_2091
Alpha_AOA_ma1	Alpha_AOA_ma1_-_T1_L11	GWHAABI00000016_1	56	0	-1	_EMPTY_	_EMPTY_	_EMPTY_	_EMPTY_	_EMPTY_	_EMPTY_	_EMPTY_	_EMPTY_	_EMPTY_	CLUSTER_15982
Alpha_AOA_ma1	Alpha_AOA_ma1_-_T1_L11	GWHAABI00000016_16	487	20745.2	arCOG00337	C	GlcD	FAD/FMN-containing dehydrogenase	COG00277	pfam01565-pfam02913	_EMPTY_	TIGR00387	3	Energy production and conversion	CLUSTER_2337
Alpha_AOA_ma1	Alpha_AOA_ma1_-_T1_L11	GWHAABI00000016_17	47	0	-1	_EMPTY_	_EMPTY_	_EMPTY_	_EMPTY_	_EMPTY_	_EMPTY_	_EMPTY_	_EMPTY_	_EMPTY_	CLUSTER_33135
Alpha_AOA_ma1	Alpha_AOA_ma1_-_T1_L11	GWHAABI00000016_18	85	0	-1	_EMPTY_	_EMPTY_	_EMPTY_	_EMPTY_	_EMPTY_	_EMPTY_	_EMPTY_	_EMPTY_	_EMPTY_	CLUSTER_23470
Alpha_AOA_ma1	Alpha_AOA_ma1_-_T1_L11	GWHAABI00000016_19	91	919.429	arCOG08754	S	-	Uncharacterized protein	_EMPTY_	_EMPTY_	_EMPTY_	_EMPTY_	4	Function unknown	CLUSTER_16579
Alpha_AOA_ma1	Alpha_AOA_ma1_-_T1_L11	GWHAABI00000016_20	43	0	-1	_EMPTY_	_EMPTY_	_EMPTY_	_EMPTY_	_EMPTY_	_EMPTY_	_EMPTY_	_EMPTY_	_EMPTY_	CLUSTER_32439
Alpha_AOA_ma1	Alpha_AOA_ma1_-_T1_L11	GWHAABI00000016_2	117	848.885	arCOG15271	X	-	Casposon associated protein-primed PolB family polymerase	COG00417	_EMPTY_	_EMPTY_	_EMPTY_	2	Mobilome: prophages; transposons	CLUSTER_20718
Alpha_AOA_ma1	Alpha_AOA_ma1_-_T1_L11	GWHAABI00000016_21	75	0	-1	_EMPTY_	_EMPTY_	_EMPTY_	_EMPTY_	_EMPTY_	_EMPTY_	_EMPTY_	_EMPTY_	_EMPTY_	CLUSTER_26996
Alpha_AOA_ma1	Alpha_AOA_ma1_-_T1_L11	GWHAABI00000016_22	60	0	-1	_EMPTY_	_EMPTY_	_EMPTY_	_EMPTY_	_EMPTY_	_EMPTY_	_EMPTY_	_EMPTY_	_EMPTY_	CLUSTER_30356
Alpha_AOA_ma1	Alpha_AOA_ma1_-_T1_L11	GWHAABI00000016_23	212	0	-1	_EMPTY_	_EMPTY_	_EMPTY_	_EMPTY_	_EMPTY_	_EMPTY_	_EMPTY_	_EMPTY_	_EMPTY_	CLUSTER_12353
Alpha_AOA_ma1	Alpha_AOA_ma1_-_T1_L11	GWHAABI00000016_24	87	0	-1	_EMPTY_	_EMPTY_	_EMPTY_	_EMPTY_	_EMPTY_	_EMPTY_	_EMPTY_	_EMPTY_	_EMPTY_	CLUSTER_24813
Alpha_AOA_ma1	Alpha_AOA_ma1_-_T1_L11	GWHAABI00000016_25	78	0	-1	_EMPTY_	_EMPTY_	_EMPTY_	_EMPTY_	_EMPTY_	_EMPTY_	_EMPTY_	_EMPTY_	_EMPTY_	CLUSTER_26394
Alpha_AOA_ma1	Alpha_AOA_ma1_-_T1_L11	GWHAABI00000016_26	56	0	-1	_EMPTY_	_EMPTY_	_EMPTY_	_EMPTY_	_EMPTY_	_EMPTY_	_EMPTY_	_EMPTY_	_EMPTY_	CLUSTER_31223
Alpha_AOA_ma1	Alpha_AOA_ma1_-_T1_L11	GWHAABI00000016_27	83	0	-1	_EMPTY_	_EMPTY_	_EMPTY_	_EMPTY_	_EMPTY_	_EMPTY_	_EMPTY_	_EMPTY_	_EMPTY_	CLUSTER_25499
Alpha_AOA_ma1	Alpha_AOA_ma1_-_T1_L11	GWHAABI00000016_28	208	18310.4	arCOG04147	P	SodA	Superoxide dismutase	COG00605	pfam00081-pfam02777	_EMPTY_	_EMPTY_	3	Inorganic ion transport and metabolism	CLUSTER_11515
Alpha_AOA_ma1	Alpha_AOA_ma1_-_T1_L11	GWHAABI00000016_29	205	7725.18	arCOG08797	K	-	Predicted transcriptional regulators	_EMPTY_	_EMPTY_	_EMPTY_	_EMPTY_	1	Transcription	CLUSTER_12825
Alpha_AOA_ma1	Alpha_AOA_ma1_-_T1_L11	GWHAABI00000016_30	575	60848.7	arCOG00883	K	HepA	Superfamily II DNA/RNA helicase- SNF2 family	COG00553	pfam00176-pfam00271-pfam10012	cd00046-cd00079	TIGR04095-TIGR01389	1	Transcription	CLUSTER_543
Alpha_AOA_ma1	Alpha_AOA_ma1_-_T1_L11	GWHAABI00000016_31	153	1450.61	arCOG03748	K	MarR	Transcriptional regulator- MarR family	COG01846	pfam07381	_EMPTY_	_EMPTY_	1	Transcription	CLUSTER_16979
Alpha_AOA_ma1	Alpha_AOA_ma1_-_T1_L11	GWHAABI00000016_32	227	18983.8	arCOG00348	O	PbaB	20S proteasome assembly factor- ATP-grasp superfamily enzyme	COG02047	pfam09754	_EMPTY_	TIGR00162	2	Posttranslational modification; protein turnover; chaperones	CLUSTER_8535
Alpha_AOA_ma1	Alpha_AOA_ma1_-_T1_L11	GWHAABI00000016_33	108	502.231	arCOG03899	V	-	Restriction endonuclease- HNH family	COG03183	_EMPTY_	cd00085	TIGR02772	2	Defense mechanisms	CLUSTER_21294
Alpha_AOA_ma1	Alpha_AOA_ma1_-_T1_L11	GWHAABI00000016_3	331	25272	arCOG01981	K	SUA7	Transcription initiation factor TFIIB- Brf1 subunit/Transcription initiation factor TFIIB	COG01405	pfam08271-pfam00382-pfam00382	cd00043	_EMPTY_	1	Transcription	CLUSTER_5387
Alpha_AOA_ma1	Alpha_AOA_ma1_-_T1_L11	GWHAABI00000016_34	94	5828.6	arCOG11724	P	ArsC	Arsenate Reductase family protein	_EMPTY_	pfam03960	cd03034	TIGR00014	3	Inorganic ion transport and metabolism	CLUSTER_21185
Alpha_AOA_ma1	Alpha_AOA_ma1_-_T1_L11	GWHAABI00000016_35	76	3035.71	arCOG01915	O	HflC	Membrane protease subunit- stomatin/prohibitin homolog	COG00330	pfam01145	cd08826	TIGR01933	2	Posttranslational modification; protein turnover; chaperones	CLUSTER_6657
Alpha_AOA_ma1	Alpha_AOA_ma1_-_T1_L11	GWHAABI00000016_5	93	3593.06	arCOG10538	S	-	Uncharacterized membrane protein	_EMPTY_	pfam14248	_EMPTY_	_EMPTY_	4	Function unknown	CLUSTER_21827
Alpha_AOA_ma1	Alpha_AOA_ma1_-_T1_L11	GWHAABI00000016_6	103	6732.9	arCOG04373	S	-	Uncharacterized protein YqgV- UPF0045/DUF77 family	COG00011	pfam01910	_EMPTY_	TIGR00106	4	Function unknown	CLUSTER_22411
Alpha_AOA_ma1	Alpha_AOA_ma1_-_T1_L11	GWHAABI00000016_7	129	4811.67	arCOG08684	R	-	Roadblock/LC7 domain superfamily protein	SC.00139	_EMPTY_	_EMPTY_	_EMPTY_	4	General function prediction only	CLUSTER_18283
Alpha_AOA_ma1	Alpha_AOA_ma1_-_T1_L11	GWHAABI00000016_8	366	44405.9	arCOG00656	H	CofG	FO synthase or thiamine biosynthesis enzyme ThiH	COG01060	pfam04055	cd01335	TIGR00423	3	Coenzyme transport and metabolism	CLUSTER_4572
Alpha_AOA_ma1	Alpha_AOA_ma1_-_T1_L11	GWHAABI00000016_9	58	5305.55	arCOG08803	S	-	Zn finger containing protein	_EMPTY_	_EMPTY_	_EMPTY_	_EMPTY_	4	Function unknown	CLUSTER_27821
Alpha_AOA_ma1	Alpha_AOA_ma1_-_T1_L11	GWHAABI00000017_10	136	10938.8	arCOG00419	F	Hit	HIT family hydrolase	COG00537	pfam01230	cd01275	_EMPTY_	3	Nucleotide transport and metabolism	CLUSTER_18560
Alpha_AOA_ma1	Alpha_AOA_ma1_-_T1_L11	GWHAABI00000017_11	56	5238.48	arCOG08679	S	-	Zn-finger protein	_EMPTY_	_EMPTY_	_EMPTY_	_EMPTY_	4	Function unknown	CLUSTER_25177
Alpha_AOA_ma1	Alpha_AOA_ma1_-_T1_L11	GWHAABI00000017_12	186	16398.9	arCOG01764	K	SPT15	TATA-box binding protein (TBP)- component of TFIID and TFIIB	COG02101	pfam00352-pfam00352	cd04518	_EMPTY_	1	Transcription	CLUSTER_11517
Alpha_AOA_ma1	Alpha_AOA_ma1_-_T1_L11	GWHAABI00000017_13	253	9894.53	arCOG02702	Q	-	SAM-dependent methyltransferase	COG00500	pfam08241	cd02440	TIGR02072	3	Secondary metabolites biosynthesis; transport and catabolism	CLUSTER_8624
Alpha_AOA_ma1	Alpha_AOA_ma1_-_T1_L11	GWHAABI00000017_1	426	36730.6	arCOG00918	H	HemL	Glutamate-1-semialdehyde aminotransferase	COG00001	pfam00202	cd00610	TIGR00713	3	Coenzyme transport and metabolism	CLUSTER_2924
Alpha_AOA_ma1	Alpha_AOA_ma1_-_T1_L11	GWHAABI00000017_14	62	2080.11	arCOG11433	S	-	Zn finger protein	_EMPTY_	pfam10609	_EMPTY_	_EMPTY_	4	Function unknown	CLUSTER_28073
Alpha_AOA_ma1	Alpha_AOA_ma1_-_T1_L11	GWHAABI00000017_15	380	46615.8	arCOG00249	I	FadB	3-hydroxyacyl-CoA dehydrogenase- some fused to Enoyl-CoA hydratase	COG01250	pfam02737-pfam00725-pfam00725-pfam00378	cd06558	TIGR02437-TIGR02437	3	Lipid transport and metabolism	CLUSTER_3839
Alpha_AOA_ma1	Alpha_AOA_ma1_-_T1_L11	GWHAABI00000017_16	204	12715.9	arCOG02431	R	-	Predicted Rossmann fold nucleotide-binding protein	COG01611	_EMPTY_	_EMPTY_	TIGR00725	4	General function prediction only	CLUSTER_12895
Alpha_AOA_ma1	Alpha_AOA_ma1_-_T1_L11	GWHAABI00000017_17	85	325.909	arCOG14073	S	-	Uncharacterized protein	_EMPTY_	_EMPTY_	_EMPTY_	_EMPTY_	4	Function unknown	CLUSTER_25003
Alpha_AOA_ma1	Alpha_AOA_ma1_-_T1_L11	GWHAABI00000017_18	135	1018.2	arCOG02994	S	-	Cupin domain containing protein	COG01917	pfam07883	_EMPTY_	TIGR03404	4	Function unknown	CLUSTER_18004
Alpha_AOA_ma1	Alpha_AOA_ma1_-_T1_L11	GWHAABI00000017_19	232	6858.01	arCOG00480	H	MenA	1-4-dihydroxy-2-naphthoate octaprenyltransferase	COG01575	pfam01040	cd13962	TIGR02235	3	Coenzyme transport and metabolism	CLUSTER_9861
Alpha_AOA_ma1	Alpha_AOA_ma1_-_T1_L11	GWHAABI00000017_20	41	0	-1	_EMPTY_	_EMPTY_	_EMPTY_	_EMPTY_	_EMPTY_	_EMPTY_	_EMPTY_	_EMPTY_	_EMPTY_	CLUSTER_32315
Alpha_AOA_ma1	Alpha_AOA_ma1_-_T1_L11	GWHAABI00000017_21	137	11988.9	arCOG08678	S	-	Zn finger containing protein	_EMPTY_	_EMPTY_	_EMPTY_	_EMPTY_	4	Function unknown	CLUSTER_14631
Alpha_AOA_ma1	Alpha_AOA_ma1_-_T1_L11	GWHAABI00000017_2	122	3450.76	arCOG10569	S	-	Uncharacterized protein	_EMPTY_	_EMPTY_	_EMPTY_	_EMPTY_	4	Function unknown	CLUSTER_19763
Alpha_AOA_ma1	Alpha_AOA_ma1_-_T1_L11	GWHAABI00000017_22	82	7499.19	arCOG04341	K	RPC12	DNA-directed RNA polymerase- subunit RPC12/RpoP (contains C4-type Zn-finger)	COG01996	_EMPTY_	_EMPTY_	_EMPTY_	1	Transcription	CLUSTER_25668
Alpha_AOA_ma1	Alpha_AOA_ma1_-_T1_L11	GWHAABI00000017_23	103	15893	arCOG01758	J	RpsJ	Ribosomal protein S10	COG00051	pfam00338	_EMPTY_	TIGR01046	1	Translation; ribosomal structure and biogenesis	CLUSTER_21734
Alpha_AOA_ma1	Alpha_AOA_ma1_-_T1_L11	GWHAABI00000017_24	467	54533.4	arCOG01561	J	TEF1	Translation elongation factor EF-1 alpha- GTPase	COG05256	pfam00009-pfam03144-pfam03143	cd01883-cd03693-cd03705	TIGR00483	1	Translation; ribosomal structure and biogenesis	CLUSTER_2742
Alpha_AOA_ma1	Alpha_AOA_ma1_-_T1_L11	GWHAABI00000017_25	379	44802.7	arCOG04180	G	-	Bifunctional fructose-1-6-bisphosphate aldolase/phosphatase FBPA/FBPase	COG01980	pfam01950	_EMPTY_	_EMPTY_	3	Carbohydrate transport and metabolism	CLUSTER_1327
Alpha_AOA_ma1	Alpha_AOA_ma1_-_T1_L11	GWHAABI00000017_26	137	10513	arCOG08725	S	-	Uncharacterized protein	_EMPTY_	_EMPTY_	_EMPTY_	_EMPTY_	4	Function unknown	CLUSTER_16674
Alpha_AOA_ma1	Alpha_AOA_ma1_-_T1_L11	GWHAABI00000017_3	39	0	-1	_EMPTY_	_EMPTY_	_EMPTY_	_EMPTY_	_EMPTY_	_EMPTY_	_EMPTY_	_EMPTY_	_EMPTY_	CLUSTER_30414
Alpha_AOA_ma1	Alpha_AOA_ma1_-_T1_L11	GWHAABI00000017_4	274	15541.2	arCOG03038	R	-	TPR repeats containing protein	COG00457	_EMPTY_	_EMPTY_	_EMPTY_	4	General function prediction only	CLUSTER_8818
Alpha_AOA_ma1	Alpha_AOA_ma1_-_T1_L11	GWHAABI00000017_5	236	14606.2	arCOG08737	S	-	Uncharacterized protein	_EMPTY_	_EMPTY_	_EMPTY_	_EMPTY_	4	Function unknown	CLUSTER_9444
Alpha_AOA_ma1	Alpha_AOA_ma1_-_T1_L11	GWHAABI00000017_6	133	3491.4	arCOG08738	S	-	Uncharacterized protein	SC.00812	_EMPTY_	_EMPTY_	_EMPTY_	4	Function unknown	CLUSTER_17649
Alpha_AOA_ma1	Alpha_AOA_ma1_-_T1_L11	GWHAABI00000017_7	152	12438.5	arCOG03444	S	-	Cupin domain containing protein	COG01917	pfam07883	_EMPTY_	_EMPTY_	4	Function unknown	CLUSTER_16581
Alpha_AOA_ma1	Alpha_AOA_ma1_-_T1_L11	GWHAABI00000017_8	121	6515.84	arCOG03003	G	-	Cupin domain containing protein	COG00662	pfam07883	_EMPTY_	TIGR03404	3	Carbohydrate transport and metabolism	CLUSTER_18705
Alpha_AOA_ma1	Alpha_AOA_ma1_-_T1_L11	GWHAABI00000017_9	227	10040.8	arCOG02846	O	DnaJ	DnaJ-class molecular chaperone	COG00484	pfam00226	cd06257	TIGR02349	2	Posttranslational modification; protein turnover; chaperones	CLUSTER_9864
Alpha_AOA_ma1	Alpha_AOA_ma1_-_T1_L11	GWHAABI00000018_10	465	49191.2	arCOG01767	I	PksG	3-hydroxy-3-methylglutaryl CoA synthase	COG03425	pfam08545-pfam08541	cd00827	TIGR00748	3	Lipid transport and metabolism	CLUSTER_2564
Alpha_AOA_ma1	Alpha_AOA_ma1_-_T1_L11	GWHAABI00000018_1	101	5085.66	arCOG04233	P	FepB	ABC-type Fe3+-hydroxamate transport system- periplasmic component	COG00614	pfam01497	cd01143	TIGR04281	3	Inorganic ion transport and metabolism	CLUSTER_5049
Alpha_AOA_ma1	Alpha_AOA_ma1_-_T1_L11	GWHAABI00000018_11	235	13464.6	arCOG02868	O	DsbG	Protein-disulfide isomerase	COG01651	pfam13462	cd03023	_EMPTY_	2	Posttranslational modification; protein turnover; chaperones	CLUSTER_8193
Alpha_AOA_ma1	Alpha_AOA_ma1_-_T1_L11	GWHAABI00000018_12	104	267.478	arCOG01389	M	-	Glycosyl transferase family 2	COG01215	pfam13641	cd06423	TIGR03937	2	Cell wall/membrane/envelope biogenesis	CLUSTER_22297
Alpha_AOA_ma1	Alpha_AOA_ma1_-_T1_L11	GWHAABI00000018_13	73	0	-1	_EMPTY_	_EMPTY_	_EMPTY_	_EMPTY_	_EMPTY_	_EMPTY_	_EMPTY_	_EMPTY_	_EMPTY_	CLUSTER_27437
Alpha_AOA_ma1	Alpha_AOA_ma1_-_T1_L11	GWHAABI00000018_14	89	0	-1	_EMPTY_	_EMPTY_	_EMPTY_	_EMPTY_	_EMPTY_	_EMPTY_	_EMPTY_	_EMPTY_	_EMPTY_	CLUSTER_23647
Alpha_AOA_ma1	Alpha_AOA_ma1_-_T1_L11	GWHAABI00000018_15	100	0	-1	_EMPTY_	_EMPTY_	_EMPTY_	_EMPTY_	_EMPTY_	_EMPTY_	_EMPTY_	_EMPTY_	_EMPTY_	CLUSTER_22446
Alpha_AOA_ma1	Alpha_AOA_ma1_-_T1_L11	GWHAABI00000018_16	42	2938.57	arCOG00493	G	GapA	Glyceraldehyde-3-phosphate dehydrogenase/erythrose-4-phosphate dehydrogenase	COG00057	pfam00044-pfam02800	cd12165	TIGR01546	3	Carbohydrate transport and metabolism	CLUSTER_4754
Alpha_AOA_ma1	Alpha_AOA_ma1_-_T1_L11	GWHAABI00000018_2	228	427.536	arCOG10270	S	-	PepSY domain containing protein- regulator of zincin peptidase activity	COG03212	pfam03413	_EMPTY_	_EMPTY_	4	Function unknown	CLUSTER_11284
Alpha_AOA_ma1	Alpha_AOA_ma1_-_T1_L11	GWHAABI00000018_3	34	0	-1	_EMPTY_	_EMPTY_	_EMPTY_	_EMPTY_	_EMPTY_	_EMPTY_	_EMPTY_	_EMPTY_	_EMPTY_	CLUSTER_35522
Alpha_AOA_ma1	Alpha_AOA_ma1_-_T1_L11	GWHAABI00000018_4	64	286.228	arCOG10597	R	-	Hemocyanin family protein- binds copper ions	_EMPTY_	pfam00264	_EMPTY_	_EMPTY_	4	General function prediction only	CLUSTER_2764
Alpha_AOA_ma1	Alpha_AOA_ma1_-_T1_L11	GWHAABI00000018_5	333	31651.7	arCOG00658	E	PylB/HcgA	(2R-3R)-3-methylornithine synthase involved in pyrrolysine biosynthesis/Iron-guanylylpyridinol (FeGP) cofactor biosynthesis protein HcgA	COG00502	pfam04055-pfam06968	cd01335	TIGR00433	3	Amino acid transport and metabolism	CLUSTER_6261
Alpha_AOA_ma1	Alpha_AOA_ma1_-_T1_L11	GWHAABI00000018_6	428	35488.7	arCOG00917	H	BioA	Adenosylmethionine-8-amino-7-oxononanoate aminotransferase	COG00161	pfam00202	cd00610	TIGR00508	3	Coenzyme transport and metabolism	CLUSTER_1965
Alpha_AOA_ma1	Alpha_AOA_ma1_-_T1_L11	GWHAABI00000018_7	228	17399.2	arCOG00100	H	BioD	Dethiobiotin synthetase	COG00132	pfam13500	cd03109	TIGR00347	3	Coenzyme transport and metabolism	CLUSTER_9695
Alpha_AOA_ma1	Alpha_AOA_ma1_-_T1_L11	GWHAABI00000018_8	184	5606.29	arCOG08721	S	-	Uncharacterized protein	_EMPTY_	_EMPTY_	_EMPTY_	_EMPTY_	4	Function unknown	CLUSTER_14377
Alpha_AOA_ma1	Alpha_AOA_ma1_-_T1_L11	GWHAABI00000018_9	118	0	-1	_EMPTY_	_EMPTY_	_EMPTY_	_EMPTY_	_EMPTY_	_EMPTY_	_EMPTY_	_EMPTY_	_EMPTY_	CLUSTER_20600
Alpha_AOA_ma1	Alpha_AOA_ma1_-_T1_L11	GWHAABI00000019_10	99	293.907	arCOG11933	S	-	Uncharacterized protein	_EMPTY_	_EMPTY_	_EMPTY_	_EMPTY_	4	Function unknown	CLUSTER_21828
Alpha_AOA_ma1	Alpha_AOA_ma1_-_T1_L11	GWHAABI00000019_11	80	0	-1	_EMPTY_	_EMPTY_	_EMPTY_	_EMPTY_	_EMPTY_	_EMPTY_	_EMPTY_	_EMPTY_	_EMPTY_	CLUSTER_26024
Alpha_AOA_ma1	Alpha_AOA_ma1_-_T1_L11	GWHAABI00000019_12	190	4337.84	arCOG06870	R	-	HD family hydrolase- SpoT related	COG00317	pfam13328	_EMPTY_	TIGR00691	4	General function prediction only	CLUSTER_12244
Alpha_AOA_ma1	Alpha_AOA_ma1_-_T1_L11	GWHAABI00000019_13	954	45611	arCOG00809	J	LeuS	Leucyl-tRNA synthetase	COG00495	pfam00133-pfam08264	cd00812-cd00812-cd07959	TIGR00395	1	Translation; ribosomal structure and biogenesis	CLUSTER_319
Alpha_AOA_ma1	Alpha_AOA_ma1_-_T1_L11	GWHAABI00000019_1	41	558.691	arCOG04548	C	-	Ferredoxin	COG01146	pfam13237	_EMPTY_	TIGR02512	3	Energy production and conversion	CLUSTER_12254
Alpha_AOA_ma1	Alpha_AOA_ma1_-_T1_L11	GWHAABI00000019_14	598	19181.7	arCOG01255	J	AlaS	Alanyl-tRNA synthetase	COG00013	pfam01411-pfam07973	cd00673-cd07762	TIGR03683	1	Translation; ribosomal structure and biogenesis	CLUSTER_346
Alpha_AOA_ma1	Alpha_AOA_ma1_-_T1_L11	GWHAABI00000019_2	105	50.7572	arCOG11507	S	-	Uncharacterized protein	_EMPTY_	_EMPTY_	_EMPTY_	_EMPTY_	4	Function unknown	CLUSTER_21736
Alpha_AOA_ma1	Alpha_AOA_ma1_-_T1_L11	GWHAABI00000019_3	147	1195.63	arCOG08713	V	PasT	Ribosome association toxin PasT (RatA) of the RatAB toxin-antitoxin module	COG02867	pfam03364	cd07812	_EMPTY_	2	Defense mechanisms	CLUSTER_17564
Alpha_AOA_ma1	Alpha_AOA_ma1_-_T1_L11	GWHAABI00000019_4	192	0	-1	_EMPTY_	_EMPTY_	_EMPTY_	_EMPTY_	_EMPTY_	_EMPTY_	_EMPTY_	_EMPTY_	_EMPTY_	CLUSTER_13632
Alpha_AOA_ma1	Alpha_AOA_ma1_-_T1_L11	GWHAABI00000019_5	77	2821.31	arCOG11513	S	-	Uncharacterized protein	_EMPTY_	_EMPTY_	_EMPTY_	_EMPTY_	4	Function unknown	CLUSTER_26599
Alpha_AOA_ma1	Alpha_AOA_ma1_-_T1_L11	GWHAABI00000019_6	78	0	-1	_EMPTY_	_EMPTY_	_EMPTY_	_EMPTY_	_EMPTY_	_EMPTY_	_EMPTY_	_EMPTY_	_EMPTY_	CLUSTER_26395
Alpha_AOA_ma1	Alpha_AOA_ma1_-_T1_L11	GWHAABI00000019_7	112	2652.12	arCOG11728	S	-	Uncharacterized protein	_EMPTY_	_EMPTY_	_EMPTY_	_EMPTY_	4	Function unknown	CLUSTER_20113
Alpha_AOA_ma1	Alpha_AOA_ma1_-_T1_L11	GWHAABI00000019_8	46	0	-1	_EMPTY_	_EMPTY_	_EMPTY_	_EMPTY_	_EMPTY_	_EMPTY_	_EMPTY_	_EMPTY_	_EMPTY_	CLUSTER_33361
Alpha_AOA_ma1	Alpha_AOA_ma1_-_T1_L11	GWHAABI00000019_9	47	0	-1	_EMPTY_	_EMPTY_	_EMPTY_	_EMPTY_	_EMPTY_	_EMPTY_	_EMPTY_	_EMPTY_	_EMPTY_	CLUSTER_33136
Alpha_AOA_ma1	Alpha_AOA_ma1_-_T1_L11	GWHAABI00000020_1	47	0	-1	_EMPTY_	_EMPTY_	_EMPTY_	_EMPTY_	_EMPTY_	_EMPTY_	_EMPTY_	_EMPTY_	_EMPTY_	CLUSTER_28803
Alpha_AOA_ma1	Alpha_AOA_ma1_-_T1_L11	GWHAABI00000021_1	44	0	-1	_EMPTY_	_EMPTY_	_EMPTY_	_EMPTY_	_EMPTY_	_EMPTY_	_EMPTY_	_EMPTY_	_EMPTY_	CLUSTER_2739
Alpha_AOA_ma1	Alpha_AOA_ma1_-_T1_L11	GWHAABI00000021_2	370	22298.8	arCOG00358	J	DRG	Ribosome-interacting GTPase 1	COG01163	pfam02824	cd01896-cd01666	_EMPTY_	1	Translation; ribosomal structure and biogenesis	CLUSTER_4462
Alpha_AOA_ma1	Alpha_AOA_ma1_-_T1_L11	GWHAABI00000021_3	238	5110.44	arCOG01213	R	Cof	HAD superfamily hydrolase	COG00561	pfam08282	cd01427	TIGR01487	4	General function prediction only	CLUSTER_9073
Alpha_AOA_ma1	Alpha_AOA_ma1_-_T1_L11	GWHAABI00000021_4	43	0	-1	_EMPTY_	_EMPTY_	_EMPTY_	_EMPTY_	_EMPTY_	_EMPTY_	_EMPTY_	_EMPTY_	_EMPTY_	CLUSTER_988
Alpha_AOA_ma1	Alpha_AOA_ma1_-_T1_L11	GWHAABI00000001_8	546	963.363	arCOG08038	O	-	Putative membrane-associated protease inhibitor- contains alpha-2-macroglobulin-like domain	_EMPTY_	pfam01835	_EMPTY_	_EMPTY_	2	Posttranslational modification; protein turnover; chaperones	CLUSTER_1148
Alpha_AOA_ma1	Alpha_AOA_ma1_-_T1_L11	GWHAABI00000001_142	307	514.857	arCOG08764	C	-	Periplasmic protein of plastocyanin/azurin/halocyanin family protein	COG03794	pfam00127	cd13921	TIGR02656	3	Energy production and conversion	CLUSTER_5270
Alpha_AOA_ma1	Alpha_AOA_ma1_-_T1_L11	GWHAABI00000001_142	307	8888.75	arCOG10597	R	-	Hemocyanin family protein- binds copper ions	_EMPTY_	pfam00264	_EMPTY_	_EMPTY_	4	General function prediction only	CLUSTER_5270
Alpha_AOA_ma1	Alpha_AOA_ma1_-_T1_L11	GWHAABI00000001_231	1738	186.679	arCOG03128	S	-	Pentapeptide repeats containing protein	COG01357	pfam13599-pfam13599	_EMPTY_	_EMPTY_	4	Function unknown	CLUSTER_59
Alpha_AOA_ma1	Alpha_AOA_ma1_-_T1_L11	GWHAABI00000001_231	1738	223.47	arCOG05978	M	-	Extracellular protein containing Kelch and FN3 domains	_EMPTY_	pfam07081	_EMPTY_	_EMPTY_	2	Cell wall/membrane/envelope biogenesis	CLUSTER_59
Alpha_AOA_ma1	Alpha_AOA_ma1_-_T1_L11	GWHAABI00000002_192	179	8932.54	arCOG01753	K	Ssh10b	Archaeal DNA-binding protein Alba	COG01581	pfam01918	_EMPTY_	TIGR00285	1	Transcription	CLUSTER_12953
Alpha_AOA_ma1	Alpha_AOA_ma1_-_T1_L11	GWHAABI00000002_195	201	384.515	arCOG00972	H	NadR	Nicotinamide mononucleotide adenylyltransferase	COG01056	pfam01467	cd02166	TIGR01527	3	Coenzyme transport and metabolism	CLUSTER_10822
Alpha_AOA_ma1	Alpha_AOA_ma1_-_T1_L11	GWHAABI00000003_26	245	13405.2	arCOG04153	K	-	RNA polymerase III subunit C34- Lrp/AsnC family	COG01522	pfam13412	cd00092	_EMPTY_	1	Transcription	CLUSTER_8057
Alpha_AOA_ma1	Alpha_AOA_ma1_-_T1_L11	GWHAABI00000007_94	385	67.5756	arCOG08033	S	-	Uncharacterized protein	SC.00166	pfam01683	_EMPTY_	_EMPTY_	4	Function unknown	CLUSTER_3713
Alpha_AOA_ma1	Alpha_AOA_ma1_-_T1_L11	GWHAABI00000007_94	385	5064.3	arCOG10597	R	-	Hemocyanin family protein- binds copper ions	_EMPTY_	pfam00264	_EMPTY_	_EMPTY_	4	General function prediction only	CLUSTER_3713
Alpha_AOA_ma1	Alpha_AOA_ma1_-_T1_L11	GWHAABI00000008_2	466	1051.08	arCOG10599	S	-	Uncharacterized protein	_EMPTY_	_EMPTY_	cd11016	_EMPTY_	4	Function unknown	CLUSTER_2764
Alpha_AOA_ma1	Alpha_AOA_ma1_-_T1_L11	GWHAABI00000008_2	466	3907.27	arCOG10597	R	-	Hemocyanin family protein- binds copper ions	_EMPTY_	pfam00264	_EMPTY_	_EMPTY_	4	General function prediction only	CLUSTER_2764
Alpha_AOA_ma1	Alpha_AOA_ma1_-_T1_L11	GWHAABI00000008_3	361	74.3246	arCOG10561	S	-	Uncharacterized protein	_EMPTY_	_EMPTY_	_EMPTY_	_EMPTY_	4	Function unknown	CLUSTER_5306
Alpha_AOA_ma1	Alpha_AOA_ma1_-_T1_L11	GWHAABI00000008_3	361	4010.23	arCOG10597	R	-	Hemocyanin family protein- binds copper ions	_EMPTY_	pfam00264	_EMPTY_	_EMPTY_	4	General function prediction only	CLUSTER_5306
Alpha_AOA_ma1	Alpha_AOA_ma1_-_T1_L11	GWHAABI00000010_84	104	1158.36	arCOG01915	O	HflC	Membrane protease subunit- stomatin/prohibitin homolog	COG00330	pfam01145	cd08826	TIGR01933	2	Posttranslational modification; protein turnover; chaperones	CLUSTER_6657
Alpha_AOA_ma1	Alpha_AOA_ma1_-_T1_L11	GWHAABI00000010_84	104	1167.6	arCOG00547	J	RnjA	mRNA degradation ribonuclease J1/J2	COG00595	pfam12706	_EMPTY_	TIGR03675-TIGR02651	1	Translation; ribosomal structure and biogenesis	CLUSTER_6657
Alpha_AOA_ma1	Alpha_AOA_ma1_-_T1_L11	GWHAABI00000011_43	1793	1737.06	arCOG07813	X	-	LamG-like jellyroll fold domain	SC.00184	pfam13385	_EMPTY_	_EMPTY_	2	Mobilome: prophages; transposons	CLUSTER_24
Alpha_AOA_ma1	Alpha_AOA_ma1_-_T1_L11	GWHAABI00000016_4	429	1599.19	arCOG08728	S	-	Uncharacterized protein	SC.00189	_EMPTY_	_EMPTY_	_EMPTY_	4	Function unknown	CLUSTER_3474
Alpha_AOA_ma1	Alpha_AOA_ma1_-_T1_L11	GWHAABI00000016_4	429	1507.1	arCOG08674	S	-	Uncharacterized protein	_EMPTY_	_EMPTY_	_EMPTY_	_EMPTY_	4	Function unknown	CLUSTER_3474
Alpha_AOA_ma1	Alpha_AOA_ma1_-_T1_L11	GWHAABI00000020_2	411	636.27	arCOG03563	R	-	Secreted protein- with PKD repeat domain	COG03291	pfam01436-pfam01436-pfam01436-pfam02494-pfam08548	cd14955	_EMPTY_	4	General function prediction only	CLUSTER_1352
Alpha_AOA_ma1	Alpha_AOA_ma1_-_T1_L11	GWHAABI00000020_3	251	1061.6	arCOG08038	O	-	Putative membrane-associated protease inhibitor- contains alpha-2-macroglobulin-like domain	_EMPTY_	pfam01835	_EMPTY_	_EMPTY_	2	Posttranslational modification; protein turnover; chaperones	CLUSTER_10013
Alpha_AOA_ma1	Alpha_AOA_ma1_-_T1_L11	GWHAABI00000001_87	378	40830.4	arCOG00082	E	PucG	Serine-pyruvate aminotransferase/archaeal aspartate aminotransferase	COG00075	pfam00266	cd06451	TIGR03301	3	Amino acid transport and metabolism	CLUSTER_4298
Alpha_AOA_ma2	Alpha_AOA_ma2_-_D1	GWHAABH00000001_100	266	19879.3	arCOG00043	R	-	ATP-utilizing enzyme of the PP-loop superfamily	COG01606	pfam02540	cd01990	TIGR00268	4	General function prediction only	CLUSTER_7078
Alpha_AOA_ma2	Alpha_AOA_ma2_-_D1	GWHAABH00000001_101	392	28559	arCOG00066	E	NifS/DndA	Cysteine sulfinate desulfinase/cysteine desulfurase or related enzyme	COG01104	pfam00266	cd06453	TIGR03402	3	Amino acid transport and metabolism	CLUSTER_3823
Alpha_AOA_ma2	Alpha_AOA_ma2_-_D1	GWHAABH00000001_10	159	17095.4	arCOG01848	R	WbbJ	Acetyltransferase (isoleucine patch superfamily)	COG00110	pfam00132-pfam00132	cd03358	TIGR03570	4	General function prediction only	CLUSTER_15026
Alpha_AOA_ma2	Alpha_AOA_ma2_-_D1	GWHAABH00000001_102	276	7552.09	arCOG08643	S	-	Secreted protein with C-terminal PEFG domain	_EMPTY_	_EMPTY_	_EMPTY_	_EMPTY_	4	Function unknown	CLUSTER_8646
Alpha_AOA_ma2	Alpha_AOA_ma2_-_D1	GWHAABH00000001_103	300	10912.5	arCOG08643	S	-	Secreted protein with C-terminal PEFG domain	_EMPTY_	_EMPTY_	_EMPTY_	_EMPTY_	4	Function unknown	CLUSTER_6621
Alpha_AOA_ma2	Alpha_AOA_ma2_-_D1	GWHAABH00000001_104	285	5474.11	arCOG08643	S	-	Secreted protein with C-terminal PEFG domain	_EMPTY_	_EMPTY_	_EMPTY_	_EMPTY_	4	Function unknown	CLUSTER_7837
Alpha_AOA_ma2	Alpha_AOA_ma2_-_D1	GWHAABH00000001_105	288	10319.4	arCOG08643	S	-	Secreted protein with C-terminal PEFG domain	_EMPTY_	_EMPTY_	_EMPTY_	_EMPTY_	4	Function unknown	CLUSTER_5948
Alpha_AOA_ma2	Alpha_AOA_ma2_-_D1	GWHAABH00000001_106	84	11938.4	arCOG04258	K	RPB5	DNA-directed RNA polymerase- subunit H- RpoH/RPB5	COG02012	pfam01191	_EMPTY_	_EMPTY_	1	Transcription	CLUSTER_23273
Alpha_AOA_ma2	Alpha_AOA_ma2_-_D1	GWHAABH00000001_107	1116	146663	arCOG01762	K	RpoB/Rpo2	DNA-directed RNA polymerase subunit B	COG00085	pfam04563-pfam04565-pfam04566-pfam04567-pfam00562-pfam04560	cd00653	TIGR03670	1	Transcription	CLUSTER_181
Alpha_AOA_ma2	Alpha_AOA_ma2_-_D1	GWHAABH00000001_108	1264	144886	arCOG04257	K	RpoC/Rpo3	DNA-directed RNA polymerase subunit A'	COG00086	pfam04997-pfam00623-pfam04983-pfam05000-pfam04998	cd02582	TIGR02390	1	Transcription	CLUSTER_125
Alpha_AOA_ma2	Alpha_AOA_ma2_-_D1	GWHAABH00000001_109	75	3398.25	arCOG00998	K	LSM1	Small nuclear ribonucleoprotein (snRNP) homolog	COG01958	pfam01423	cd01726	_EMPTY_	1	Transcription	CLUSTER_26202
Alpha_AOA_ma2	Alpha_AOA_ma2_-_D1	GWHAABH00000001_110	62	0	-1	_EMPTY_	_EMPTY_	_EMPTY_	_EMPTY_	_EMPTY_	_EMPTY_	_EMPTY_	_EMPTY_	_EMPTY_	CLUSTER_29888
Alpha_AOA_ma2	Alpha_AOA_ma2_-_D1	GWHAABH00000001_111	108	9365.81	arCOG01752	J	RPL30	Ribosomal protein L30E	COG01911	pfam01248	_EMPTY_	_EMPTY_	1	Translation; ribosomal structure and biogenesis	CLUSTER_21843
Alpha_AOA_ma2	Alpha_AOA_ma2_-_D1	GWHAABH00000001_112	155	16451.1	arCOG01760	K	NusA	Transcription elongation factor	COG00195	pfam13083	cd02134-cd02134	TIGR01952	1	Transcription	CLUSTER_15701
Alpha_AOA_ma2	Alpha_AOA_ma2_-_D1	GWHAABH00000001_113	146	20888.4	arCOG04255	J	RpsL	Ribosomal protein S12	COG00048	pfam00164	cd03367	TIGR00982	1	Translation; ribosomal structure and biogenesis	CLUSTER_17480
Alpha_AOA_ma2	Alpha_AOA_ma2_-_D1	GWHAABH00000001_114	200	24924.7	arCOG04254	J	RpsG	Ribosomal protein S7	COG00049	pfam00177	cd14867	TIGR01028	1	Translation; ribosomal structure and biogenesis	CLUSTER_11837
Alpha_AOA_ma2	Alpha_AOA_ma2_-_D1	GWHAABH00000001_115	235	25551.8	arCOG02579	R	-	Fe-S-cluster containining protein	COG00727	_EMPTY_	_EMPTY_	_EMPTY_	4	General function prediction only	CLUSTER_7015
Alpha_AOA_ma2	Alpha_AOA_ma2_-_D1	GWHAABH00000001_116	356	30759.3	arCOG00570	I	-	Geranylgeranyl reductase- flavoprotein	COG00644	pfam13450	_EMPTY_	TIGR02032	3	Lipid transport and metabolism	CLUSTER_4848
Alpha_AOA_ma2	Alpha_AOA_ma2_-_D1	GWHAABH00000001_117	238	2433.36	arCOG08038	O	-	Putative membrane-associated protease inhibitor- contains alpha-2-macroglobulin-like domain	_EMPTY_	pfam01835	_EMPTY_	_EMPTY_	2	Posttranslational modification; protein turnover; chaperones	CLUSTER_10295
Alpha_AOA_ma2	Alpha_AOA_ma2_-_D1	GWHAABH00000001_118	62	0	-1	_EMPTY_	_EMPTY_	_EMPTY_	_EMPTY_	_EMPTY_	_EMPTY_	_EMPTY_	_EMPTY_	_EMPTY_	CLUSTER_29887
Alpha_AOA_ma2	Alpha_AOA_ma2_-_D1	GWHAABH00000001_11	90	10061.5	arCOG04124	J	-	Trm112 RNA methyltransferase activating protein	COG02835	pfam03966	_EMPTY_	_EMPTY_	1	Translation; ribosomal structure and biogenesis	CLUSTER_17789
Alpha_AOA_ma2	Alpha_AOA_ma2_-_D1	GWHAABH00000001_119	358	19541.7	arCOG01742	J	eRF1	Peptide chain release factor eRF1	COG01503	pfam03463-pfam03464-pfam03465	_EMPTY_	TIGR03676	1	Translation; ribosomal structure and biogenesis	CLUSTER_5127
Alpha_AOA_ma2	Alpha_AOA_ma2_-_D1	GWHAABH00000001_120	549	51511	arCOG08649	L	-	Topoisomerase IB	COG03569	pfam02919-pfam01028-pfam14370	cd00660-cd00659	_EMPTY_	1	Replication; recombination and repair	CLUSTER_1439
Alpha_AOA_ma2	Alpha_AOA_ma2_-_D1	GWHAABH00000001_121	277	24662.5	arCOG01259	I	FabG	Short-chain alcohol dehydrogenase	COG01028	_EMPTY_	cd05233	TIGR01830	3	Lipid transport and metabolism	CLUSTER_7069
Alpha_AOA_ma2	Alpha_AOA_ma2_-_D1	GWHAABH00000001_122	816	80717.2	arCOG00555	R	-	Helicase of YprA family	COG01205	pfam00270-pfam00271-pfam09369	cd00046-cd00079	TIGR03817	4	General function prediction only	CLUSTER_427
Alpha_AOA_ma2	Alpha_AOA_ma2_-_D1	GWHAABH00000001_12	312	28826.8	arCOG01622	R	MviM	Predicted dehydrogenase	COG00673	pfam01408-pfam02894	_EMPTY_	_EMPTY_	4	General function prediction only	CLUSTER_6092
Alpha_AOA_ma2	Alpha_AOA_ma2_-_D1	GWHAABH00000001_123	259	31172.1	arCOG00115	L	-	DNA modification methylase	COG00863	pfam01555	_EMPTY_	_EMPTY_	1	Replication; recombination and repair	CLUSTER_8474
Alpha_AOA_ma2	Alpha_AOA_ma2_-_D1	GWHAABH00000001_124	108	7517.64	arCOG02694	U	TatA	Sec-independent protein secretion pathway component	COG01826	pfam02416	cd01915	TIGR01411	2	Intracellular trafficking; secretion; and vesicular transport	CLUSTER_18706
Alpha_AOA_ma2	Alpha_AOA_ma2_-_D1	GWHAABH00000001_125	385	33160.3	arCOG00130	G	-	MFS family permease	COG00477	pfam07690	cd06174	_EMPTY_	3	Carbohydrate transport and metabolism	CLUSTER_3694
Alpha_AOA_ma2	Alpha_AOA_ma2_-_D1	GWHAABH00000001_126	230	25841.2	arCOG04348	H	UbiE	Ubiquinone/menaquinone biosynthesis C-methylase UbiE	COG02226	pfam08241	cd02440	TIGR01934	3	Coenzyme transport and metabolism	CLUSTER_9523
Alpha_AOA_ma2	Alpha_AOA_ma2_-_D1	GWHAABH00000001_127	242	19299.3	arCOG00971	O	PRE1	20S proteasome- alpha subunit	COG00638	pfam10584-pfam00227	cd03756	TIGR03633	2	Posttranslational modification; protein turnover; chaperones	CLUSTER_8254
Alpha_AOA_ma2	Alpha_AOA_ma2_-_D1	GWHAABH00000001_128	128	11012.4	arCOG00731	K	ArsR	Transcriptional regulator containing HTH domain- ArsR family	COG00640	pfam01022	cd00090	_EMPTY_	1	Transcription	CLUSTER_18173
Alpha_AOA_ma2	Alpha_AOA_ma2_-_D1	GWHAABH00000001_129	425	48948.4	arCOG01352	E	GdhA	Glutamate dehydrogenase/leucine dehydrogenase	COG00334	pfam02812-pfam00208	cd01076	_EMPTY_	3	Amino acid transport and metabolism	CLUSTER_2694
Alpha_AOA_ma2	Alpha_AOA_ma2_-_D1	GWHAABH00000001_130	126	9025.69	arCOG01486	J	RnmV	5S rRNA maturation endonuclease (Ribonuclease M5)- contains TOPRIM domain	COG01658	pfam01751	cd01027	_EMPTY_	1	Translation; ribosomal structure and biogenesis	CLUSTER_15183
Alpha_AOA_ma2	Alpha_AOA_ma2_-_D1	GWHAABH00000001_131	228	15501.5	arCOG00090	F	GuaA	GMP synthase - Glutamine amidotransferase domain	COG00518	pfam00117	cd01741	TIGR00888	3	Nucleotide transport and metabolism	CLUSTER_9831
Alpha_AOA_ma2	Alpha_AOA_ma2_-_D1	GWHAABH00000001_132	706	67995.2	arCOG01338	C	-	Acyl-CoA synthetase- ATP-grasp containing subunit	COG01042	pfam13549	_EMPTY_	TIGR02068	3	Energy production and conversion	CLUSTER_819
Alpha_AOA_ma2	Alpha_AOA_ma2_-_D1	GWHAABH00000001_13	306	31381.6	arCOG02297	E	IlvE	Branched-chain amino acid aminotransferase/4-amino-4-deoxychorismate lyase	COG00115	pfam01063	cd01558	TIGR01122	3	Amino acid transport and metabolism	CLUSTER_6125
Alpha_AOA_ma2	Alpha_AOA_ma2_-_D1	GWHAABH00000001_133	254	33712.2	arCOG00239	I	CaiD	Enoyl-CoA hydratase/carnithine racemase	COG01024	pfam00378	cd06558	TIGR03210	3	Lipid transport and metabolism	CLUSTER_7860
Alpha_AOA_ma2	Alpha_AOA_ma2_-_D1	GWHAABH00000001_134	145	14494.5	arCOG08664	S	-	Uncharacterized protein	_EMPTY_	_EMPTY_	_EMPTY_	_EMPTY_	4	Function unknown	CLUSTER_16153
Alpha_AOA_ma2	Alpha_AOA_ma2_-_D1	GWHAABH00000001_135	178	9681.54	arCOG08663	S	-	Uncharacterized protein	_EMPTY_	_EMPTY_	_EMPTY_	_EMPTY_	4	Function unknown	CLUSTER_13715
Alpha_AOA_ma2	Alpha_AOA_ma2_-_D1	GWHAABH00000001_136	126	9149.12	arCOG10524	S	-	Uncharacterized protein	_EMPTY_	_EMPTY_	_EMPTY_	_EMPTY_	4	Function unknown	CLUSTER_18989
Alpha_AOA_ma2	Alpha_AOA_ma2_-_D1	GWHAABH00000001_137	185	21265.7	arCOG04033	S	-	Uncharacterized protein	_EMPTY_	_EMPTY_	_EMPTY_	_EMPTY_	4	Function unknown	CLUSTER_13022
Alpha_AOA_ma2	Alpha_AOA_ma2_-_D1	GWHAABH00000001_138	259	22493.8	arCOG02714	H	CofE	F(420)-0:gamma-glutamyl ligase- F420 coenzyme biosynthesis enzyme	COG01478	pfam01996	cd02892	TIGR01916	3	Coenzyme transport and metabolism	CLUSTER_8139
Alpha_AOA_ma2	Alpha_AOA_ma2_-_D1	GWHAABH00000001_139	424	49679.3	arCOG01698	E	LeuC	Homoaconitate hydratase/3-isopropylmalate dehydratase large subunit family protein	COG00065	pfam00330	cd01583	TIGR02086	3	Amino acid transport and metabolism	CLUSTER_2637
Alpha_AOA_ma2	Alpha_AOA_ma2_-_D1	GWHAABH00000001_140	164	20541.2	arCOG02230	E	LeuD	3-isopropylmalate dehydratase small subunit	COG00066	pfam00694	cd01577	TIGR02087	3	Amino acid transport and metabolism	CLUSTER_14579
Alpha_AOA_ma2	Alpha_AOA_ma2_-_D1	GWHAABH00000001_1	41	558.691	arCOG04548	C	-	Ferredoxin	COG01146	pfam13237	_EMPTY_	TIGR02512	3	Energy production and conversion	CLUSTER_12254
Alpha_AOA_ma2	Alpha_AOA_ma2_-_D1	GWHAABH00000001_141	472	52269.8	arCOG01698	E	LeuC	Homoaconitate hydratase/3-isopropylmalate dehydratase large subunit family protein	COG00065	pfam00330	cd01583	TIGR02086	3	Amino acid transport and metabolism	CLUSTER_2312
Alpha_AOA_ma2	Alpha_AOA_ma2_-_D1	GWHAABH00000001_142	195	15748.8	arCOG02230	E	LeuD	3-isopropylmalate dehydratase small subunit	COG00066	pfam00694	cd01577	TIGR02087	3	Amino acid transport and metabolism	CLUSTER_11190
Alpha_AOA_ma2	Alpha_AOA_ma2_-_D1	GWHAABH00000001_143	240	21770.8	arCOG00663	M	GCD1	Nucleoside-diphosphate-sugar pyrophosphorylase involved in lipopolysaccharide biosynthesis/translation initiation factor 2B- gamma/epsilon subunit	COG01208	pfam00483	cd04181	TIGR03992	2	Cell wall/membrane/envelope biogenesis	CLUSTER_8053
Alpha_AOA_ma2	Alpha_AOA_ma2_-_D1	GWHAABH00000001_144	150	20008.4	arCOG04243	J	RpsI	Ribosomal protein S9	COG00103	pfam00380	_EMPTY_	TIGR03627	1	Translation; ribosomal structure and biogenesis	CLUSTER_16700
Alpha_AOA_ma2	Alpha_AOA_ma2_-_D1	GWHAABH00000001_145	155	13996.5	arCOG04242	J	RplM	Ribosomal protein L13	COG00102	pfam00572	cd00392	TIGR01077	1	Translation; ribosomal structure and biogenesis	CLUSTER_15519
Alpha_AOA_ma2	Alpha_AOA_ma2_-_D1	GWHAABH00000001_146	116	9584.08	arCOG00780	J	RPL18A	Ribosomal protein L18E	COG01727	pfam00828	_EMPTY_	TIGR01071	1	Translation; ribosomal structure and biogenesis	CLUSTER_19837
Alpha_AOA_ma2	Alpha_AOA_ma2_-_D1	GWHAABH00000001_147	208	17203.1	arCOG04241	K	RpoA/Rpo1	DNA-directed RNA polymerase subunit D	COG00202	pfam01193	cd07030	_EMPTY_	1	Transcription	CLUSTER_10109
Alpha_AOA_ma2	Alpha_AOA_ma2_-_D1	GWHAABH00000001_148	229	24531.6	arCOG04187	J	Sdo1	Ribosome maturation protein Sdo1	COG01500	pfam01172-pfam09377	cd03711	TIGR00291	1	Translation; ribosomal structure and biogenesis	CLUSTER_10434
Alpha_AOA_ma2	Alpha_AOA_ma2_-_D1	GWHAABH00000001_149	227	25305	arCOG00678	J	Rrp4	Exosome complex RNA-binding protein Rrp4- contains S1 and KH domains	COG01097	pfam00575	cd05789	TIGR00448	1	Translation; ribosomal structure and biogenesis	CLUSTER_10647
Alpha_AOA_ma2	Alpha_AOA_ma2_-_D1	GWHAABH00000001_150	245	28163.2	arCOG01575	J	Rph/Rrp42	Ribonuclease PH	COG00689	pfam01138-pfam03725	cd11366	TIGR02065	1	Translation; ribosomal structure and biogenesis	CLUSTER_10038
Alpha_AOA_ma2	Alpha_AOA_ma2_-_D1	GWHAABH00000001_151	273	23574.1	arCOG01574	J	Rrp42	Exosome complex RNA-binding protein Rrp42- RNase PH superfamily	COG02123	pfam01138-pfam03725	cd11365	TIGR01966	1	Translation; ribosomal structure and biogenesis	CLUSTER_8399
Alpha_AOA_ma2	Alpha_AOA_ma2_-_D1	GWHAABH00000001_152	71	8598.04	arCOG04208	J	RPL43A	Ribosomal protein L37AE/L43A	COG01997	pfam01780	_EMPTY_	TIGR00280	1	Translation; ribosomal structure and biogenesis	CLUSTER_23907
Alpha_AOA_ma2	Alpha_AOA_ma2_-_D1	GWHAABH00000001_15	282	29679.1	arCOG02200	C	Fpr	Flavodoxin reductase (ferredoxin-NADPH reductase) family 1	COG01018	_EMPTY_	cd00322	TIGR01941	3	Energy production and conversion	CLUSTER_8063
Alpha_AOA_ma2	Alpha_AOA_ma2_-_D1	GWHAABH00000001_153	82	6430.46	arCOG04414	J	Pcc1	Subunit of KEOPS complex (Cgi121BUD32KAE1)	COG02892	pfam09341	_EMPTY_	_EMPTY_	1	Translation; ribosomal structure and biogenesis	CLUSTER_22930
Alpha_AOA_ma2	Alpha_AOA_ma2_-_D1	GWHAABH00000001_154	130	10606.4	arCOG01342	O	GimC	Prefoldin- chaperonin cofactor	COG01382	pfam01920	cd00632	TIGR02338	2	Posttranslational modification; protein turnover; chaperones	CLUSTER_17771
Alpha_AOA_ma2	Alpha_AOA_ma2_-_D1	GWHAABH00000001_155	229	23316.6	arCOG04206	L	MUS81	ERCC4-type nuclease	COG01948	pfam02732-pfam12826	_EMPTY_	TIGR00596	1	Replication; recombination and repair	CLUSTER_9259
Alpha_AOA_ma2	Alpha_AOA_ma2_-_D1	GWHAABH00000001_156	160	12540.8	arCOG00721	J	Nob1	Endonuclease Nob1- consists of a PIN domain and a Zn-ribbon module	COG01439	pfam10263	cd09876	_EMPTY_	1	Translation; ribosomal structure and biogenesis	CLUSTER_13560
Alpha_AOA_ma2	Alpha_AOA_ma2_-_D1	GWHAABH00000001_157	272	22739.7	arCOG01348	H	nadF	NAD kinase	COG00061	pfam01513	_EMPTY_	_EMPTY_	3	Coenzyme transport and metabolism	CLUSTER_8572
Alpha_AOA_ma2	Alpha_AOA_ma2_-_D1	GWHAABH00000001_158	282	34151.1	arCOG02019	P	SseA	Rhodanese-related sulfurtransferase	COG02897	pfam00581-pfam00581	cd01448-cd01449	TIGR02981	3	Inorganic ion transport and metabolism	CLUSTER_6761
Alpha_AOA_ma2	Alpha_AOA_ma2_-_D1	GWHAABH00000001_159	104	12461.2	arCOG08760	S	-	Uncharacterized protein	_EMPTY_	_EMPTY_	_EMPTY_	_EMPTY_	4	Function unknown	CLUSTER_19343
Alpha_AOA_ma2	Alpha_AOA_ma2_-_D1	GWHAABH00000001_160	315	30268.2	arCOG04548	C	-	Ferredoxin	COG01146	pfam13237	_EMPTY_	TIGR02512	3	Energy production and conversion	CLUSTER_5686
Alpha_AOA_ma2	Alpha_AOA_ma2_-_D1	GWHAABH00000001_161	691	51755.9	arCOG01389	M	-	Glycosyl transferase family 2	COG01215	pfam13641	cd06423	TIGR03937	2	Cell wall/membrane/envelope biogenesis	CLUSTER_690
Alpha_AOA_ma2	Alpha_AOA_ma2_-_D1	GWHAABH00000001_16	182	9169.32	arCOG02966	S	-	HEAT repeats containing protein	COG01413	pfam13646-pfam13646-pfam12773	_EMPTY_	TIGR01141	4	Function unknown	CLUSTER_11480
Alpha_AOA_ma2	Alpha_AOA_ma2_-_D1	GWHAABH00000001_162	464	22564.7	arCOG00368	L	SbcC	ATPase involved in DNA repair- SbcC	COG00419	pfam13476-pfam13514	cd03240-cd00176-cd03240	TIGR00611-TIGR02168	1	Replication; recombination and repair	CLUSTER_2118
Alpha_AOA_ma2	Alpha_AOA_ma2_-_D1	GWHAABH00000001_163	442	34753.6	arCOG01955	P	KefB	Potassium-efflux system protein KefB	COG00475	pfam00999-pfam02254-pfam02080	_EMPTY_	TIGR00932	3	Inorganic ion transport and metabolism	CLUSTER_2735
Alpha_AOA_ma2	Alpha_AOA_ma2_-_D1	GWHAABH00000001_164	151	7322.02	arCOG08731	S	-	Uncharacterized protein	_EMPTY_	_EMPTY_	_EMPTY_	_EMPTY_	4	Function unknown	CLUSTER_15572
Alpha_AOA_ma2	Alpha_AOA_ma2_-_D1	GWHAABH00000001_165	88	7330.89	arCOG10525	S	-	Uncharacterized protein	SC.00809	_EMPTY_	_EMPTY_	_EMPTY_	4	Function unknown	CLUSTER_24639
Alpha_AOA_ma2	Alpha_AOA_ma2_-_D1	GWHAABH00000001_166	170	15507	arCOG04113	J	RplP	Ribosomal protein L10AE/L16	COG00197	pfam00252	cd01433	TIGR00279	1	Translation; ribosomal structure and biogenesis	CLUSTER_13716
Alpha_AOA_ma2	Alpha_AOA_ma2_-_D1	GWHAABH00000001_167	188	16944.4	arCOG01701	J	SEN2	tRNA splicing endonuclease	COG01676	pfam02778-pfam01974	_EMPTY_	TIGR00324	1	Translation; ribosomal structure and biogenesis	CLUSTER_12719
Alpha_AOA_ma2	Alpha_AOA_ma2_-_D1	GWHAABH00000001_168	219	14503.7	arCOG07871	K	SSL2	Helicase associated unchracterized N-terminal domain	COG01061	_EMPTY_	cd09179	_EMPTY_	1	Transcription	CLUSTER_10778
Alpha_AOA_ma2	Alpha_AOA_ma2_-_D1	GWHAABH00000001_169	283	21063	arCOG01700	E	SpeB	Arginase family enzyme	COG00010	pfam00491	cd11593	TIGR01230	3	Amino acid transport and metabolism	CLUSTER_7209
Alpha_AOA_ma2	Alpha_AOA_ma2_-_D1	GWHAABH00000001_170	327	21498	arCOG01252	C	PutA	Lactaldehyde dehydrogenase- Succinate semialdehyde dehydrogenase- a-ketoglutarate semialdehyde dehydrogenase or other NAD-dependent aldehyde dehydrogenase	COG01012	pfam00171	cd07088	TIGR01780	3	Energy production and conversion	CLUSTER_1689
Alpha_AOA_ma2	Alpha_AOA_ma2_-_D1	GWHAABH00000001_171	170	11824.5	arCOG01252	C	PutA	Lactaldehyde dehydrogenase- Succinate semialdehyde dehydrogenase- a-ketoglutarate semialdehyde dehydrogenase or other NAD-dependent aldehyde dehydrogenase	COG01012	pfam00171	cd07088	TIGR01780	3	Energy production and conversion	CLUSTER_1689
Alpha_AOA_ma2	Alpha_AOA_ma2_-_D1	GWHAABH00000001_172	287	16445.6	arCOG06322	E	PutA	Proline dehydrogenase	COG00506	pfam01619	_EMPTY_	_EMPTY_	3	Amino acid transport and metabolism	CLUSTER_7211
Alpha_AOA_ma2	Alpha_AOA_ma2_-_D1	GWHAABH00000001_173	295	14422.6	arCOG08732	S	-	Uncharacterized protein	_EMPTY_	_EMPTY_	_EMPTY_	_EMPTY_	4	Function unknown	CLUSTER_7159
Alpha_AOA_ma2	Alpha_AOA_ma2_-_D1	GWHAABH00000001_174	51	6427.78	arCOG08742	S	-	Uncharacterized protein- containing cysteine-rich C-terminal cluster	_EMPTY_	_EMPTY_	_EMPTY_	_EMPTY_	4	Function unknown	CLUSTER_2707
Alpha_AOA_ma2	Alpha_AOA_ma2_-_D1	GWHAABH00000001_175	56	6040.94	arCOG11928	S	-	Uncharacterized protein	_EMPTY_	_EMPTY_	_EMPTY_	_EMPTY_	4	Function unknown	CLUSTER_28117
Alpha_AOA_ma2	Alpha_AOA_ma2_-_D1	GWHAABH00000001_176	501	11813	arCOG08733	S	-	Uncharacterized protein	_EMPTY_	_EMPTY_	_EMPTY_	_EMPTY_	4	Function unknown	CLUSTER_2041
Alpha_AOA_ma2	Alpha_AOA_ma2_-_D1	GWHAABH00000001_177	120	4530.49	arCOG03038	R	-	TPR repeats containing protein	COG00457	_EMPTY_	_EMPTY_	_EMPTY_	4	General function prediction only	CLUSTER_19241
Alpha_AOA_ma2	Alpha_AOA_ma2_-_D1	GWHAABH00000001_178	162	14200.8	arCOG10527	S	-	Uncharacterized protein	_EMPTY_	_EMPTY_	_EMPTY_	_EMPTY_	4	Function unknown	CLUSTER_14062
Alpha_AOA_ma2	Alpha_AOA_ma2_-_D1	GWHAABH00000001_179	215	15249.2	arCOG08734	S	-	Uncharacterized protein	_EMPTY_	_EMPTY_	_EMPTY_	_EMPTY_	4	Function unknown	CLUSTER_10676
Alpha_AOA_ma2	Alpha_AOA_ma2_-_D1	GWHAABH00000001_180	116	3431.7	arCOG02284	R	-	Secreted protein containing C-terminal beta-propeller domain distantly related to WD-40 repeats	COG04880	pfam09826	_EMPTY_	_EMPTY_	4	General function prediction only	CLUSTER_650
Alpha_AOA_ma2	Alpha_AOA_ma2_-_D1	GWHAABH00000001_181	108	6935.17	arCOG07802	R	-	Predicted flavin-nucleotide-binding protein	_EMPTY_	pfam04075	_EMPTY_	TIGR00026	4	General function prediction only	CLUSTER_19344
Alpha_AOA_ma2	Alpha_AOA_ma2_-_D1	GWHAABH00000001_182	65	6376.35	arCOG08735	S	-	Uncharacterized protein	_EMPTY_	_EMPTY_	_EMPTY_	_EMPTY_	4	Function unknown	CLUSTER_14696
Alpha_AOA_ma2	Alpha_AOA_ma2_-_D1	GWHAABH00000001_18	289	29186.7	arCOG00581	G	PrpB	PEP phosphonomutase or related enzyme	COG02513	pfam13714	cd00377	TIGR02317	3	Carbohydrate transport and metabolism	CLUSTER_6717
Alpha_AOA_ma2	Alpha_AOA_ma2_-_D1	GWHAABH00000001_183	78	4614.35	arCOG08735	S	-	Uncharacterized protein	_EMPTY_	_EMPTY_	_EMPTY_	_EMPTY_	4	Function unknown	CLUSTER_14696
Alpha_AOA_ma2	Alpha_AOA_ma2_-_D1	GWHAABH00000001_184	338	29148.2	arCOG00196	V	CcmA	ABC-type multidrug transport system- ATPase component	COG01131	pfam00005	cd03230	TIGR03740	2	Defense mechanisms	CLUSTER_5609
Alpha_AOA_ma2	Alpha_AOA_ma2_-_D1	GWHAABH00000001_185	262	31280.5	arCOG01467	V	-	ABC-type multidrug transport system- permease component	COG00842	pfam01061	_EMPTY_	TIGR01247	2	Defense mechanisms	CLUSTER_9437
Alpha_AOA_ma2	Alpha_AOA_ma2_-_D1	GWHAABH00000001_186	210	13615.4	arCOG02640	P	-	YkaA-like protein involved in regulation of phosphate transport- PhoU/UPF0111/DUF47 family	COG01392	_EMPTY_	_EMPTY_	TIGR02135	3	Inorganic ion transport and metabolism	CLUSTER_11125
Alpha_AOA_ma2	Alpha_AOA_ma2_-_D1	GWHAABH00000001_187	329	25028.8	arCOG02267	P	PitA	Phosphate/sulphate permease	COG00306	pfam01384	_EMPTY_	_EMPTY_	3	Inorganic ion transport and metabolism	CLUSTER_4758
Alpha_AOA_ma2	Alpha_AOA_ma2_-_D1	GWHAABH00000001_188	360	29648.2	arCOG11287	S	-	Uncharacterized membrane protein	COG03329	pfam05982	_EMPTY_	_EMPTY_	4	Function unknown	CLUSTER_5075
Alpha_AOA_ma2	Alpha_AOA_ma2_-_D1	GWHAABH00000001_189	101	9033.62	arCOG11286	T	-	PII-like signaling protein	COG01993	_EMPTY_	_EMPTY_	_EMPTY_	2	Signal transduction mechanisms	CLUSTER_22294
Alpha_AOA_ma2	Alpha_AOA_ma2_-_D1	GWHAABH00000001_190	100	10197.7	arCOG01680	K	ArsR	Transcriptional regulator containing HTH domain- ArsR family	COG00640	pfam01022	cd00090	_EMPTY_	1	Transcription	CLUSTER_22840
Alpha_AOA_ma2	Alpha_AOA_ma2_-_D1	GWHAABH00000001_191	119	5472.73	arCOG04425	T	Wzb	Protein-tyrosine-phosphatase	COG00394	pfam01451	cd00115	TIGR02689	2	Signal transduction mechanisms	CLUSTER_17755
Alpha_AOA_ma2	Alpha_AOA_ma2_-_D1	GWHAABH00000001_19	170	13256.2	arCOG00002	K	-	Transcriptional regulator- PadR family	COG01695	pfam03551	_EMPTY_	TIGR03433	1	Transcription	CLUSTER_9158
Alpha_AOA_ma2	Alpha_AOA_ma2_-_D1	GWHAABH00000001_192	228	19009.3	arCOG04431	G	GlpF	Glycerol uptake facilitator or related permease (Major Intrinsic Protein Family)	COG00580	pfam00230	cd00333	TIGR00861	3	Carbohydrate transport and metabolism	CLUSTER_9753
Alpha_AOA_ma2	Alpha_AOA_ma2_-_D1	GWHAABH00000001_193	426	44814.1	arCOG00918	H	HemL	Glutamate-1-semialdehyde aminotransferase	COG00001	pfam00202	cd00610	TIGR00713	3	Coenzyme transport and metabolism	CLUSTER_2955
Alpha_AOA_ma2	Alpha_AOA_ma2_-_D1	GWHAABH00000001_194	312	26878.5	arCOG04299	H	HemC	Porphobilinogen deaminase	COG00181	pfam01379-pfam03900	cd13644	TIGR00212	3	Coenzyme transport and metabolism	CLUSTER_2201
Alpha_AOA_ma2	Alpha_AOA_ma2_-_D1	GWHAABH00000001_195	247	29851	arCOG00644	H	CysG	Uroporphyrinogen-III methylase	COG00007	pfam00590	cd11642	TIGR01469	3	Coenzyme transport and metabolism	CLUSTER_8265
Alpha_AOA_ma2	Alpha_AOA_ma2_-_D1	GWHAABH00000001_196	270	19461.2	arCOG02048	H	HemD	Uroporphyrinogen-III synthase	COG01587	pfam02602	cd06578	_EMPTY_	3	Coenzyme transport and metabolism	CLUSTER_8153
Alpha_AOA_ma2	Alpha_AOA_ma2_-_D1	GWHAABH00000001_197	332	12010.5	arCOG01617	C	Tas	Aryl-alcohol dehydrogenase related enzyme	COG00667	pfam00248	cd06660	TIGR01293	3	Energy production and conversion	CLUSTER_5430
Alpha_AOA_ma2	Alpha_AOA_ma2_-_D1	GWHAABH00000001_198	467	59488.4	arCOG01715	O	SufB	Cysteine desulfurase activator SufB	COG00719	pfam01458	_EMPTY_	TIGR01981	2	Posttranslational modification; protein turnover; chaperones	CLUSTER_2402
Alpha_AOA_ma2	Alpha_AOA_ma2_-_D1	GWHAABH00000001_199	467	37125.2	arCOG01715	O	SufB	Cysteine desulfurase activator SufB	COG00719	pfam01458	_EMPTY_	TIGR01981	2	Posttranslational modification; protein turnover; chaperones	CLUSTER_2293
Alpha_AOA_ma2	Alpha_AOA_ma2_-_D1	GWHAABH00000001_200	106	10329.9	arCOG02852	P	{NirD}	Ferredoxin subunit of nitrite reductase or ring-hydroxylating dioxygenase	COG02146	pfam00355	cd03528	TIGR02377	3	Inorganic ion transport and metabolism	CLUSTER_20571
Alpha_AOA_ma2	Alpha_AOA_ma2_-_D1	GWHAABH00000001_201	415	46201.1	arCOG00065	O	csdA	Selenocysteine lyase/Cysteine desulfurase	COG00520	pfam00266	cd06453	TIGR01979	2	Posttranslational modification; protein turnover; chaperones	CLUSTER_3041
Alpha_AOA_ma2	Alpha_AOA_ma2_-_D1	GWHAABH00000001_202	158	9203.9	arCOG02077	C	IscU	NifU homolog involved in Fe-S cluster formation	COG00822	pfam01592	cd06664	TIGR03419	3	Energy production and conversion	CLUSTER_16506
Alpha_AOA_ma2	Alpha_AOA_ma2_-_D1	GWHAABH00000001_203	116	7154.79	arCOG08758	S	-	Zn finger containing protein	_EMPTY_	_EMPTY_	_EMPTY_	_EMPTY_	4	Function unknown	CLUSTER_20175
Alpha_AOA_ma2	Alpha_AOA_ma2_-_D1	GWHAABH00000001_204	409	43175	arCOG00496	G	Pgk	3-phosphoglycerate kinase	COG00126	pfam00162	cd00318	_EMPTY_	3	Carbohydrate transport and metabolism	CLUSTER_3548
Alpha_AOA_ma2	Alpha_AOA_ma2_-_D1	GWHAABH00000001_205	223	18291.9	arCOG03056	I	PgpB	Membrane-associated phospholipid phosphatase	COG00671	pfam01569	cd03392	_EMPTY_	3	Lipid transport and metabolism	CLUSTER_11473
Alpha_AOA_ma2	Alpha_AOA_ma2_-_D1	GWHAABH00000001_20	571	65322.1	arCOG00571	C	SdhA	Succinate dehydrogenase/fumarate reductase- flavoprotein subunit	COG01053	pfam00890-pfam02910	_EMPTY_	TIGR03378-TIGR01812	3	Energy production and conversion	CLUSTER_1481
Alpha_AOA_ma2	Alpha_AOA_ma2_-_D1	GWHAABH00000001_206	104	8118	arCOG08761	S	-	Uncharacterized protein	_EMPTY_	_EMPTY_	_EMPTY_	_EMPTY_	4	Function unknown	CLUSTER_22032
Alpha_AOA_ma2	Alpha_AOA_ma2_-_D1	GWHAABH00000001_207	290	7389.03	arCOG12815	S	-	Uncharacterized protein	_EMPTY_	_EMPTY_	_EMPTY_	TIGR02168	4	Function unknown	CLUSTER_6747
Alpha_AOA_ma2	Alpha_AOA_ma2_-_D1	GWHAABH00000001_208	105	11857.1	arCOG01510	L	RPA1	Single-stranded DNA-binding replication protein A (RPA)- large (70 kD) subunit or related ssDNA-binding protein	COG01599	_EMPTY_	cd04491-cd04491	_EMPTY_	1	Replication; recombination and repair	CLUSTER_20105
Alpha_AOA_ma2	Alpha_AOA_ma2_-_D1	GWHAABH00000001_209	206	22341.7	arCOG03119	S	-	Membrane protein DedA family	COG01238	_EMPTY_	_EMPTY_	_EMPTY_	4	Function unknown	CLUSTER_12425
Alpha_AOA_ma2	Alpha_AOA_ma2_-_D1	GWHAABH00000001_210	207	16234.7	arCOG01860	R	-	Predicted HD superfamily hydrolase	COG01418	pfam01966	cd00077	TIGR00277	4	General function prediction only	CLUSTER_10248
Alpha_AOA_ma2	Alpha_AOA_ma2_-_D1	GWHAABH00000001_211	104	5941.85	arCOG08763	S	-	Uncharacterized protein	_EMPTY_	_EMPTY_	_EMPTY_	_EMPTY_	4	Function unknown	CLUSTER_22016
Alpha_AOA_ma2	Alpha_AOA_ma2_-_D1	GWHAABH00000001_21	144	15329.5	arCOG02244	C	SdhC	Succinate dehydrogenase/fumarate reductase- cytochrome b subunit	COG02009	_EMPTY_	cd03501	TIGR02970	3	Energy production and conversion	CLUSTER_16057
Alpha_AOA_ma2	Alpha_AOA_ma2_-_D1	GWHAABH00000001_212	327	38224.6	arCOG04300	H	HemB	Delta-aminolevulinic acid dehydratase	COG00113	pfam00490	cd00384	_EMPTY_	3	Coenzyme transport and metabolism	CLUSTER_4956
Alpha_AOA_ma2	Alpha_AOA_ma2_-_D1	GWHAABH00000001_213	422	39979.4	arCOG01036	H	HemA	Glutamyl-tRNA reductase	COG00373	pfam05201-pfam01488-pfam00745	cd05213	TIGR01035	3	Coenzyme transport and metabolism	CLUSTER_3333
Alpha_AOA_ma2	Alpha_AOA_ma2_-_D1	GWHAABH00000001_214	218	10005.9	arCOG01044	H	CysG	Siroheme synthase (precorrin-2 oxidase/ferrochelatase domain)	COG01648	pfam13241	cd05213	TIGR01470	3	Coenzyme transport and metabolism	CLUSTER_11619
Alpha_AOA_ma2	Alpha_AOA_ma2_-_D1	GWHAABH00000001_215	342	33726	arCOG01628	K	-	DNA-binding transcriptional regulator- Lrp family	COG01522	pfam13404	_EMPTY_	_EMPTY_	1	Transcription	CLUSTER_5254
Alpha_AOA_ma2	Alpha_AOA_ma2_-_D1	GWHAABH00000001_216	113	8665.36	arCOG10528	S	-	Uncharacterized protein	_EMPTY_	_EMPTY_	_EMPTY_	_EMPTY_	4	Function unknown	CLUSTER_21178
Alpha_AOA_ma2	Alpha_AOA_ma2_-_D1	GWHAABH00000001_217	333	29672.1	arCOG01617	C	Tas	Aryl-alcohol dehydrogenase related enzyme	COG00667	pfam00248	cd06660	TIGR01293	3	Energy production and conversion	CLUSTER_5564
Alpha_AOA_ma2	Alpha_AOA_ma2_-_D1	GWHAABH00000001_218	225	23371	arCOG03031	R	YwfI	Chlorite dismutase	COG03253	pfam06778	_EMPTY_	_EMPTY_	4	General function prediction only	CLUSTER_7805
Alpha_AOA_ma2	Alpha_AOA_ma2_-_D1	GWHAABH00000001_2	183	11382.2	arCOG04548	C	-	Ferredoxin	COG01146	pfam13237	_EMPTY_	TIGR02512	3	Energy production and conversion	CLUSTER_12254
Alpha_AOA_ma2	Alpha_AOA_ma2_-_D1	GWHAABH00000001_219	71	4023.04	arCOG04058	S	-	Uncharacterized protein YggU- DUF167 family	COG01872	pfam02594	_EMPTY_	TIGR00251	4	Function unknown	CLUSTER_24825
Alpha_AOA_ma2	Alpha_AOA_ma2_-_D1	GWHAABH00000001_220	260	24480.9	arCOG04236	O	SufC	Cysteine desulfurase activator ATPase	COG00396	pfam00005	cd03217	TIGR01978	2	Posttranslational modification; protein turnover; chaperones	CLUSTER_8567
Alpha_AOA_ma2	Alpha_AOA_ma2_-_D1	GWHAABH00000001_22	115	13515.5	arCOG04162	C	SdhD	Succinate dehydrogenase- hydrophobic anchor subunit	COG02142	pfam01127	cd03500	_EMPTY_	3	Energy production and conversion	CLUSTER_20029
Alpha_AOA_ma2	Alpha_AOA_ma2_-_D1	GWHAABH00000001_221	319	35159.4	arCOG01981	K	SUA7	Transcription initiation factor TFIIB- Brf1 subunit/Transcription initiation factor TFIIB	COG01405	pfam08271-pfam00382-pfam00382	cd00043	_EMPTY_	1	Transcription	CLUSTER_5194
Alpha_AOA_ma2	Alpha_AOA_ma2_-_D1	GWHAABH00000001_222	83	8562.15	arCOG02466	J	GAR1	RNA-binding protein involved in rRNA processing	COG03277	pfam04410	_EMPTY_	_EMPTY_	1	Translation; ribosomal structure and biogenesis	CLUSTER_20399
Alpha_AOA_ma2	Alpha_AOA_ma2_-_D1	GWHAABH00000001_223	100	12031.2	arCOG01217	U	SEC65	Signal recognition particle 19 kDa protein	COG01400	pfam01922	_EMPTY_	_EMPTY_	2	Intracellular trafficking; secretion; and vesicular transport	CLUSTER_21543
Alpha_AOA_ma2	Alpha_AOA_ma2_-_D1	GWHAABH00000001_224	128	12299.6	arCOG04154	J	RPS8A	Ribosomal protein S8E	COG02007	pfam01201	cd11382	TIGR00307	1	Translation; ribosomal structure and biogenesis	CLUSTER_16931
Alpha_AOA_ma2	Alpha_AOA_ma2_-_D1	GWHAABH00000001_225	189	17842.1	arCOG02613	K	-	Chromosome segregation and condensation protein B	COG01386	pfam04079	_EMPTY_	TIGR00281	1	Transcription	CLUSTER_13039
Alpha_AOA_ma2	Alpha_AOA_ma2_-_D1	GWHAABH00000001_226	234	22216.6	arCOG02610	L	ScpA	Chromatin segregation and condensation protein Rec8/ScpA/Scc1- kleisin family	COG01354	pfam02616	_EMPTY_	_EMPTY_	1	Replication; recombination and repair	CLUSTER_9749
Alpha_AOA_ma2	Alpha_AOA_ma2_-_D1	GWHAABH00000001_227	365	28039.7	arCOG01455	R	AdhP	Zn-dependent alcohol dehydrogenase	COG01064	pfam08240-pfam00107	cd08259	TIGR02824	4	General function prediction only	CLUSTER_4201
Alpha_AOA_ma2	Alpha_AOA_ma2_-_D1	GWHAABH00000001_228	54	2048.11	arCOG01580	K	-	DNA-binding transcriptional regulator- Lrp family	COG01522	pfam13412-pfam01037	cd00090	_EMPTY_	1	Transcription	CLUSTER_15613
Alpha_AOA_ma2	Alpha_AOA_ma2_-_D1	GWHAABH00000001_229	77	7219.77	arCOG01580	K	-	DNA-binding transcriptional regulator- Lrp family	COG01522	pfam13412-pfam01037	cd00090	_EMPTY_	1	Transcription	CLUSTER_15613
Alpha_AOA_ma2	Alpha_AOA_ma2_-_D1	GWHAABH00000001_230	104	13088.7	arCOG01179	J	InfA	Translation initiation factor 1 (IF-1)	COG00361	pfam01176	cd05793	TIGR00523	1	Translation; ribosomal structure and biogenesis	CLUSTER_14369
Alpha_AOA_ma2	Alpha_AOA_ma2_-_D1	GWHAABH00000001_231	64	10111.5	arCOG02983	K	CspC	Cold shock protein- CspA family	COG01278	pfam00313	cd04458	TIGR02381	1	Transcription	CLUSTER_6580
Alpha_AOA_ma2	Alpha_AOA_ma2_-_D1	GWHAABH00000001_232	204	14332.1	arCOG08739	S	-	Uncharacterized protein	_EMPTY_	_EMPTY_	_EMPTY_	_EMPTY_	4	Function unknown	CLUSTER_11738
Alpha_AOA_ma2	Alpha_AOA_ma2_-_D1	GWHAABH00000001_23	256	26711.9	arCOG00962	C	FrdB	Succinate dehydrogenase/fumarate reductase- Fe-S protein subunit	COG00479	pfam13085-pfam13183	_EMPTY_	TIGR00384	3	Energy production and conversion	CLUSTER_8005
Alpha_AOA_ma2	Alpha_AOA_ma2_-_D1	GWHAABH00000001_233	309	10116.2	arCOG04529	O	UreH	Urease accessory protein UreH	COG00829	pfam01774	_EMPTY_	_EMPTY_	2	Posttranslational modification; protein turnover; chaperones	CLUSTER_5719
Alpha_AOA_ma2	Alpha_AOA_ma2_-_D1	GWHAABH00000001_234	219	16367.4	arCOG01231	O	HypB	Ni2+-binding GTPase involved in regulation of expression and maturation of urease and hydrogenase	COG00378	pfam02492	cd03114	TIGR00073	2	Posttranslational modification; protein turnover; chaperones	CLUSTER_10844
Alpha_AOA_ma2	Alpha_AOA_ma2_-_D1	GWHAABH00000001_235	234	9052.1	arCOG04530	O	UreF	Urease accessory protein UreF	COG00830	pfam01730	_EMPTY_	_EMPTY_	2	Posttranslational modification; protein turnover; chaperones	CLUSTER_9088
Alpha_AOA_ma2	Alpha_AOA_ma2_-_D1	GWHAABH00000001_236	162	4379.21	arCOG06188	O	UreE	Urease accessory protein UreE	COG02371	pfam02814-pfam05194	cd00571	_EMPTY_	2	Posttranslational modification; protein turnover; chaperones	CLUSTER_15912
Alpha_AOA_ma2	Alpha_AOA_ma2_-_D1	GWHAABH00000001_237	101	8597.62	arCOG04528	E	UreA	Urea amidohydrolase (urease) gamma subunit	COG00831	pfam00547	cd00390	TIGR00193	3	Amino acid transport and metabolism	CLUSTER_22602
Alpha_AOA_ma2	Alpha_AOA_ma2_-_D1	GWHAABH00000001_238	123	7220.62	arCOG04527	E	UreB	Urea amidohydrolase (urease) beta subunit	COG00832	pfam00699	cd00407	TIGR00192	3	Amino acid transport and metabolism	CLUSTER_841
Alpha_AOA_ma2	Alpha_AOA_ma2_-_D1	GWHAABH00000001_239	571	51124.8	arCOG00698	E	UreC	Urea amidohydrolase (urease) alpha subunit	COG00804	pfam00449-pfam01979	cd00375	TIGR01792	3	Amino acid transport and metabolism	CLUSTER_841
Alpha_AOA_ma2	Alpha_AOA_ma2_-_D1	GWHAABH00000001_240	248	2703.44	arCOG10578	P	HoxN	High-affinity nickel permease	COG03376	pfam03824	_EMPTY_	_EMPTY_	3	Inorganic ion transport and metabolism	CLUSTER_10166
Alpha_AOA_ma2	Alpha_AOA_ma2_-_D1	GWHAABH00000001_24	108	15433.2	arCOG01845	O	PaaD	Metal-sulfur cluster biosynthetic enzyme	COG02151	pfam01883	_EMPTY_	TIGR02945	2	Posttranslational modification; protein turnover; chaperones	CLUSTER_18454
Alpha_AOA_ma2	Alpha_AOA_ma2_-_D1	GWHAABH00000001_241	134	557.962	arCOG04528	E	UreA	Urea amidohydrolase (urease) gamma subunit	COG00831	pfam00547	cd00390	TIGR00193	3	Amino acid transport and metabolism	CLUSTER_18897
Alpha_AOA_ma2	Alpha_AOA_ma2_-_D1	GWHAABH00000001_242	372	25182.4	arCOG01700	E	SpeB	Arginase family enzyme	COG00010	pfam00491	cd11593	TIGR01230	3	Amino acid transport and metabolism	CLUSTER_4675
Alpha_AOA_ma2	Alpha_AOA_ma2_-_D1	GWHAABH00000001_243	413	2628.22	arCOG03038	R	-	TPR repeats containing protein	COG00457	_EMPTY_	_EMPTY_	_EMPTY_	4	General function prediction only	CLUSTER_3533
Alpha_AOA_ma2	Alpha_AOA_ma2_-_D1	GWHAABH00000001_244	84	0	-1	_EMPTY_	_EMPTY_	_EMPTY_	_EMPTY_	_EMPTY_	_EMPTY_	_EMPTY_	_EMPTY_	_EMPTY_	CLUSTER_23250
Alpha_AOA_ma2	Alpha_AOA_ma2_-_D1	GWHAABH00000001_245	171	0	-1	_EMPTY_	_EMPTY_	_EMPTY_	_EMPTY_	_EMPTY_	_EMPTY_	_EMPTY_	_EMPTY_	_EMPTY_	CLUSTER_13663
Alpha_AOA_ma2	Alpha_AOA_ma2_-_D1	GWHAABH00000001_246	58	0	-1	_EMPTY_	_EMPTY_	_EMPTY_	_EMPTY_	_EMPTY_	_EMPTY_	_EMPTY_	_EMPTY_	_EMPTY_	CLUSTER_29639
Alpha_AOA_ma2	Alpha_AOA_ma2_-_D1	GWHAABH00000001_247	536	11934.9	arCOG01316	E	PutP	Na+/proline symporter	COG00591	pfam00474	cd10322	TIGR00813	3	Amino acid transport and metabolism	CLUSTER_1864
Alpha_AOA_ma2	Alpha_AOA_ma2_-_D1	GWHAABH00000001_248	564	9901.63	arCOG01257	O	GroEL	Chaperonin GroEL- HSP60 family	COG00459	pfam00118	cd03343	TIGR02339	2	Posttranslational modification; protein turnover; chaperones	CLUSTER_1341
Alpha_AOA_ma2	Alpha_AOA_ma2_-_D1	GWHAABH00000001_249	72	0	-1	_EMPTY_	_EMPTY_	_EMPTY_	_EMPTY_	_EMPTY_	_EMPTY_	_EMPTY_	_EMPTY_	_EMPTY_	CLUSTER_26176
Alpha_AOA_ma2	Alpha_AOA_ma2_-_D1	GWHAABH00000001_250	83	0	-1	_EMPTY_	_EMPTY_	_EMPTY_	_EMPTY_	_EMPTY_	_EMPTY_	_EMPTY_	_EMPTY_	_EMPTY_	CLUSTER_25498
Alpha_AOA_ma2	Alpha_AOA_ma2_-_D1	GWHAABH00000001_251	122	1185.55	arCOG08684	R	-	Roadblock/LC7 domain superfamily protein	SC.00139	_EMPTY_	_EMPTY_	_EMPTY_	4	General function prediction only	CLUSTER_19757
Alpha_AOA_ma2	Alpha_AOA_ma2_-_D1	GWHAABH00000001_252	137	19039.4	arCOG04277	J	Efp	Translation elongation factor P (EF-P)/translation initiation factor 5A (eIF-5A)	COG00231	pfam08207-pfam01287	cd04467	TIGR00037	1	Translation; ribosomal structure and biogenesis	CLUSTER_16676
Alpha_AOA_ma2	Alpha_AOA_ma2_-_D1	GWHAABH00000001_253	230	13596.1	arCOG00035	J	Dph6	Diphthamide synthase (EF-2-diphthine--ammonia ligase)	COG02102	pfam01902	cd01994	TIGR03679	1	Translation; ribosomal structure and biogenesis	CLUSTER_9157
Alpha_AOA_ma2	Alpha_AOA_ma2_-_D1	GWHAABH00000001_254	443	48563.7	arCOG01228	U	Ffh	Signal recognition particle GTPase	COG00541	pfam02881-pfam00448-pfam02978	cd03115	TIGR00959	2	Intracellular trafficking; secretion; and vesicular transport	CLUSTER_2910
Alpha_AOA_ma2	Alpha_AOA_ma2_-_D1	GWHAABH00000001_25	487	43789.2	arCOG01748	E	ArgH	Argininosuccinate lyase	COG00165	pfam00206	cd01359	TIGR00838	3	Amino acid transport and metabolism	CLUSTER_2101
Alpha_AOA_ma2	Alpha_AOA_ma2_-_D1	GWHAABH00000001_255	381	15690.2	arCOG00720	V	-	PIN domain containing protein	COG01458	pfam08745	_EMPTY_	TIGR03875	2	Defense mechanisms	CLUSTER_4174
Alpha_AOA_ma2	Alpha_AOA_ma2_-_D1	GWHAABH00000001_256	33	0	-1	_EMPTY_	_EMPTY_	_EMPTY_	_EMPTY_	_EMPTY_	_EMPTY_	_EMPTY_	_EMPTY_	_EMPTY_	CLUSTER_35543
Alpha_AOA_ma2	Alpha_AOA_ma2_-_D1	GWHAABH00000001_257	236	21886.1	arCOG08681	R	-	Zn-dependent protease	_EMPTY_	_EMPTY_	_EMPTY_	_EMPTY_	4	General function prediction only	CLUSTER_8701
Alpha_AOA_ma2	Alpha_AOA_ma2_-_D1	GWHAABH00000001_258	57	8412.97	arCOG04183	J	RPS27AE	Ribosomal protein S27AE	COG01998	pfam01599	_EMPTY_	_EMPTY_	1	Translation; ribosomal structure and biogenesis	CLUSTER_29282
Alpha_AOA_ma2	Alpha_AOA_ma2_-_D1	GWHAABH00000001_259	136	5580.19	arCOG04182	J	RPS24A	Ribosomal protein S24E	COG02004	pfam01282	_EMPTY_	_EMPTY_	1	Translation; ribosomal structure and biogenesis	CLUSTER_15479
Alpha_AOA_ma2	Alpha_AOA_ma2_-_D1	GWHAABH00000001_260	183	11756.6	arCOG03705	R	-	Predicted metal-dependent hydrolase	COG01547	pfam03745	_EMPTY_	_EMPTY_	4	General function prediction only	CLUSTER_13089
Alpha_AOA_ma2	Alpha_AOA_ma2_-_D1	GWHAABH00000001_261	429	43897.7	arCOG01696	G	ApgM	2-3-bisphosphoglycerate-independent phosphoglycerate mutase	COG03635	pfam01676	_EMPTY_	TIGR00306	3	Carbohydrate transport and metabolism	CLUSTER_2866
Alpha_AOA_ma2	Alpha_AOA_ma2_-_D1	GWHAABH00000001_262	339	34728.7	arCOG00422	G	GalT	Galactose-1-phosphate uridylyltransferase	COG01085	pfam01087-pfam02744	cd00608	TIGR00209	3	Carbohydrate transport and metabolism	CLUSTER_5126
Alpha_AOA_ma2	Alpha_AOA_ma2_-_D1	GWHAABH00000001_26	236	6492.14	arCOG08785	S	-	Uncharacterized protein	_EMPTY_	_EMPTY_	_EMPTY_	_EMPTY_	4	Function unknown	CLUSTER_8970
Alpha_AOA_ma2	Alpha_AOA_ma2_-_D1	GWHAABH00000001_263	147	3154.55	arCOG08683	S	-	Uncharacterized membrane protein	_EMPTY_	_EMPTY_	_EMPTY_	_EMPTY_	4	Function unknown	CLUSTER_17348
Alpha_AOA_ma2	Alpha_AOA_ma2_-_D1	GWHAABH00000001_264	146	11020	arCOG00826	K	WecD	Acetyltransferase (GNAT) family	COG00454	pfam00583	cd04301	TIGR01575	1	Transcription	CLUSTER_14247
Alpha_AOA_ma2	Alpha_AOA_ma2_-_D1	GWHAABH00000001_265	234	17355.1	arCOG00663	M	GCD1	Nucleoside-diphosphate-sugar pyrophosphorylase involved in lipopolysaccharide biosynthesis/translation initiation factor 2B- gamma/epsilon subunit	COG01208	pfam00483	cd04181	TIGR03992	2	Cell wall/membrane/envelope biogenesis	CLUSTER_9782
Alpha_AOA_ma2	Alpha_AOA_ma2_-_D1	GWHAABH00000001_266	433	19828.3	arCOG00020	H	ThiD	Hydroxymethylpyrimidine/phosphomethylpyrimidine kinase	COG00351	pfam08543	cd01169	TIGR00097	3	Coenzyme transport and metabolism	CLUSTER_3244
Alpha_AOA_ma2	Alpha_AOA_ma2_-_D1	GWHAABH00000001_267	64	0	-1	_EMPTY_	_EMPTY_	_EMPTY_	_EMPTY_	_EMPTY_	_EMPTY_	_EMPTY_	_EMPTY_	_EMPTY_	CLUSTER_28171
Alpha_AOA_ma2	Alpha_AOA_ma2_-_D1	GWHAABH00000001_268	76	2455.06	arCOG14318	S	-	Uncharacterized protein	_EMPTY_	_EMPTY_	_EMPTY_	_EMPTY_	4	Function unknown	CLUSTER_24841
Alpha_AOA_ma2	Alpha_AOA_ma2_-_D1	GWHAABH00000001_269	443	58888.2	arCOG02741	H	ThiC	Thiamine biosynthesis protein ThiC	COG00422	pfam01964	_EMPTY_	TIGR00190	3	Coenzyme transport and metabolism	CLUSTER_1070
Alpha_AOA_ma2	Alpha_AOA_ma2_-_D1	GWHAABH00000001_270	135	13410.1	arCOG01127	J	GCD2	Translation initiation factor 2B subunit- eIF-2B alpha/beta/delta family	COG01184	pfam14815-pfam01008	cd04664	TIGR00524	1	Translation; ribosomal structure and biogenesis	CLUSTER_16818
Alpha_AOA_ma2	Alpha_AOA_ma2_-_D1	GWHAABH00000001_271	285	25683.5	arCOG00245	E	TyrA	Prephenate dehydrogenase	COG00287	pfam01817-pfam02153	cd01065	TIGR01791-TIGR00507	3	Amino acid transport and metabolism	CLUSTER_8233
Alpha_AOA_ma2	Alpha_AOA_ma2_-_D1	GWHAABH00000001_272	457	36809.2	arCOG02098	E	PheA	Chorismate mutase	COG01605	pfam01817	_EMPTY_	TIGR01791	3	Amino acid transport and metabolism	CLUSTER_2077
Alpha_AOA_ma2	Alpha_AOA_ma2_-_D1	GWHAABH00000001_273	366	42698	arCOG04133	E	AroC	Chorismate synthase	COG00082	pfam01264	cd07304	TIGR00033	3	Amino acid transport and metabolism	CLUSTER_4522
Alpha_AOA_ma2	Alpha_AOA_ma2_-_D1	GWHAABH00000001_27	351	19023.7	arCOG01036	H	HemA	Glutamyl-tRNA reductase	COG00373	pfam05201-pfam01488-pfam00745	cd05213	TIGR01035	3	Coenzyme transport and metabolism	CLUSTER_3484
Alpha_AOA_ma2	Alpha_AOA_ma2_-_D1	GWHAABH00000001_274	423	35848.7	arCOG04134	E	AroA	5-enolpyruvylshikimate-3-phosphate synthase	COG00128	pfam00275	cd01556	TIGR01356	3	Amino acid transport and metabolism	CLUSTER_2364
Alpha_AOA_ma2	Alpha_AOA_ma2_-_D1	GWHAABH00000001_275	285	24972.9	arCOG01025	E	AroK2	Archaeal shikimate kinase	COG01685	pfam00288	_EMPTY_	TIGR01920	3	Amino acid transport and metabolism	CLUSTER_7055
Alpha_AOA_ma2	Alpha_AOA_ma2_-_D1	GWHAABH00000001_276	274	22609.6	arCOG01033	E	AroE	Shikimate 5-dehydrogenase	COG00169	pfam08501-pfam01488	cd01065	TIGR00507	3	Amino acid transport and metabolism	CLUSTER_6467
Alpha_AOA_ma2	Alpha_AOA_ma2_-_D1	GWHAABH00000001_277	224	21260.2	arCOG02097	E	AroD	3-dehydroquinate dehydratase	COG00710	pfam01487	cd00502	TIGR01093	3	Amino acid transport and metabolism	CLUSTER_9239
Alpha_AOA_ma2	Alpha_AOA_ma2_-_D1	GWHAABH00000001_278	354	34561.5	arCOG04353	E	-	3-dehydroquinate synthase	COG01465	pfam01959	_EMPTY_	_EMPTY_	3	Amino acid transport and metabolism	CLUSTER_5122
Alpha_AOA_ma2	Alpha_AOA_ma2_-_D1	GWHAABH00000001_279	261	30700.2	arCOG04044	E	-	2-amino-3-7-dideoxy-D-threo-hept-6-ulosonic acid synthase- DhnA-aldolase family	COG01830	pfam01791	cd00958	TIGR01949	3	Amino acid transport and metabolism	CLUSTER_7878
Alpha_AOA_ma2	Alpha_AOA_ma2_-_D1	GWHAABH00000001_280	373	42931.6	arCOG00656	H	CofG	FO synthase or thiamine biosynthesis enzyme ThiH	COG01060	pfam04055	cd01335	TIGR00423	3	Coenzyme transport and metabolism	CLUSTER_4097
Alpha_AOA_ma2	Alpha_AOA_ma2_-_D1	GWHAABH00000001_281	481	58321.5	arCOG01671	H	UbiD	3-polyprenyl-4-hydroxybenzoate decarboxylase or trans-anhydromevalonate decarboxylase	COG00043	pfam01977	_EMPTY_	TIGR03701	3	Coenzyme transport and metabolism	CLUSTER_2206
Alpha_AOA_ma2	Alpha_AOA_ma2_-_D1	GWHAABH00000001_282	125	16695.4	arCOG08652	S	-	Uncharacterized protein	_EMPTY_	_EMPTY_	_EMPTY_	_EMPTY_	4	Function unknown	CLUSTER_19112
Alpha_AOA_ma2	Alpha_AOA_ma2_-_D1	GWHAABH00000001_283	90	0	-1	_EMPTY_	_EMPTY_	_EMPTY_	_EMPTY_	_EMPTY_	_EMPTY_	_EMPTY_	_EMPTY_	_EMPTY_	CLUSTER_6658
Alpha_AOA_ma2	Alpha_AOA_ma2_-_D1	GWHAABH00000001_28	56	3291.17	arCOG05278	S	-	Uncharacterized small metal-binding protein	COG05466	_EMPTY_	_EMPTY_	_EMPTY_	4	Function unknown	CLUSTER_28758
Alpha_AOA_ma2	Alpha_AOA_ma2_-_D1	GWHAABH00000001_29	281	22209.9	arCOG02200	C	Fpr	Flavodoxin reductase (ferredoxin-NADPH reductase) family 1	COG01018	_EMPTY_	cd00322	TIGR01941	3	Energy production and conversion	CLUSTER_8063
Alpha_AOA_ma2	Alpha_AOA_ma2_-_D1	GWHAABH00000001_30	267	29383	arCOG01349	G	SuhB	Archaeal fructose-1-6-bisphosphatase or related enzyme of inositol monophosphatase family	COG00483	pfam00459	cd01642	TIGR01331	3	Carbohydrate transport and metabolism	CLUSTER_8236
Alpha_AOA_ma2	Alpha_AOA_ma2_-_D1	GWHAABH00000001_31	372	42814.9	arCOG08783	S	-	Uncharacterized protein	_EMPTY_	_EMPTY_	_EMPTY_	_EMPTY_	4	Function unknown	CLUSTER_4752
Alpha_AOA_ma2	Alpha_AOA_ma2_-_D1	GWHAABH00000001_32	385	36577.6	arCOG00470	L	RFCL	Clamp loader ATPase- large subunit	COG00470	pfam00004	cd00009	TIGR02397	1	Replication; recombination and repair	CLUSTER_3517
Alpha_AOA_ma2	Alpha_AOA_ma2_-_D1	GWHAABH00000001_3	307	11869	arCOG01981	K	SUA7	Transcription initiation factor TFIIB- Brf1 subunit/Transcription initiation factor TFIIB	COG01405	pfam08271-pfam00382-pfam00382	cd00043	_EMPTY_	1	Transcription	CLUSTER_5387
Alpha_AOA_ma2	Alpha_AOA_ma2_-_D1	GWHAABH00000001_33	97	9062.01	arCOG08784	C	-	4Fe-4S ferredoxin- iron-sulfur binding domain protein	_EMPTY_	_EMPTY_	_EMPTY_	_EMPTY_	3	Energy production and conversion	CLUSTER_20652
Alpha_AOA_ma2	Alpha_AOA_ma2_-_D1	GWHAABH00000001_34	516	57118	arCOG02705	I	-	Acetyl-CoA carboxylase- carboxyltransferase component	COG04799	pfam01039	_EMPTY_	TIGR01117	3	Lipid transport and metabolism	CLUSTER_1962
Alpha_AOA_ma2	Alpha_AOA_ma2_-_D1	GWHAABH00000001_35	496	46488.5	arCOG01590	I	AccC	Biotin carboxylase	COG00439	pfam00289-pfam02786-pfam02785	_EMPTY_	TIGR00514	3	Lipid transport and metabolism	CLUSTER_1974
Alpha_AOA_ma2	Alpha_AOA_ma2_-_D1	GWHAABH00000001_36	171	12996.5	arCOG02699	I	AccB	Biotin carboxyl carrier protein	COG00511	pfam00364	cd06850	TIGR02712	3	Lipid transport and metabolism	CLUSTER_14526
Alpha_AOA_ma2	Alpha_AOA_ma2_-_D1	GWHAABH00000001_37	155	18440.3	arCOG00310	O	Bcp	Peroxiredoxin	COG01225	pfam00578	cd03018	TIGR03137	2	Posttranslational modification; protein turnover; chaperones	CLUSTER_14360
Alpha_AOA_ma2	Alpha_AOA_ma2_-_D1	GWHAABH00000001_38	111	17609.4	arCOG01557	C	NuoA	NADH dehydrogenase subunit A	COG00838	_EMPTY_	_EMPTY_	_EMPTY_	3	Energy production and conversion	CLUSTER_17568
Alpha_AOA_ma2	Alpha_AOA_ma2_-_D1	GWHAABH00000001_39	170	24637.4	arCOG01554	C	NuoB	F420H2 dehydrogenase subunit- related to NADH:ubiquinone oxidoreductase 20 kD subunit	COG00377	pfam01058	_EMPTY_	TIGR01957	3	Energy production and conversion	CLUSTER_13198
Alpha_AOA_ma2	Alpha_AOA_ma2_-_D1	GWHAABH00000001_40	202	10607.7	arCOG01551	C	NuoC	NADH dehydrogenase subunit C	COG00852	pfam00329	_EMPTY_	TIGR01961	3	Energy production and conversion	CLUSTER_9684
Alpha_AOA_ma2	Alpha_AOA_ma2_-_D1	GWHAABH00000001_41	400	44427.7	arCOG01548	C	NuoD	NADH dehydrogenase subunit D	COG00649	pfam00346	_EMPTY_	TIGR01962	3	Energy production and conversion	CLUSTER_3508
Alpha_AOA_ma2	Alpha_AOA_ma2_-_D1	GWHAABH00000001_42	438	34692.9	arCOG01546	C	NuoH	NADH dehydrogenase subunit H	COG01005	pfam00146	_EMPTY_	_EMPTY_	3	Energy production and conversion	CLUSTER_2916
Alpha_AOA_ma2	Alpha_AOA_ma2_-_D1	GWHAABH00000001_43	166	19675.2	arCOG01543	C	NuoI	NADH dehydrogenase subunit I	COG01143	pfam12838	_EMPTY_	TIGR01971	3	Energy production and conversion	CLUSTER_12808
Alpha_AOA_ma2	Alpha_AOA_ma2_-_D1	GWHAABH00000001_4	317	33846.3	arCOG00469	L	RFCS	Clamp loader ATPase- small subunit	COG00470	pfam13177-pfam08542	cd00009	TIGR02397	1	Replication; recombination and repair	CLUSTER_5570
Alpha_AOA_ma2	Alpha_AOA_ma2_-_D1	GWHAABH00000001_44	171	18529.6	arCOG04654	C	NuoJ	NADH dehydrogenase subunit J	COG00839	_EMPTY_	_EMPTY_	_EMPTY_	3	Energy production and conversion	CLUSTER_12994
Alpha_AOA_ma2	Alpha_AOA_ma2_-_D1	GWHAABH00000001_45	102	13456.3	arCOG03073	C	NuoK	NADH dehydrogenase subunit 4L (K-kappa)	COG00713	pfam00420	_EMPTY_	_EMPTY_	3	Energy production and conversion	CLUSTER_20226
Alpha_AOA_ma2	Alpha_AOA_ma2_-_D1	GWHAABH00000001_46	518	52576.1	arCOG01539	C	NuoL	NADH dehydrogenase subunit L	COG01009	pfam00662-pfam00361	_EMPTY_	TIGR01974	3	Energy production and conversion	CLUSTER_1307
Alpha_AOA_ma2	Alpha_AOA_ma2_-_D1	GWHAABH00000001_47	699	62883.8	arCOG01539	C	NuoL	NADH dehydrogenase subunit L	COG01009	pfam00662-pfam00361	_EMPTY_	TIGR01974	3	Energy production and conversion	CLUSTER_860
Alpha_AOA_ma2	Alpha_AOA_ma2_-_D1	GWHAABH00000001_48	495	54637.8	arCOG01540	C	NuoN	NADH dehydrogenase subunit N	COG01007	pfam00361	_EMPTY_	TIGR01770	3	Energy production and conversion	CLUSTER_1242
Alpha_AOA_ma2	Alpha_AOA_ma2_-_D1	GWHAABH00000001_49	284	32501.7	arCOG01727	H	IspA	Geranylgeranyl pyrophosphate synthase	COG00142	pfam00348	cd00685	TIGR02748	3	Coenzyme transport and metabolism	CLUSTER_6980
Alpha_AOA_ma2	Alpha_AOA_ma2_-_D1	GWHAABH00000001_50	211	14706.5	arCOG06031	H	-	Pyrroloquinoline quinone (Coenzyme PQQ) biosynthesis protein C	COG05424	pfam03070	_EMPTY_	TIGR04305	3	Coenzyme transport and metabolism	CLUSTER_8812
Alpha_AOA_ma2	Alpha_AOA_ma2_-_D1	GWHAABH00000001_51	202	21108.1	arCOG00029	F	PyrE	Orotate phosphoribosyltransferase	COG00461	pfam00156	cd06223	TIGR00336	3	Nucleotide transport and metabolism	CLUSTER_11524
Alpha_AOA_ma2	Alpha_AOA_ma2_-_D1	GWHAABH00000001_5	172	13212.9	arCOG00552	L	-	DNA replication initiation complex subunit- GINS23 family	COG01711	_EMPTY_	cd11714	_EMPTY_	1	Replication; recombination and repair	CLUSTER_14860
Alpha_AOA_ma2	Alpha_AOA_ma2_-_D1	GWHAABH00000001_52	361	34176.9	arCOG02046	C	-	Nickel-dependent lactate racemase	COG03875	pfam09861	_EMPTY_	_EMPTY_	3	Energy production and conversion	CLUSTER_5018
Alpha_AOA_ma2	Alpha_AOA_ma2_-_D1	GWHAABH00000001_53	392	28235.3	arCOG00609	O	RseP	Membrane-associated protease RseP- regulator of RpoE activity in bacteria	COG00750	pfam02163	cd06160	_EMPTY_	2	Posttranslational modification; protein turnover; chaperones	CLUSTER_4344
Alpha_AOA_ma2	Alpha_AOA_ma2_-_D1	GWHAABH00000001_54	166	18744.5	arCOG00833	R	RimI	Acetyltransferase (GNAT) family	COG00456	pfam00583	cd04301	TIGR01575	4	General function prediction only	CLUSTER_12204
Alpha_AOA_ma2	Alpha_AOA_ma2_-_D1	GWHAABH00000001_55	73	9615.41	arCOG04189	S	-	Membrane associated transcription regulator- contains HTH domain	COG05625	_EMPTY_	_EMPTY_	_EMPTY_	4	Function unknown	CLUSTER_25736
Alpha_AOA_ma2	Alpha_AOA_ma2_-_D1	GWHAABH00000001_56	276	24067.2	arCOG00033	J	Trm5	Wybutosine (yW) biosynthesis enzyme Trm5- tRNA (guanine) methyltransferase	COG02520	pfam02475	cd02440	TIGR00406	1	Translation; ribosomal structure and biogenesis	CLUSTER_7771
Alpha_AOA_ma2	Alpha_AOA_ma2_-_D1	GWHAABH00000001_57	596	65585.1	arCOG00187	J	Rli1	Translation initiation factor RLI1- contains Fe-S and AAA+ ATPase domains	COG01245	pfam00005-pfam00005	cd03237-cd03237	TIGR03269	1	Translation; ribosomal structure and biogenesis	CLUSTER_1156
Alpha_AOA_ma2	Alpha_AOA_ma2_-_D1	GWHAABH00000001_58	46	692.562	arCOG08679	S	-	Zn-finger protein	_EMPTY_	_EMPTY_	_EMPTY_	_EMPTY_	4	Function unknown	CLUSTER_27729
Alpha_AOA_ma2	Alpha_AOA_ma2_-_D1	GWHAABH00000001_59	491	37258.7	arCOG04322	E	PepB	Leucyl aminopeptidase	COG00260	pfam02789-pfam00883	cd00433	_EMPTY_	3	Amino acid transport and metabolism	CLUSTER_2100
Alpha_AOA_ma2	Alpha_AOA_ma2_-_D1	GWHAABH00000001_60	126	5963.48	arCOG08747	R	-	Predicted thiol-disulfide oxidoreductase	COG03011	_EMPTY_	_EMPTY_	_EMPTY_	4	General function prediction only	CLUSTER_16872
Alpha_AOA_ma2	Alpha_AOA_ma2_-_D1	GWHAABH00000001_61	556	63889	arCOG01053	G	TktA1	Transketolase- N-terminal subunit	COG03959	pfam00456	cd02012	TIGR00232	3	Carbohydrate transport and metabolism	CLUSTER_1518
Alpha_AOA_ma2	Alpha_AOA_ma2_-_D1	GWHAABH00000001_62	325	34705.4	arCOG01051	G	TktA2	Transketolase- C-terminal subunit	COG03958	pfam02779-pfam02780	cd07033	TIGR00204	3	Carbohydrate transport and metabolism	CLUSTER_6345
Alpha_AOA_ma2	Alpha_AOA_ma2_-_D1	GWHAABH00000001_63	222	22793.4	arCOG05061	G	TalA	Transaldolase	COG00176	pfam00923	cd00956	TIGR00875	3	Carbohydrate transport and metabolism	CLUSTER_11112
Alpha_AOA_ma2	Alpha_AOA_ma2_-_D1	GWHAABH00000001_64	84	2175.68	arCOG08822	S	-	Uncharacterized protein	_EMPTY_	_EMPTY_	_EMPTY_	_EMPTY_	4	Function unknown	CLUSTER_23572
Alpha_AOA_ma2	Alpha_AOA_ma2_-_D1	GWHAABH00000001_65	341	28923.8	arCOG02265	P	CorA	Mg2+ and Co2+ transporter	COG00598	pfam01544	cd12828	TIGR00383	3	Inorganic ion transport and metabolism	CLUSTER_5919
Alpha_AOA_ma2	Alpha_AOA_ma2_-_D1	GWHAABH00000001_66	116	11046.9	arCOG08781	S	-	Uncharacterized protein	SC.00190	_EMPTY_	_EMPTY_	_EMPTY_	4	Function unknown	CLUSTER_19730
Alpha_AOA_ma2	Alpha_AOA_ma2_-_D1	GWHAABH00000001_6	696	70443.1	arCOG00439	L	MCM2	ATPase involved in replication control- Cdc46/Mcm family	COG01241	pfam14551-pfam00493	cd00009	_EMPTY_	1	Replication; recombination and repair	CLUSTER_603
Alpha_AOA_ma2	Alpha_AOA_ma2_-_D1	GWHAABH00000001_67	242	15697.7	arCOG01631	O	-	Protein lysine SAM-dependent methyltransferase	COG00500	pfam08123	_EMPTY_	_EMPTY_	2	Posttranslational modification; protein turnover; chaperones	CLUSTER_8677
Alpha_AOA_ma2	Alpha_AOA_ma2_-_D1	GWHAABH00000001_68	90	7833.04	arCOG04308	S	-	Uncharacterized protein	COG01698	pfam03685	_EMPTY_	_EMPTY_	4	Function unknown	CLUSTER_21056
[truncated: 161,930 more rows]
