# Supplementary material for: Genomes of Thaumarchaeota from deep sea sediments reveal specific adaptations of three independently evolved lineages
Source: ISME J. 2021 Apr 1;15(9):2792–808. doi: 10.1038/s41396-021-00962-6 (PMC8397731; doi:10.1038/s41396-021-00962-6)
Supplement: Supplementary file 10 — Dataset S4 [file 41396_2021_962_MOESM10_ESM.xlsx]

## Sheet: Metabolism
Gene	Product	EC number	CLUSTER	arCOG	NPMR_NP_theta_1 (99.5%)	NPMR_NP_theta_2 (93.6%)	NPMR_NP_theta_3 (83.5%)	NPMR_NP_theta_4 (76.2%)	NPMR_NP_theta_5 (75%)	YK1312_12N_NP_theta (88.8%)	NPMR_NP_delta_1 (86.2%)	NPMR_NP_delta_2 (67.88%)	NPMR_NP_delta_3 (66.3%)	YK1309_1N_NP_iota (96.6%)	NPMR_NP_iota_1 (98.5%)	Comment
3-hydroxypropionate-4-hydroxybutyrate pathway
accB/pccB	acetyl-CoA/ propionyl-CoA carboxylase, carboxyltransferase subunit	EC 6.4.1.2/3	CLUSTER_1962	arCOG02705	NPMRTH1_20005	NPMRTH2_1940009	NPMRTH3_2150002	NPMRTH4_1470002	NPMRTH5_50015	YK1312THETA_1110002	NPMRD1_70013	NPMRD2_50003	NPMRD3_10032	YK1309IOTA_20011	NPMRIOTA_260013
accC/pccC	acetyl-CoA/propionyl-CoA carboxylase, biotin carboxylation subunit	EC 6.3.4.14	CLUSTER_1974	arCOG01590	NPMRTH1_1330001	NPMRTH2_1940010	NPMRTH3_3530001	NPMRTH4_1060001 NPMRTH4_1450026 NPMRTH4_1470001	NPMRTH5_50014	YK1312THETA_1110003	NPMRD1_70014	NPMRD2_50004	NPMRD3_10033 NPMRD3_950003	YK1309IOTA_20012	NPMRIOTA_260012
accA/pccA	biotin carboxyl carrier protein of put. acetyl-CoA/ propionyl-CoA carboxylase	EC 6.3.4.14	CLUSTER_14526	arCOG02699	NPMRTH1_1330002	NPMRTH2_1940011 NPMRTH2_2500007	NPMRTH3_1560004	NPMRTH4_1450025	NPMRTH5_50013	YK1312THETA_2620001	NPMRD1_70015	NPMRD2_50005	NPMRD3_10034 NPMRD3_950002	YK1309IOTA_20013	NPMRIOTA_260011
msr	malonic semialdehyde reductase (Iron-containing alcohol dehydrogenase)	EC 1.1.1.298	CLUSTER_6376	arCOG00984	NPMRTH1_280009	NPMRTH2_1570005	NPMRTH3_990003	NPMRTH4_1020004		YK1312THETA_1600003	NPMRD1_330009				NPMRIOTA_330005
hpcs	3-hydroxypropionyl-CoA synthetase (ADP-forming)	EC 6.2.1.36	CLUSTER_819	arCOG01338	NPMRTH1_460007	NPMRTH2_630008	NPMRTH3_3110001			YK1312THETA_390001	NPMRD1_140033 NPMRD1_560003	NPMRD2_1060004 NPMRD2_2040001 NPMRD2_2360001	NPMRD3_480008	YK1309IOTA_900019, YK1309IOTA_680001	NPMRIOTA_140001
cch	3-hydroxypropionyl-CoA dehydratase/Crotonyl-CoA hydratase [(S)-3-hydroxybutyryl-CoA forming]	EC 4.2.1.116	CLUSTER_7860	arCOG00239	NPMRTH1_460006	NPMRTH2_630009			NPMRTH5_650004	YK1312THETA_2440001	NPMRD1_140032	NPMRD2_1060003		YK1309IOTA_680002
mce	methylmalonyl-CoA epimerase	EC 5.1.99.1	CLUSTER_15583	arCOG02706	NPMRTH1_590006	NPMRTH2_1530001 NPMRTH2_720001	NPMRTH3_1540001,NPMRTH3_4200001	NPMRTH4_2200003	NPMRTH5_1020001	YK1312THETA_490001	NPMRD1_100008	NPMRD2_120006 NPMRD2_1450002	NPMRD3_230002	YK1309IOTA_330012	NPMRIOTA_20007
mut	methylmalonyl-CoA mutase, large subunit	EC 5.4.99.2	CLUSTER_825	arCOG04232	NPMRTH1_590007	NPMRTH2_1530002 NPMRTH2_230001	NPMRTH3_1540002	NPMRTH4_2200004	NPMRTH5_1020002	YK1312THETA_2050007	NPMRD1_100009	NPMRD2_120007 NPMRD2_1450001	NPMRD3_230003	YK1309IOTA_330011	NPMRIOTA_20008
	Methylmalonyl Co-A mutase-associated GTPase MeaB		CLUSTER_5844	arCOG01226	NPMRTH1_590008	NPMRTH2_230002	NPMRTH3_3540002	NPMRTH4_2200005		YK1312THETA_2050006	NPMRD1_100010	NPMRD2_120008	NPMRD3_230004	YK1309IOTA_330010	NPMRIOTA_20009
mcm	methylmalonyl-CoA mutase, small subunit, C-terminus	EC 5.4.99.2	CLUSTER_16605	arCOG01710	NPMRTH1_590011	NPMRTH2_2030002 NPMRTH2_290002	NPMRTH3_750002	NPMRTH4_2200008		YK1312THETA_2050003	NPMRD1_100013		NPMRD3_230007	YK1309IOTA_330008	NPMRIOTA_20011
hbcs	acetyl-CoA synthetase (ADP-forming)/ 4-hydroxybutyryl-CoA synthetase	(EC 6.2.1.-)	CLUSTER_353	arCOG01338, arCOG01340	NPMRTH1_970007	NPMRTH2_1130001, NPMRTH2_1560007	NPMRTH3_10021, NPMRTH3_30003, NPMRTH3_2030001	NPMRTH4_2270007	NPMRTH5_580005, NPMRTH5_1000001	YK1312THETA_300001	NPMRD1_280019			YK1309IOTA_310015	NPMRIOTA_90014
hbcd	4-hydroxybutyryl-CoA dehydratase	EC 4.2.1.120	CLUSTER_1987	arCOG02143	NPMRTH1_970006	NPMRTH2_1130002 NPMRTH2_1510001	NPMRTH3_30004, NPMRTH3_10019,,NPMRTH3_10020	NPMRTH4_1550008	NPMRTH5_1000002	YK1312THETA_300002	NPMRD1_280020		NPMRD3_130024	YK1309IOTA_310016	NPMRIOTA_90015
cch	3-hydroxybutyryl-CoA dehydratase / ﻿Crotonyl-CoA hydratase [(S)-3-hydroxybutyryl-CoA forming]	EC 4.2.1.55		arCOG00239	NPMRTH1_460006	NPMRTH2_630009			NPMRTH5_650004
hbd	(S)-3-hydroxybutyryl-CoA dehydrogenase (NAD+)	EC 1.1.1.157/ 1.1.1.35	CLUSTER_3839	arCOG00249	NPMRTH1_270026	NPMRTH2_1700007, NPMRTH2_320001	NPMRTH3_120004	NPMRTH4_1980001 NPMRTH4_810001	NPMRTH5_2010001	YK1312THETA_70010			NPMRD3_300001	YK1309IOTA_1430004	NPMRIOTA_20031
phaAa	β-ketothiolase alpha subunit (Acetyl-CoA C-acetyltransferase)	EC 2.3.1.-(9/16)	CLUSTER_3265	arCOG01278	NPMRTH1_900015, NPMRTH1_50005	NPMRTH2_1960004 NPMRTH2_680021	NPMRTH3_1830003, NPMRTH3_2970001	NPMRTH4_1680005	NPMRTH5_1520002	YK1312THETA_1720023, YK1312THETA_1850005	NPMRD1_10006, NPMRD1_200024	NPMRD2_40007	NPMRD3_250006	YK1309IOTA_410001, YK1309IOTA_1330002	NPMRIOTA_80029, NPMRIOTA_370009
(phaAb)	β-ketothiolase beta subunit	EC 2.3.1.9	CLUSTER_18312	arCOG01285,arCOG01289	NPMRTH1_50006 NPMRTH1_900016	NPMRTH2_1260010 NPMRTH2_1960003, NPMRTH2_680022	NPMRTH3_1830002,NPMRTH3_2970002	NPMRTH4_420003	NPMRTH5_1520001	YK1312THETA_1850004	NPMRD1_10007, NPMRD1_200023	NPMRD2_40006	NPMRD3_250005	YK1309IOTA_270010, YK1309IOTA_1330003
Candidate genes for 3HP/4HB or general carbon metabolism
asd	aspartate-semialdehyde dehydrogenase	EC 1.2.1.11	CLUSTER_4878	arCOG00494	NPMRTH1_330007	NPMRTH2_140001	NPMRTH3_800004	NPMRTH4_1630004	NPMRTH5_1030002	YK1312THETA_610007, YK1312THETA_2320001	NPMRD1_10062	NPMRD2_320004	NPMRD3_50032	YK1309IOTA_160006	NPMRIOTA_60036
acsA-1	acetyl-CoA synthetase (AMP-forming)	EC 6.2.1.1	CLUSTER_946	arCOG01529	NPMRTH1_1560017	NPMRTH2_2210001	NPMRTH3_2790001,NPMRTH3_320006	NPMRTH4_2060002		YK1312THETA_170001, YK1312THETA_1760001	NPMRD1_20080	NPMRD2_1420001		YK1309IOTA_320002	NPMRIOTA_220017
	acetyl-CoA synthetase (AMP-forming)	EC 6.2.1.1	CLUSTER_984	arCOG01529	NPMRTH1_1610003	NPMRTH2_1580002				YK1312THETA_210002					NPMRIOTA_20002
Alcohol dehydrogenase, EC 1.1.1.-
	putative NAD-dependent alcohol dehydrogenase	EC 1.1.1.14	CLUSTER_4960	arCOG01459	NPMRTH1_660007	NPMRTH2_1860010 NPMRTH2_2660004	NPMRTH3_1960004	NPMRTH4_540006	NPMRTH5_1470002	YK1312THETA_2710002	NPMRD1_170013	NPMRD2_70010 NPMRD2_70011	NPMRD3_670004	YK1309IOTA_1470002	NPMRIOTA_230010
	putative NAD-dependent alcohol dehydrogenase	(EC 1.1.1.1)	CLUSTER_3224	arCOG01458	NPMRTH1_1280004 NPMRTH1_1530006	NPMRTH2_1930004 NPMRTH2_2370007	NPMRTH3_50008,NPMRTH3_1020002	NPMRTH4_1170001 NPMRTH4_1320001 NPMRTH4_2110002 NPMRTH4_510007	NPMRTH5_420006	YK1312THETA_1430003, YK1312THETA_370003	NPMRD1_10017 NPMRD1_170002 NPMRD1_820001	NPMRD2_440001	NPMRD3_560003	YK1309IOTA_270002	NPMRIOTA_80038
	putative NAD-dependent alcohol dehydrogenase	(EC 1.1.1.1)	CLUSTER_4201, CLUSTER_5276	arCOG01455	NPMRTH1_1440021 NPMRTH1_300014	NPMRTH2_380003 NPMRTH2_870001	NPMRTH3_200008,NPMRTH3_20019	NPMRTH4_470016	NPMRTH5_1320002 NPMRTH5_160001	YK1312THETA_50007, YK1312THETA_1160001, YK1312THETA_1810015	NPMRD1_130008, NPMRD1_290008		NPMRD3_80005	YK1309IOTA_2030002, YK1309IOTA_60017	NPMRIOTA_200003, NPMRIOTA_150026
Tricarboxylic acid cycle (oxidative)
gltA	citrate synthase	EC 2.3.3.1	CLUSTER_2797	arCOG04237	NPMRTH1_280001	NPMRTH2_1350002	NPMRTH3_4170001, NPMRTH3_450001, NPMRTH3_4570001	NPMRTH4_2250001 NPMRTH4_240003		YK1312THETA_1100004	NPMRD1_330003 NPMRD1_760003	NPMRD2_1250003		YK1309IOTA_1080004	NPMRIOTA_330012
acn	aconitate hydratase (aconitase A)		CLUSTER_493	arCOG01697	NPMRTH1_10001	NPMRTH2_1690001	NPMRTH3_3330001, NPMRTH3_4880001,,NPMRTH3_4910001,(partial)	NPMRTH4_1710002	NPMRTH5_40011	YK1312THETA_190002	NPMRD1_250010	NPMRD2_880001	NPMRD3_200018	YK1309IOTA_820001, YK1309IOTA_1750007	NPMRIOTA_190012
(icd)	putative isocitrate/isopropylmalate dehydrogenase	EC 1.1.1- (EC 1.1.1.41)	CLUSTER_5669	arCOG01164	NPMRTH1_80010	NPMRTH2_250010	NPMRTH3_1690001	NPMRTH4_860004	NPMRTH5_2420001, NPMRTH5_620001				NPMRD3_1180002	YK1309IOTA_660008, YK1309IOTA_150003	NPMRIOTA_100017
(o)orAC	2:oxoacid-ferredoxin oxidoreductase, fused alpha and gamma subunit	EC 1.2.7-	CLUSTER_943	arCOG01606	NPMRTH1_1750006	NPMRTH2_2570003 NPMRTH2_580006	NPMRTH3_330001	NPMRTH4_1830004	NPMRTH5_1270001 NPMRTH5_90013	YK1312THETA_1880001, YK1312THETA_2610001	NPMRD1_80007		NPMRD3_530006 NPMRD3_920002	YK1309IOTA_1610007	NPMRIOTA_30052
(o)orB	2:oxoacid-ferredoxin oxidoreductase, beta subunit	EC 1.2.7-	CLUSTER_902	arCOG01599	NPMRTH1_1660001 NPMRTH1_1750007	NPMRTH2_580005	NPMRTH3_330002	NPMRTH4_1830003	NPMRTH5_90012	YK1312THETA_1880002	NPMRD1_80006		NPMRD3_530005 NPMRD3_920001	YK1309IOTA_1610006	NPMRIOTA_30051
sucD	succinyl-CoA ligase, subunit alpha, ADP-forming	EC 6.2.1.5	CLUSTER_6894	arCOG01339	NPMRTH1_100007	NPMRTH2_2920004	NPMRTH3_1140002	NPMRTH4_480002	NPMRTH5_1070001, NPMRTH5_1670001	YK1312THETA_1950005	NPMRD1_320017	NPMRD2_750001	NPMRD3_490003		NPMRIOTA_360010
sucC	succinyl-CoA ligase, subunit beta, ADP-forming	EC 6.2.1.5	CLUSTER_4707	arCOG01337	NPMRTH1_100008	NPMRTH2_2920005 NPMRTH2_390011	NPMRTH3_1140001, NPMRTH3_2180001, NPMRTH3_5410001	NPMRTH4_480003	NPMRTH5_1070002	YK1312THETA_1950004	NPMRD1_320018	NPMRD2_750002	NPMRD3_490004	YK1309IOTA_940002	NPMRIOTA_360009
sdhA	succinate dehydrogenase flavoprotein subunit/fumarate reductase	EC 1.3.5.1	CLUSTER_1481	arCOG00571	NPMRTH1_1260005	NPMRTH2_30003	NPMRTH3_3580001,NPMRTH3_3770001	NPMRTH4_570009	NPMRTH5_380006	YK1312THETA_1320004	NPMRD1_60008		NPMRD3_10020	YK1309IOTA_960006	NPMRIOTA_420004	cytochrome subunit complex II
(sdhC)	putative succinate dehydrogenase/fumarate reductase	EC 1.3.5.1	CLUSTER_16057	arCOG02244	NPMRTH1_1260006	NPMRTH2_30004	NPMRTH3_2020001	NPMRTH4_570008	NPMRTH5_380005	YK1312THETA_1320005	NPMRD1_60007		NPMRD3_10021	YK1309IOTA_960007	NPMRIOTA_420005	cytochrome subunit complex II
(sdhD)	putative succinate dehydrogenase/fumarate reductase	EC 1.3.5.1	CLUSTER_20029	arCOG04162	NPMRTH1_1260007	NPMRTH2_240004	NPMRTH3_2020002	NPMRTH4_570007	NPMRTH5_380004	YK1312THETA_1320006	NPMRD1_60006		NPMRD3_10022	YK1309IOTA_960008	NPMRIOTA_420006
sdhB	FeS-center protein of succinate dehydrogenase/fumarate reductase	EC 1.3.5.1	CLUSTER_8005	arCOG00962	NPMRTH1_520007	NPMRTH2_240003	NPMRTH3_2020003	NPMRTH4_570006	NPMRTH5_380003	YK1312THETA_1320007	NPMRD1_60005		NPMRD3_10023		NPMRIOTA_420007
(fumC)	putative fumarate hydratase	(EC 4.2.1.2)	CLUSTER_956	arCOG01750	NPMRTH1_90003	NPMRTH2_2590001	NPMRTH3_190006	NPMRTH4_2080004	NPMRTH5_790001	YK1312THETA_580002	NPMRD1_140002	NPMRD2_180001	NPMRD3_70002	YK1309IOTA_1230003	NPMRIOTA_140031
mdh	malate/lactate dehydrogenase	EC 1.1.1.37	CLUSTER_6161, CLUSTER_36077	arCOG00246	NPMRTH1_1580010	NPMRTH2_1630005		NPMRTH4_870007	NPMRTH5_1010001	YK1312THETA_840006		NPMRD2_1810002	NPMRD3_220006	YK1309IOTA_1970006	NPMRIOTA_510005
Other genes putatively involved in pyruvate and glyoxylate metabolism
ytsJ	NAD(P)-dependent malic enzyme	EC 1.1.1.40/EC 1.1.1.38	CLUSTER_3023	arCOG00853						YK1312THETA_2600001				YK1309IOTA_2100003
fdh	NAD-dependent 2-hydroxyacid dehydrogenase D-isomer specific / Putative formate dehydrogenase	1.17.1.9	CLUSTER_4156	arCOG01754			NPMRTH3_710007			YK1312THETA_1790002, YK1312THETA_830001				YK1309IOTA_1600002	NPMRIOTA_620001
	2-hydroxyacid dehydrogenase, GHRB family	1.1.1.95	CLUSTER_5706	arCOG01754/arCOG01755	NPMRTH1_1750004, NPMRTH1_90005	NPMRTH2_2570001, NPMRTH2_220002 NPMRTH2_470008	NPMRTH3_340001, NPMRTH3_5210001, NPMRTH3_710007	NPMRTH4_1690001	NPMRTH5_1270003 NPMRTH5_2110001		NPMRD1_80009	NPMRD2_2450001			NPMRIOTA_30053
garR	putative 2-hydroxy-3-oxopropionate reductase	1.1.1.60	CLUSTER_6773	arCOG00247	NPMRTH1_360007	NPMRTH2_1720020			NPMRTH5_1140001	YK1312THETA_1570008	NPMRD1_20024	NPMRD2_1660001		YK1309IOTA_250020, YK1309IOTA_2040001	NPMRIOTA_70013	3-hydroxyisobutyrate dehydrogenase or related beta-hydroxyacid dehydrogenase. participates in branched chain AA degradation (valine, leucine, isoleucine)
Gluconeogenesis
pckA	ATP-dependent phosphoenolpyruvate carboxykinase	EC 4.1.1.49	CLUSTER_1745	arCOG06073	NPMRTH1_1120002	NPMRTH2_880003	NPMRTH3_420002,NPMRTH3_420003	NPMRTH4_1810001	NPMRTH5_560002	YK1312THETA_1580005	NPMRD1_80028	NPMRD2_640004	NPMRD3_470006	YK1309IOTA_1610028	NPMRIOTA_30074
ppdk	pyruvate, phosphate dikinase	EC 2.7.9.1/2	CLUSTER_333	arCOG01111	NPMRTH1_590004	NPMRTH2_2830004 NPMRTH2_720003	NPMRTH3_680004	NPMRTH4_2200001 NPMRTH4_600001	NPMRTH5_1370001 NPMRTH5_500004	YK1312THETA_490003	NPMRD1_100006 NPMRD1_600002	NPMRD2_1080001 NPMRD2_1740001	NPMRD3_1330002	YK1309IOTA_330014	NPMRIOTA_20005
eno	enolase	EC 4.2.1.11	CLUSTER_3617	arCOG01169	NPMRTH1_610002	NPMRTH2_80001 NPMRTH2_830004	NPMRTH3_540006,NPMRTH3_640007	NPMRTH4_100002	NPMRTH5_690004	YK1312THETA_1140007	NPMRD1_540004	NPMRD2_790003	NPMRD3_570002	YK1309IOTA_460027	NPMRIOTA_210014
apgM	2,3-bisphosphoglycerate-independent phosphoglycerate mutase	EC 5.4.2.12	CLUSTER_2866	arCOG01696	NPMRTH1_300002	NPMRTH2_1770003 NPMRTH2_360001	NPMRTH3_80002	NPMRTH4_150002	NPMRTH5_1880001	YK1312THETA_1120006	NPMRD1_120013	NPMRD2_260005	NPMRD3_20024	YK1309IOTA_870003	NPMRIOTA_310008
gpmB	2,3-bisphosphoglycerate-dependent phosphoglycerate mutase	(EC 5.4.2.11)	CLUSTER_10854	arCOG01991	NPMRTH1_1410005	NPMRTH2_190004	NPMRTH3_3410002	NPMRTH4_590003	NPMRTH5_510002	YK1312THETA_640003		NPMRD1_240015			NPMRIOTA_40012
pgk	phosphoglycerate kinase	EC 2.7.2.3	CLUSTER_3548	arCOG00496	NPMRTH1_110008	NPMRTH2_2010001 NPMRTH2_820001	NPMRTH3_220007	NPMRTH4_850001	NPMRTH5_20014	YK1312THETA_280002	NPMRD1_130032	NPMRD2_1340001	NPMRD3_80028	YK1309IOTA_350006	NPMRIOTA_240007
(gap)	putative glyceraldehyde-3-phosphate dehydrogenase, phosphorylating	(EC 1.2.1.59)	CLUSTER_4754	arCOG00493	NPMRTH1_220022	NPMRTH2_2120003	NPMRTH3_610004	NPMRTH4_1260003	NPMRTH5_570003	YK1312THETA_1720013	NPMRD1_200014			YK1309IOTA_1840001	NPMRIOTA_370002
tpiA	triosephosphate isomerase	EC 5.3.1.1	CLUSTER_10911	arCOG01087	NPMRTH1_590003	NPMRTH2_2830003	NPMRTH3_680003	NPMRTH4_600002	NPMRTH5_500003	YK1312THETA_490004	NPMRD1_100005 NPMRD1_600001	NPMRD2_1080002		YK1309IOTA_330015	NPMRIOTA_20004
fbp	bifunctional fructose-1,6-bisphosphate aldolase/phosphatase(glyconeogenesis)	EC 3.1.3.11/ EC 4.1.2.13	CLUSTER_1327	arCOG04180	NPMRTH1_270018	NPMRTH2_750004	NPMRTH3_120011,NPMRTH3_4070001	NPMRTH4_1980008	NPMRTH5_80004	YK1312THETA_70017, YK1312THETA_1630003	NPMRD1_490001	NPMRD2_390004	NPMRD3_300009 NPMRD3_890001	YK1309IOTA_390012	NPMRIOTA_20038
SuhB	Archaeal fructose-1,6-bisphosphatase or related enzyme of inositol monophosphatase family	EC 3.1.3.25	CLUSTER_8236	arCOG01349	NPMRTH1_1220003 NPMRTH1_760001	NPMRTH2_1940002	NPMRTH3_3970001	NPMRTH4_1470007	NPMRTH5_310005	YK1312THETA_480002, YK1312THETA_2060001	NPMRD3_10028	NPMRD1_70009		YK1309IOTA_20007	NPMRIOTA_260017
pgi	phosphoglucose isomerase	EC 5.3.1.9	CLUSTER_5235	arCOG00052	NPMRTH1_1030024						NPMRD1_340020
Nonoxidative pentose-phosphate pathway
rpiA	ribose-5-phosphate isomerase	EC 5.3.1.6	CLUSTER_10869	arCOG01122	NPMRTH1_160005	NPMRTH2_1160004	NPMRTH3_10011	NPMRTH4_1550001 NPMRTH4_1640003	NPMRTH5_190006	YK1312THETA_140006	NPMRD1_60060	NPMRD2_30012	NPMRD3_130016	YK1309IOTA_310023	NPMRIOTA_90023
tktA+rpe	ribulose-phosphate 3-epimerase protein with N-terminal transketolase domain	EC 5.1.3.1. and EC 2.2.1.1	CLUSTER_1518	arCOG01053	NPMRTH1_1030028 NPMRTH1_330020	NPMRTH2_1870004	NPMRTH3_970003	NPMRTH4_970005		YK1312THETA_470007	NPMRD1_70041	NPMRD2_150006	NPMRD3_10059	YK1309IOTA_500004	NPMRIOTA_290011
	Ribulose-phosphate 3-epimerase			arCOG05046
tktA2	transketolase C-terminal subunit	EC 2.2.1.1	CLUSTER_6345	arCOG01051	NPMRTH1_330019	NPMRTH2_1870005 NPMRTH2_2150001	NPMRTH3_970002	NPMRTH4_970004		YK1312THETA_1690014	NPMRD1_70042	NPMRD2_150005	NPMRD3_10060	YK1309IOTA_500003	NPMRIOTA_290012
tal	transaldolase	EC 2.2.1.2	CLUSTER_11112	arCOG05061	NPMRTH1_330018	NPMRTH2_2150002	NPMRTH3_110009,NPMRTH3_970001	NPMRTH4_970003		YK1312THETA_1690013	NPMRD1_70043	NPMRD2_150004	NPMRD3_10061	YK1309IOTA_500002	NPMRIOTA_290013
prs	ribose-phosphate pyrophosphokinase	EC 2.7.6.1	CLUSTER_6204	arCOG00067	NPMRTH1_350010	NPMRTH2_850002		NPMRTH4_2120001		YK1312THETA_2110003	NPMRD1_590001	NPMRD2_2600001	NPMRD3_30050	YK1309IOTA_440004	NPMRIOTA_10037
Polyhydroxyalkanoate biosynthesis/cleavage
(phaE)	putative poly(3-hydroxyalkanoate) synthase component		CLUSTER_13032	arCOG06343	NPMRTH1_670002	NPMRTH2_990007	NPMRTH3_3070002	NPMRTH4_610008	NPMRTH5_1340002	YK1312THETA_2200009	NPMRD1_380011	NPMRD2_610002		YK1309IOTA_510018	NPMRIOTA_50046
phaC	poly(R)-hydroxyalkanoic acid synthase, class III	2.3.1.-	CLUSTER_4669	arCOG06344	NPMRTH1_580013 NPMRTH1_670001	NPMRTH2_990008	NPMRTH3_2520001	NPMRTH4_610007	NPMRTH5_1340003 NPMRTH5_1340004	YK1312THETA_2200010	NPMRD1_380012	NPMRD2_610003		YK1309IOTA_510019	NPMRIOTA_50047
Genes putatively involved in sugar/carbon metabolism
pgm	alpha-D-phosphohexomutase	EC 5.4.2-	CLUSTER_2330	arCOG00767	NPMRTH1_160010	NPMRTH2_590014	NPMRTH3_10005,NPMRTH3_10006,		NPMRTH5_1790001	YK1312THETA_2220001	NPMRD1_60055	NPMRD2_30006	NPMRD3_130011	YK1309IOTA_310030	NPMRIOTA_90030
gmM	alpha-D-phosphohexomutase (phosphoglucosamine mutase)	EC 5.4.2-	CLUSTER_3135	arCOG00767	NPMRTH1_1210006	NPMRTH2_410021	,NPMRTH3_2580002,NPMRTH3_4320001	NPMRTH4_1860001	NPMRTH5_1060002	YK1312THETA_920001, YK1312THETA_2520009	NPMRD1_50008		NPMRD3_870002	YK1309IOTA_790014	NPMRIOTA_110008
psi	putative phosphosugar isomerase		CLUSTER_6943	arCOG00059	NPMRTH1_1000002	NPMRTH2_1330016	NPMRTH3_1460002		NPMRTH5_2700002		NPMRD1_300019		NPMRD3_160018		NPMRIOTA_280007
	Glucose-6-phosphate isomerase		CLUSTER_5235	arCOG00052	NPMRTH1_1030024						NPMRD1_340020
FabG	Short-chain alcohol dehydrogenase		CLUSTER_827	arCOG01259	NPMRTH1_270011	NPMRTH2_2460001 NPMRTH2_2800004	NPMRTH3_3550002,NPMRTH3_3590002	NPMRTH4_170001 NPMRTH4_1980015	NPMRTH5_80011	YK1312THETA_270003		NPMRD2_140002	NPMRD3_330003	YK1309IOTA_390003	NPMRIOTA_20046
FabG	Short-chain alcohol dehydrogenase		CLUSTER_8641	arCOG01259	NPMRTH1_360006	NPMRTH2_1720019			NPMRTH5_1140002	YK1312THETA_1570007	NPMRD1_20023	NPMRD2_1660002		YK1309IOTA_250019	NPMRIOTA_70014
FabG	Short-chain alcohol dehydrogenase		CLUSTER_7069	arCOG01259	NPMRTH1_1540001 NPMRTH1_480014	NPMRTH2_2220006	NPMRTH3_4810001	NPMRTH4_2040001 NPMRTH4_450001	NPMRTH5_1540002	YK1312THETA_1860002	NPMRD1_410002			YK1309IOTA_1260003, YK1309IOTA_1850002	NPMRIOTA_100042
FabG	Short-chain alcohol dehydrogenase		CLUSTER_23644	arCOG01259	NPMRTH1_1380001 NPMRTH1_490001	NPMRTH2_1500011			NPMRTH5_1680003
FabG	Short-chain alcohol dehydrogenase		CLUSTER_7403	arCOG01259	NPMRTH1_710002			NPMRTH4_880001			NPMRD1_240023
	short-chain dehydrogenases/reductases family (SDR): NADP-dependent 3-hydroxy acid dehydrogenase YdfG		CLUSTER_9792	arCOG01265	NPMRTH1_130007 NPMRTH1_1590001	NPMRTH2_1930005	NPMRTH3_2380002	NPMRTH4_650001	NPMRTH5_2210001	YK1312THETA_970002	NPMRD1_150012	NPMRD2_1560003	NPMRD3_60013	YK1309IOTA_440015	NPMRIOTA_10025
	putative quinoprotein glucose/ sorbosone dehydrogenase		CLUSTER_4443	arCOG02796	NPMRTH1_890014	NPMRTH2_1710002	NPMRTH3_150004,	NPMRTH4_690004	NPMRTH5_230004	YK1312THETA_2380001	NPMRD1_10085		NPMRD3_50010	YK1309IOTA_650012	NPMRIOTA_60015
	putative quinoprotein glucose/ sorbosone dehydrogenase		CLUSTER_869	arCOG02796	NPMRTH1_780007	NPMRTH2_420001	NPMRTH3_1760001	NPMRTH4_2040002		YK1312THETA_1860001	NPMRD1_350012		NPMRD3_1230001	YK1309IOTA_640024	NPMRIOTA_10062
	malate/lactate dehydrogenase family protein	1.1.1.27?	CLUSTER_7290	arCOG00246	NPMRTH1_570013
larA	Nickel-dependent lactate racemase	EC 5.1.2.1	CLUSTER_3559, CLUSTER_36091	arCOG02046	NPMRTH1_410005	NPMRTH2_1850001		NPMRTH4_1920005		YK1312THETA_1970001	NPMRD1_300006		NPMRD3_160004	YK1309IOTA_1410006	NPMRIOTA_70037
Acetamido sugar biosynthesis, putative exopolysaccharide synthesis, adhesion
glmS	glutamine-fructose-6-phosphate transaminase	EC 2.6.1.16	CLUSTER_1107	arCOG00057	NPMRTH1_1480001 NPMRTH1_240001	NPMRTH2_1020001 NPMRTH2_610001	NPMRTH3_2130002,NPMRTH3_3290001,NPMRTH3_3950002,NPMRTH3_4050001	NPMRTH4_1400007 NPMRTH4_1650001	NPMRTH5_1870001	YK1312THETA_1140013		NPMRD2_1210001	NPMRD3_310002	YK1309IOTA_460033	NPMRIOTA_210008
galT	putative UDP-glucose-hexose-1-phosphate uridylyltransferase	(EC 2.7.7.12)	CLUSTER_5126	arCOG00422	NPMRTH1_300001	NPMRTH2_360002	NPMRTH3_80001	NPMRTH4_150001	NPMRTH5_2090002	YK1312THETA_1070001, YK1312THETA_1120007	NPMRD1_120014	NPMRD2_260006	NPMRD3_20025	YK1309IOTA_380013, YK1309IOTA_870004	NPMRIOTA_310009
gmpp	Nucleoside-diphosphate-sugar pyrophosphorylase involved in lipopolysaccharide biosynthesis		CLUSTER_7793, CLUSTER_8053, CLUSTER_9782	arCOG00663	NPMRTH1_1290001 NPMRTH1_260002 NPMRTH1_50003 NPMRTH1_810012	NPMRTH2_360005 NPMRTH2_680019 NPMRTH2_700007	NPMRTH3_260006,NPMRTH3_410004,NPMRTH3_4890001,NPMRTH3_550003	NPMRTH4_2240011, NPMRTH4_1790002, NPMRTH4_1880003	NPMRTH5_1330002 NPMRTH5_90003	YK1312THETA_1720026, YK1312THETA_2430013, YK1312THETA_1070004	NPMRD1_200028, NPMRD1_340019, NPMRD1_120017	NPMRD2_2190001, NPMRD2_1220002	NPMRD3_20028	YK1309IOTA_980005, YK1309IOTA_380010	NPMRIOTA_370011, NPMRIOTA_30042, NPMRIOTA_310012
wecB	UDP-N-acetylglucosamine 2-epimerase	5.1.3.14	CLUSTER_4942, CLUSTER_4930	arCOG01392	NPMRTH1_1050017 NPMRTH1_1050023		NPMRTH3_2490003				NPMRD1_30058
(wecC)	UDP-glucose/GDP-mannose family dehydrogenase	1.1.1.22	CLUSTER_2803, CLUSTER_1118, CLUSTER_8099	arCOG00252	NPMRTH1_50012, NPMRTH1_1050019, NPMRTH1_1030022	NPMRTH2_1590005		NPMRTH4_1310007	NPMRTH5_320001		NPMRD1_30060, NPMRD1_240027			YK1309IOTA_1760006	NPMRIOTA_40018
(galE)	NAD-dependent epimerase/dehydratase family, includes UDP-galactose 4-epimerase-like proteins	EC 5.1.3.2	CLUSTER_5887, CLUSTER_6632 & singletons	arCOG01369	NPMRTH1_1030023, NPMRTH1_1050020	NPMRTH2_1490006	NPMRTH3_980002	NPMRTH4_1950003, NPMRTH4_820002		YK1312THETA_390005	NPMRD1_240026, NPMRD1_350003		NPMRD3_1030002, NPMRD3_480004	YK1309IOTA_680005
	putative UDP-glucuronosyltransferase		CLUSTER_3800, CLUSTER_4006	arCOG01393	NPMRTH1_490016	NPMRTH2_1150003 NPMRTH2_730009	NPMRTH3_130001,NPMRTH3_770004	NPMRTH4_1500011	NPMRTH5_410005	YK1312THETA_450004, YK1312THETA_2450004	NPMRD1_160032	NPMRD2_520002	NPMRD3_30023	YK1309IOTA_2270003	NPMRIOTA_10068
	putative glycosyltransferase family 2		CLUSTER_3632	arCOG01390	NPMRTH1_140014	NPMRTH5_2170001	NPMRTH3_960001	NPMRTH4_400007		YK1312THETA_2550005	NPMRD1_180017			YK1309IOTA_1410010	NPMRIOTA_70041
aglD	predicted flippase		CLUSTER_5155	arCOG00899	NPMRTH1_490012	NPMRTH2_1150008	NPMRTH3_130005	NPMRTH4_1500016	NPMRTH5_410002	YK1312THETA_850006, YK1312THETA_2270003	NPMRD1_160028		NPMRD3_30027	YK1309IOTA_640021	NPMRIOTA_10059
	Glycosyl transferase family 2		CLUSTER_690. & others	arCOG01389	NPMRTH1_540009 NPMRTH1_1180002 NPMRTH1_1440014 NPMRTH1_510003	NPMRTH2_510002 NPMRTH2_690003	NPMRTH3_1300001,NPMRTH3_1390003,NPMRTH3_1590002,NPMRTH3_5060001,NPMRTH1_140014	NPMRTH4_1310009, NPMRTH4_780020	NPMRTH5_30008	YK1312THETA_90006	NPMRD1_340001 NPMRD1_400013	NPMRD2_10002	NPMRD3_260002	YK1309IOTA_470006, YK1309IOTA_400011	NPMRIOTA_30024
	Glycosyl transferase family 2 (involved in cell wall synthesis)		CLUSTER_3935 & singletons	arCOG00894	NPMRTH1_1630034	NPMRTH5_1090001	NPMRTH3_240010	NPMRTH4_830003, NPMRTH4_1310006
	Glycosyl transferase family 2/Polyprenol monophosphomannose synthase		CLUSTER_9110	arCOG00894							NPMRD1_270013	NPMRD2_2220002		YK1309IOTA_1480006	NPMRIOTA_10085
GtrA	dolichol-phosphate mannosyltransferase/GtrA-like flippase		CLUSTER_17878	arCOG02228							NPMRD1_160013			YK1309IOTA_640005	NPMRIOTA_10043
AglH/Rfe	UDP-N-acetylmuramyl pentapeptide phosphotransferase/UDP-N-acetylglucosamine-1-phosphate transferase		CLUSTER_5985	arCOG03199	NPMRTH1_1470002	NPMRTH2_2520005	NPMRTH3_590006	NPMRTH4_10004	NPMRTH5_130006	YK1312THETA_2900007	NPMRD1_60026	NPMRD2_220001	NPMRD3_10005	YK1309IOTA_310045	NPMRIOTA_320003
aglB	Oligosaccharyltransferase membrane subunit		CLUSTER_293	arCOG02044	NPMRTH1_1630015	NPMRTH2_2400001 NPMRTH2_780004	NPMRTH3_560004, NPMRTH3_560003	NPMRTH4_1940004		YK1312THETA_820004	NPMRD1_30016		NPMRD3_1020002 NPMRD3_410004	YK1309IOTA_1140019	NPMRIOTA_40072
aglL	Glycosyl transferase, family 1		CLUSTER_1823, CLUSTER_5514	arCOG01403	NPMRTH1_1050024 NPMRTH1_610018, NPMRTH1_1050016	NPMRTH2_1450009					NPMRD1_30057
aglA	Glycosyl transferase, family 1		singletons	arCOG01410	NPMRTH1_1050021			NPMRTH4_1340006						YK1309IOTA_1760002	NPMRIOTA_40022
	Glycosyl hydrolases family 35		CLUSTER_4726, CLUSTER_4907	arCOG08791	NPMRTH1_1530001 NPMRTH1_900020	NPMRTH2_1550003 NPMRTH2_2370001 NPMRTH2_2370002	NPMRTH3_840002	NPMRTH4_510012	NPMRTH5_420001		NPMRD1_10011	NPMRD2_40001	NPMRD3_250001	YK1309IOTA_270006	NPMRIOTA_80034
	Peptidoglycan/xylan/chitin deacetylase		CLUSTER_361	arCOG02876	NPMRTH1_1440015									YK1309IOTA_1620001
	Prenyltransferase family protein containing thioredoxin and glycosidase domains		CLUSTER_3477, CLUSTER_848	arCOG02007	NPMRTH1_1050018, NPMRTH1_1440018	NPMRTH2_530002	NPMRTH3_200006	NPMRTH4_470014	NPMRTH5_1630001	YK1312THETA_1810013	NPMRD1_30059, NPMRD1_290006	NPMRD2_1860002		YK1309IOTA_200030, YK1309IOTA_1020001	NPMRIOTA_150024
NeuA	acylneuraminate cytidylyltransferase/ CMP-N-acetylneuraminic acid synthetase	2.7.7.43	CLUSTER_9390	arCOG04817	NPMRTH1_1030010 NPMRTH1_1030014
SpsE/NeuB	Sialic acid synthase		CLUSTER_5528	arCOG01050	NPMRTH1_1030017
nanM	N-acetylneuraminic acid mutarotase / N-acetylneuraminate epimerase protein	5.1.3.24	CLUSTER_3060	arCOG07536	NPMRTH1_1390017	NPMRTH2_2730005	NPMRTH3_310004			YK1312THETA_1550001	NPMRD1_70046		NPMRD3_140019	YK1309IOTA_880009	NPMRIOTA_560004
	S-layer domain		CLUSTER_3012, CLUSTER_5849	arCOG02080	NPMRTH1_120020 NPMRTH1_350007	NPMRTH2_1280008 NPMRTH2_2530003, NPMRTH2_980001	NPMRTH3_2070002,NPMRTH3_880003	NPMRTH4_900003	NPMRTH5_70007		NPMRD1_40017	NPMRD2_80001	NPMRD3_90024	YK1309IOTA_860004	NPMRIOTA_180014
	Predicted S-layer protein with Ig-like domain		CLUSTER_1536 & singletons	arCOG08812	NPMRTH1_900010, NPMRTH1_1250022, NPMRTH1_1390007, NPMRTH1_900004	NPMRTH2_340005, NPMRTH2_500001	NPMRTH3_1820003	NPMRTH4_1990001, NPMRTH4_1240002	NPMRTH5_2440001, NPMRTH5_1970003	YK1312THETA_2950002	NPMRD1_10001	NPMRD2_2480001 NPMRD2_40012		YK1309IOTA_1790001, YK1309IOTA_1890002, YK1309IOTA_1670001	NPMRIOTA_80024
	S-layer protein, contains zincin protease domain and Ig-fold domain		CLUSTER_195, CLUSTER_203	arCOG08231	NPMRTH1_140006	NPMRTH2_490017	NPMRTH3_1040001,NPMRTH3_1040004,NPMRTH3_1590004	NPMRTH4_2030003	NPMRTH5_770001	YK1312THETA_1470001				YK1309IOTA_250001, YK1309IOTA_830001	NPMRIOTA_70032
	Concanavalin A-like lectin/glucanase domain superfamily protein		CLUSTER_2683	PF13385	NPMRTH1_510005	NPMRTH2_1720016							NPMRD3_270014		NPMRIOTA_50071
	Large exoproteins involved in adhesion		CLUSTER_52, CLUSTER_227, CLUSTER_1806 & singletons	arCOG08647	NPMRTH1_1310001, NPMRTH1_990001, NPMRTH1_1030001	NPMRTH2_1720010		NPMRTH4_2260012		YK1312THETA_2770001, YK1312THETA_840001		NPMRD2_1370002	NPMRD3_220012 NPMRD3_220013, NPMRD3_650003	YK1309IOTA_880003, YK1309IOTA_750001	NPMRIOTA_480005
	Predicted membrane associated lipid hydrolase- neutral ceramidase superfamily		CLUSTER_1406	arCOG04351	NPMRTH1_1740004	NPMRTH2_2440001	NPMRTH3_2010004		NPMRTH5_540004	YK1312THETA_950002	NPMRD1_20014			YK1309IOTA_250013	NPMRIOTA_70021
	Large extracellular alpha-helical protein		CLUSTER_11323, CLUSTER_768	arCOG08705	NPMRTH1_1430012 NPMRTH1_160016	NPMRTH2_590008 NPMRTH2_710002	NPMRTH3_2570001	NPMRTH4_390005	NPMRTH5_850003	YK1312THETA_2890001	NPMRD1_50050			YK1309IOTA_230008, YK1309IOTA_140002	NPMRIOTA_110048, NPMRIOTA_520001
	Collagen-like protein		CLUSTER_3268, CLUSTER_2739	arCOG06339	NPMRTH1_690012	NPMRTH2_2820003				YK1312THETA_2520002	NPMRD1_20060		NPMRD3_180003	YK1309IOTA_1690008	NPMRIOTA_20062
	Secreted protein with C-terminal PEFG domain		CLUSTER_10011	arCOG08643	NPMRTH1_330014	NPMRTH2_670001	NPMRTH3_400007	NPMRTH4_2010013		YK1312THETA_1690009
Oxygen species detoxification (and iron homeostasis), thiol-based redox systems
sod	superoxide dismutase	EC 1.15.1.1	CLUSTER_11515	arCOG04147	NPMRTH1_1120004	NPMRTH2_1070002	NPMRTH3_420006	NPMRTH4_1810003	NPMRTH5_280001	YK1312THETA_1580003	NPMRD1_80026	NPMRD2_1070003	NPMRD3_470003	YK1309IOTA_1610026	NPMRIOTA_30072
ahp	alkyl hydroperoxide reductase/ Peroxiredoxin	(1.11.1.15)	CLUSTER_13180, CLUSTER_14360	arCOG00310	NPMRTH1_1330003 NPMRTH1_40006	NPMRTH2_2500006	NPMRTH3_1560003,NPMRTH3_2200002,	NPMRTH4_1150002 NPMRTH4_740011, NPMRTH4_1450024	NPMRTH5_50012	YK1312THETA_2620002	NPMRD1_450002, NPMRD1_70016	NPMRD2_2110002,NPMRD2_50006	NPMRD3_10035 NPMRD3_950001	YK1309IOTA_20014	NPMRIOTA_250002, NPMRIOTA_260010
	alkyl hydroperoxide reductase/ Peroxiredoxin	(1.11.1.15)	CLUSTER_16405	arCOG00310	NPMRTH1_1250007	NPMRTH2_600003	NPMRTH3_250003	NPMRTH4_1430002		YK1312THETA_2800007, YK1312THETA_2970005	NPMRD1_320011	NPMRD2_2140001	NPMRD3_690003	YK1309IOTA_580001	NPMRIOTA_150007
	Alkylhydroperoxidase family enzyme			arCOG06151	NPMRTH1_1240014									YK1309IOTA_1370002, YK1309IOTA_690001, YK1309IOTA_2010004
trxB	thioredoxin reductase	1.8.1.9	CLUSTER_5736	arCOG01296	NPMRTH1_1320003 NPMRTH1_780019 NPMRTH1_820013		NPMRTH3_1900001,NPMRTH3_2170001	NPMRTH4_720002	NPMRTH5_1710001	YK1312THETA_2010001, YK1312THETA_2850003	NPMRD1_20053	NPMRD2_740003	NPMRD3_180011	YK1309IOTA_1690002	NPMRIOTA_20068
trxA	Thiol-disulfide isomerase or thioredoxin		CLUSTER_12606	arCOG00314, PF00578	NPMRTH1_880005	NPMRTH2_1520001	NPMRTH3_2280001	NPMRTH4_1270003	NPMRTH5_730003	YK1312THETA_690003	NPMRD1_510001		NPMRD3_200006	YK1309IOTA_820014	NPMRIOTA_490005
trxA	Thiol-disulfide isomerase or thioredoxin		CLUSTER_3092	arCOG03562, arCOG03561	NPMRTH1_220014	NPMRTH2_810006	NPMRTH3_370002	NPMRTH4_1140002		YK1312THETA_1350002	NPMRD1_200005			YK1309IOTA_420004, YK1309IOTA_720006	NPMRIOTA_160015
trxA	thioredoxin		CLUSTER_18314, CLUSTER_18550	arCOG01972	NPMRTH1_510007 NPMRTH1_820037 NPMRTH1_970003	NPMRTH2_350002	NPMRTH3_10016,NPMRTH3_3240003	NPMRTH4_1550005	NPMRTH5_190002	YK1312THETA_140002	NPMRD1_60049, NPMRD1_280023	NPMRD2_1180001 NPMRD2_30017	NPMRD3_130003, NPMRD3_130021 NPMRD3_20013	YK1309IOTA_310036, YK1309IOTA_170009, YK1309IOTA_30012, YK1309IOTA_310019, YK1309IOTA_2250002	NPMRIOTA_90036, NPMRIOTA_100039 NPMRIOTA_90019
	Putative thiol-disulfide isomerase/Thioredoxin-like protein	(1.11.1.15)	CLUSTER_9308	arCOG08717	NPMRTH1_90009	NPMRTH2_2270004				YK1312THETA_440003	NPMRD1_110029			YK1309IOTA_1060008	NPMRIOTA_130006
	Protein-disulfide oxidoreductase/ glutaredoxin-like domain protein		CLUSTER_21154	arCOG01218	NPMRTH1_1460005	NPMRTH2_1560002	NPMRTH3_1210002	NPMRTH4_380006		YK1312THETA_2690003	NPMRD1_280009	NPMRD2_860003	NPMRD3_210011	YK1309IOTA_310006, YK1309IOTA_310006
DsbD	Disulfide Bond oxidoreductase D family protein		CLUSTER_5920, CLUSTER_8034, CLUSTER_36060	arCOG02398, PF02683	NPMRTH1_1460006 NPMRTH1_220015 NPMRTH1_740004	NPMRTH2_1270006 NPMRTH2_1560001 NPMRTH2_810005	NPMRTH3_1210003, NPMRTH3_370003	NPMRTH4_2270003		YK1312THETA_2690002	NPMRD1_280007, NPMRD1_200006	NPMRD2_860001	NPMRD3_210013	YK1309IOTA_310008	NPMRIOTA_160014
(DsbA)	Periplasmic thiol:disulfide interchange protein DsbA		CLUSTER_11010	arCOG02868	NPMRTH1_360011	NPMRTH2_2380001				YK1312THETA_1090016, YK1312THETA_1570012	NPMRD1_20028			YK1309IOTA_1780004, YK1309IOTA_1800003
(DsbA)	Periplasmic thiol:disulfide interchange protein DsbA		CLUSTER_8193	arCOG02868	NPMRTH1_220021	NPMRTH2_2120002	NPMRTH3_2750001			YK1312THETA_1720011	NPMRD1_200012
(DsbA)	Periplasmic thiol:disulfide interchange protein DsbA		CLUSTER_8615	arCOG02868										YK1309IOTA_320007	NPMRIOTA_220012
(DsbA)	Periplasmic thiol:disulfide interchange protein DsbA		CLUSTER_9428	arCOG02868	NPMRTH1_30005	NPMRTH2_1010005	NPMRTH3_1510001,NPMRTH3_600001	NPMRTH4_1800005		YK1312THETA_2530010	NPMRD1_90043			YK1309IOTA_510014	NPMRIOTA_50042
	Predicted thiol-disulfide oxidoreductase		CLUSTER_16872	arCOG08747	NPMRTH1_1030027	NPMRTH2_1870003		NPMRTH4_970006			NPMRD1_70040		NPMRD3_10058	YK1309IOTA_500005	NPMRIOTA_290010
Methionine sulfoxide reductase system
msrB	methionine sulfoxide reductase B		CLUSTER_15940	arCOG02815	NPMRTH1_630002		NPMRTH3_170002		NPMRTH5_780001	YK1312THETA_1760005	NPMRD1_20076	NPMRD2_710004	NPMRD3_390003	YK1309IOTA_630003	NPMRIOTA_270002
msrA	Methionine sulfoxide reductase A		CLUSTER_11770	arCOG02816	NPMRTH1_580009	NPMRTH2_960009	NPMRTH3_2780001	NPMRTH4_610003		YK1312THETA_30003	NPMRD1_360006		NPMRD3_100016	YK1309IOTA_2170002, YK1309IOTA_200021	NPMRIOTA_150033
F420/FMN/Flavin-dependent oxidoreductases
	luciferase-like monooxygenase family protein	(1.5.99.11)	CLUSTER_6232	arCOG02410	NPMRTH1_50004	NPMRTH2_680020	NPMRTH3_410002	NPMRTH4_2240009		YK1312THETA_1720024	NPMRD1_200025	NPMRD2_2160001			NPMRIOTA_370010
	luciferase-like monooxygenase family protein	(1.5.99.11)	CLUSTER_4441	arCOG02410	NPMRTH1_280010	NPMRTH2_1570006	NPMRTH3_990002	NPMRTH4_1020003		YK1312THETA_2150002	NPMRD1_330010
	luciferase-like monooxygenase family protein	(1.5.99.11)	CLUSTER_6382	arCOG02410	NPMRTH1_1240007	NPMRTH2_1570001	NPMRTH3_3240001,NPMRTH3_4310003,NPMRTH3_4400001,NPMRTH3_930002			YK1312THETA_70002		NPMRD2_2250002 NPMRD2_2640001	NPMRD3_20007			This is shared only with NS.
	luciferase-like monooxygenase family protein	(1.5.99.11)	singletons	arCOG02410	NPMRTH1_100021	NPMRTH2_490008
(fno)	putative F420H2:NADP oxidoreductase		CLUSTER_10178	arCOG00457	NPMRTH1_1270004	NPMRTH2_190005	NPMRTH3_2480001	NPMRTH4_590004	NPMRTH5_510001	YK1312THETA_640002	NPMRD1_240016			YK1309IOTA_1830001	NPMRIOTA_40013
(fqr)	putative F420H(2)-dependent quinone reductase		CLUSTER_19344	arCOG07802	NPMRTH1_470003	NPMRTH2_1910002	NPMRTH3_230004			YK1312THETA_1090006	NPMRD1_220017		NPMRD3_400005
11 subunit version of Complex I: type I NADH dehydrogenase (nuoEFG absent)
nuoA	NADH-quinone oxidoreductase, subunit A	EC 1.6.99.5	CLUSTER_17568	arCOG01557		NPMRTH2_2500004	NPMRTH3_1560002	NPMRTH4_1450023	NPMRTH5_50010	YK1312THETA_2620003	NPMRD1_70017	NPMRD2_50007	NPMRD3_10036	YK1309IOTA_20015	NPMRIOTA_260009
nuoB	NADH-quinone oxidoreductase, subunit B	EC 1.6.99.5	CLUSTER_13198	arCOG01554	NPMRTH1_600003	NPMRTH2_2500003	NPMRTH3_1560001	NPMRTH4_1450022	NPMRTH5_50009		NPMRD1_70018	NPMRD2_50008	NPMRD3_10037		NPMRIOTA_260008
nuoC	NADH-quinone oxidoreductase, subunit C	EC 1.6.99.5	CLUSTER_9060, CLUSTER_9684	arCOG01551	NPMRTH1_600002	NPMRTH2_2500002	NPMRTH3_4430002	NPMRTH4_1450021	NPMRTH5_50008	YK1312THETA_2620005	NPMRD1_70019	NPMRD2_50009	NPMRD3_10038	YK1309IOTA_20017	NPMRIOTA_260007
nuoD	NADH-quinone oxidoreductase, subunit D	EC 1.6.99.5	CLUSTER_3508	arCOG01548	NPMRTH1_450014, NPMRTH1_600001	NPMRTH2_2500001 NPMRTH2_660001	NPMRTH3_2710001, NPMRTH3_4430001	NPMRTH4_1450020	NPMRTH5_50007	YK1312THETA_2620006	NPMRD1_70020	NPMRD2_50010	NPMRD3_10039	YK1309IOTA_20018	NPMRIOTA_260006
nuoH	NADH-quinone oxidoreductase, subunit H	EC 1.6.99.5	CLUSTER_2916, CLUSTER_21645	arCOG01546	NPMRTH1_450013	NPMRTH2_440001	NPMRTH3_2710002, NPMRTH3_4490002, NPMRTH3_4360001	NPMRTH4_1450019	NPMRTH5_2730001 NPMRTH5_50006	YK1312THETA_2620007	NPMRD1_70021	NPMRD2_50011	NPMRD3_10040 NPMRD3_680001	YK1309IOTA_20019	NPMRIOTA_260005
nuoI	NADH-quinone oxidoreductase, subunit I	EC 1.6.99.5	CLUSTER_12808	arCOG01543	NPMRTH1_450012	NPMRTH2_2310005	NPMRTH3_4490001	NPMRTH4_1450018	NPMRTH5_50005		NPMRD1_440006, NPMRD1_70022	NPMRD2_50012	NPMRD3_10041 NPMRD3_680002		NPMRIOTA_260004	Duplicated area in OATZ010, OATZ023 is in a separate short contig
nuoJ	NADH-quinone oxidoreductase, subunit J	EC 1.6.99.5	CLUSTER_12994	arCOG04654	NPMRTH1_450011	NPMRTH2_2310004	NPMRTH3_1450001	NPMRTH4_1450017	NPMRTH5_50004		NPMRD1_440005 NPMRD1_70023	NPMRD2_50013	NPMRD3_10042 NPMRD3_680003		NPMRIOTA_260003	Duplicated area in OATZ010, OATZ023 is in a separate short contig
nuoK	NADH-quinone oxidoreductase, subunit K	EC 1.6.99.5	CLUSTER_20226	arCOG03073	NPMRTH1_450010	NPMRTH2_2310003	NPMRTH3_1450002	NPMRTH4_1450016	NPMRTH5_50003	YK1312THETA_2620010	NPMRD1_440004 NPMRD1_70024	NPMRD2_50014	NPMRD3_10043 NPMRD3_680004	YK1309IOTA_20022	NPMRIOTA_260002
nuoM	NADH-quinone oxidoreductase, subunit M	EC 1.6.99.5	CLUSTER_1307	arCOG01537	NPMRTH1_450009	NPMRTH2_2310002	TNPMRTH3_1450003	NPMRTH4_1450015	NPMRTH5_50002		NPMRD1_440003, NPMRD1_70025	NPMRD2_50015	NPMRD3_10044, NPMRD3_680005		NPMRIOTA_260001
nuoL	NADH-quinone oxidoreductase, subunit L	EC 1.6.99.5	CLUSTER_1307, CLUSTER_860	arCOG01539	NPMRTH1_450008	NPMRTH2_2310001	NPMRTH3_660004, NPMRTH3_3870002, NPMRTH3_5250001	NPMRTH4_1450014	NPMRTH5_120001 NPMRTH5_2460001 NPMRTH5_50001	YK1312THETA_1840002	NPMRD1_440001 NPMRD1_70026		NPMRD3_10045		NPMRIOTA_440001
	NADH-quinone oxidoreductase, subunit L		singletons							YK1312THETA_2620011				YK1309IOTA_20024
nuoN	NADH-quinone oxidoreductase, subunit N	EC 1.6.99.5	CLUSTER_1242	arCOG01540	NPMRTH1_450007	NPMRTH2_560001	NPMRTH3_660003	NPMRTH4_1450013	NPMRTH5_120002		NPMRD1_70027		NPMRD3_10046		NPMRIOTA_440002
Complex II
sdhA	succinate dehydrogenase flavoprotein subunit/fumarate reductase	EC 1.3.99.1	CLUSTER_1481	arCOG00571	NPMRTH1_1260005	NPMRTH2_30003	NPMRTH3_3580001,NPMRTH3_3770001	NPMRTH4_570009	NPMRTH5_380006	YK1312THETA_1320004	NPMRD1_60008		NPMRD3_10020	YK1309IOTA_960006	NPMRIOTA_420004	cytochrome subunit complex II
(sdhC)	putative succinate dehydrogenase/fumarate reductase	(EC 1.3.99.1)	CLUSTER_16057	arCOG02244	NPMRTH1_1260006	NPMRTH2_30004	NPMRTH3_2020001	NPMRTH4_570008	NPMRTH5_380005	YK1312THETA_1320005	NPMRD1_60007		NPMRD3_10021	YK1309IOTA_960007	NPMRIOTA_420005	cytochrome subunit complex II
(sdhD)	putative succinate dehydrogenase/fumarate reductase	(EC 1.3.99.1)	CLUSTER_20029	arCOG04162	NPMRTH1_1260007	NPMRTH2_240004	NPMRTH3_2020002	NPMRTH4_570007	NPMRTH5_380004	YK1312THETA_1320006	NPMRD1_60006		NPMRD3_10022	YK1309IOTA_960008	NPMRIOTA_420006	cytochrome subunit complex II
sdhB	FeS-center protein of succinate dehydrogenase/fumarate reductase	EC 1.3.99.1	CLUSTER_8005	arCOG00962	NPMRTH1_520007	NPMRTH2_240003	NPMRTH3_2020003	NPMRTH4_570006	NPMRTH5_380003	YK1312THETA_1320007	NPMRD1_60005		NPMRD3_10023	YK1309IOTA_960009	NPMRIOTA_420007	cytochrome subunit complex II
Complex III: 1.10.2.2, quinol:ferricytochrome-c oxidoreductase, bc1 complex
(petB)	putative cytochrome b/b6 domain		CLUSTER_1366	arCOG01721	NPMRTH1_530004	NPMRTH2_2020002	NPMRTH3_300003	NPMRTH4_1100003	NPMRTH5_950002	YK1312THETA_2590002		NPMRD2_530002	NPMRD3_1130001 NPMRD3_990001	YK1309IOTA_1520006	NPMRIOTA_380007
(petC)	rieske [2Fe-2S] iron-sulphur domain protein, cytochrome b6-f complex iron-sulfur subunit		CLUSTER_8959	arCOG01720	NPMRTH1_530003	NPMRTH2_2020003	NPMRTH3_300002	NPMRTH4_1100002	NPMRTH5_950001	YK1312THETA_2590003		NPMRD2_530001	NPMRD3_990002		NPMRIOTA_380008
Complex IV
	putative Heme/copper-type cytochrome/quinol oxidase, subunit		CLUSTER_22397	arCOG08824	NPMRTH1_1410004	NPMRTH2_190003	NPMRTH3_3410001	NPMRTH4_590002	NPMRTH5_510003	YK1312THETA_640004	NPMRD1_240014	NPMRD2_160008			NPMRIOTA_40011
(coxB)	putative heme-copper oxidase subunit II	(EC 1.9.3.1)	CLUSTER_6556	arCOG01236	NPMRTH1_1410003		NPMRTH3_1320003	NPMRTH4_430001	NPMRTH5_510004	YK1312THETA_640005	NPMRD1_240013
(coxB)	putative heme-copper oxidase subunit II		CLUSTER_12406	arCOG01236		NPMRTH2_190002		NPMRTH4_590001				NPMRD2_160007			NPMRIOTA_40010
coxA	heme-copper oxidase subunit I	EC 1.9.3.1	CLUSTER_1919	arCOG01238	NPMRTH1_1410002	NPMRTH2_190001, NPMRTH2_1760007	NPMRTH3_1320002	NPMRTH4_430002	NPMRTH5_510005	YK1312THETA_640006, YK1312THETA_2310004	NPMRD1_240012	NPMRD2_160006			NPMRIOTA_40009
	blue (type 1) copper domain protein		CLUSTER_5809	arCOG02926			NPMRTH3_1320001				NPMRD1_240011	NPMRD2_160005			NPMRIOTA_40008
	blue (type 1) copper domain protein		CLUSTER_6417	arCOG02926	NPMRTH1_1410001	NPMRTH2_1760006		NPMRTH4_430003	NPMRTH5_510006					YK1309IOTA_430001	NPMRIOTA_40008
Complex V: A1A0-type ATPse.
atpE	archaeal A1A0-type ATP synthase, subunit E	EC 3.6.3.14	CLUSTER_12632	arCOG00869							NPMRD1_260002	NPMRD2_2540001, NPMRD2_90009	NPMRD3_280010
	archaeal A1A0-type ATP synthase, subunit E		CLUSTER_13361	arCOG00869										YK1309IOTA_1740009	NPMRIOTA_430003
	archaeal A1A0-type ATP synthase, subunit E		CLUSTER_36194, CLUSTER_36237	arCOG00869						YK1312THETA_1380002, YK1312THETA_930004
atpA	archaeal A1A0-type ATP synthase, subunit A	EC 3.6.3.14	CLUSTER_1332	arCOG00868			NPMRTH3_280001			YK1312THETA_1380003	NPMRD1_260003	NPMRD2_2540002 NPMRD2_90007 NPMRD2_90008	NPMRD3_280009	YK1309IOTA_1740008	NPMRIOTA_430002
atpB	archaeal A1A0-type ATP synthase, subunit B	EC 3.6.3.14	CLUSTER_2710	arCOG00865	NPMRTH1_120001		NPMRTH3_280002			YK1312THETA_1380004	NPMRD1_260004	NPMRD2_90006	NPMRD3_1080001 NPMRD3_280008	YK1309IOTA_1740007	NPMRIOTA_430001 NPMRIOTA_80001
atpD	archaeal A1A0-type ATP synthase, subunit D	EC 3.6.3.14	CLUSTER_10519	arCOG04101	NPMRTH1_120002		NPMRTH3_280003				NPMRD1_260005	NPMRD2_90005	NPMRD3_280007	YK1309IOTA_1740006	NPMRIOTA_80002
atpK	archaeal A1A0-type ATP synthase, subunit K	EC 3.6.3.14	CLUSTER_20634,CLUSTER_36390	arCOG06776	NPMRTH1_120004		NPMRTH3_280005			YK1312THETA_1380007, YK1312THETA_930003	NPMRD1_260007	NPMRD2_90003	NPMRD3_280005	YK1309IOTA_1740004	NPMRIOTA_80004
atpI	archaeal A1A0-type ATP synthase, subunit I	EC 3.6.3.14	CLUSTER_788	arCOG04138			NPMRTH3_2890001, NPMRTH3_2890002				NPMRD1_260001	NPMRD2_90010	NPMRD3_280011 NPMRD3_620005	YK1309IOTA_1740010	NPMRIOTA_430004
	archaeal A1A0-type ATP synthase, subunit I		CLUSTER_36022 CLUSTER_36374	arCOG04138						YK1312THETA_930001, YK1312THETA_1380001
atpC	archaeal A1A0-type ATP synthase, subunit C	EC 3.6.3.14	CLUSTER_4832	arCOG02459	NPMRTH1_120005		NPMRTH3_280006			YK1312THETA_2500001	NPMRD1_40003		NPMRD3_760003	YK1309IOTA_860015	NPMRIOTA_180003
atpF	archaeal A1A0-type ATP synthase, subunit F	EC 3.6.3.14	CLUSTER_19114	arCOG04102						YK1312THETA_2710003	NPMRD1_170015		NPMRD3_670002	YK1309IOTA_1470003	NPMRIOTA_230011
(atpH)	Archaeal/vacuolar-type H+-ATPase subunit H		CLUSTER_19200	arCOG03363	NPMRTH1_120006					YK1312THETA_2500002	NPMRD1_10044	NPMRD2_110004		YK1309IOTA_160013	NPMRIOTA_60043
			CLUSTER_4146		NPMRTH1_1630046				NPMRTH5_600001
Complex V: V-type ATPse. Gene order: K,E,C,F,A,B,D,H/G,I
Hydrophilic catalytic A1/V1/F1 domain
atpA	archaeal A1A0-type ATP synthase, subunit A	EC 3.6.3.14	CLUSTER_1332	arCOG00868	NPMRTH1_910002	NPMRTH2_2180005				YK1312THETA_120002, YK1312THETA_2230001				YK1309IOTA_1510002	NPMRIOTA_80009
atpB	archaeal A1A0-type ATP synthase, subunit B	EC 3.6.3.14	CLUSTER_2710	arCOG00865	NPMRTH1_910001, NPMRTH1_1680001	NPMRTH2_2180004				YK1312THETA_2230002				YK1309IOTA_1510003	NPMRIOTA_80010
Central stalk
atpD	archaeal A1A0-type ATP synthase, subunit D	EC 3.6.3.14	CLUSTER_11547	arCOG04101	NPMRTH1_1680002 NPMRTH1_60004	NPMRTH2_2180003				YK1312THETA_2230003				YK1309IOTA_1510004	NPMRIOTA_80011
atpF	archaeal A1A0-type ATP synthase, subunit F	EC 3.6.3.14	CLUSTER_20392	arCOG04102	NPMRTH1_910003	NPMRTH2_2180006				YK1312THETA_1440003				YK1309IOTA_1510001	NPMRIOTA_80008
atpC	archaeal A1A0-type ATP synthase, subunit C	EC 3.6.3.14	CLUSTER_5446	arCOG02459	NPMRTH1_910004	NPMRTH2_2180007				YK1312THETA_1440002				YK1309IOTA_1740001	NPMRIOTA_80007
Membrane-embedded A0/V0/F0 domain										#N/A
atpK	archaeal A1A0-type ATP synthase, subunit K	EC 3.6.3.14	CLUSTER_19309	arCOG02455/PF00137	NPMRTH1_910006	NPMRTH2_2180009		NPMRTH4_1960001		YK1312THETA_930003				YK1309IOTA_1740003	NPMRIOTA_80005
atpI	archaeal A1A0-type ATP synthase, subunit I	EC 3.6.3.14	CLUSTER_858	arCOG04138	NPMRTH1_60001	NPMRTH2_20004 NPMRTH2_2180001	NPMRTH3_1370005			YK1312THETA_1610003				YK1309IOTA_1510007, YK1309IOTA_1710002	NPMRIOTA_80014
Peripheral stalk
atpE	archaeal A1A0-type ATP synthase, subunit E	EC 3.6.3.14	CLUSTER_14084	arCOG00869	NPMRTH1_910005	NPMRTH2_2180008				YK1312THETA_1440001				YK1309IOTA_1740002	NPMRIOTA_80006
(atpH)	Archaeal/vacuolar-type H+-ATPase subunit H		CLUSTER_20692	arCOG03363	NPMRTH1_60002	NPMRTH2_2180002				YK1312THETA_2230004, YK1312THETA_1610004				YK1309IOTA_1510006	NPMRIOTA_80013
Pyrophosphatase and polyP metabolism
hppA	H(+)-translocating pyrophosphatase	EC 3.6.1.1	CLUSTER_878	arCOG04949	NPMRTH1_750013	NPMRTH2_730016	NPMRTH3_4920001	NPMRTH4_60010 NPMRTH4_660001	NPMRTH5_800001	YK1312THETA_770008	NPMRD1_110014	NPMRD2_1690001	NPMRD3_100001 NPMRD3_510008	YK1309IOTA_200007	NPMRIOTA_130019	3.A.10 The H+, Na+-translocating Pyrophosphatase (M+-PPase) Family
Multicopper oxigenases
mco1	multicopper oxidase		CLUSTER_4944, CLUSTER_1236	arCOG03914	NPMRTH1_1130004, NPMRTH1_1190007		NPMRTH3_2040002,NPMRTH3_5480001							YK1309IOTA_560001, YK1309IOTA_1250008
nirK	putative copper-containig nitrite reductase	1.7.2.1	CLUSTER_2529, CLUSTER_3473	arCOG03914	NPMRTH1_90004	NPMRTH2_220003	,NPMRTH3_190007,	NPMRTH4_2080005		YK1312THETA_2070001, YK1312THETA_580001	NPMRD1_140001		NPMRD3_70001	YK1309IOTA_1230002	NPMRIOTA_130001 NPMRIOTA_140032
Ammonia-monooxygenase
amoA	putative ammonia monooxygenase subunit A	1.14.99.39	CLUSTER_10704	arCOG08676	NPMRTH1_380006	NPMRTH2_1520006	NPMRTH3_1610002		NPMRTH5_590006	YK1312THETA_570002	NPMRD1_550001	NPMRD2_270004	NPMRD3_200001	YK1309IOTA_990017	NPMRIOTA_300017 NPMRIOTA_490001
amoX	putative Ammonia monooxygenase subunit X		CLUSTER_3581	arCOG10586	NPMRTH1_380005	NPMRTH2_1520007	NPMRTH3_1610003		NPMRTH5_590005	YK1312THETA_570003	NPMRD1_550002	NPMRD2_270003	NPMRD3_140001	YK1309IOTA_990016	NPMRIOTA_300016
amoB	putative ammonia monooxygenase subunit B	1.14.99.39	CLUSTER_11719	arCOG08675	NPMRTH1_380003 NPMRTH1_770009	NPMRTH2_1140001	NPMRTH3_4980001		NPMRTH5_590003			NPMRD2_270001	NPMRD3_140003 NPMRD3_910002	YK1309IOTA_990014	NPMRIOTA_300014
amoC	putative ammonia monooxygenase subunit C		CLUSTER_10014	arCOG08699	NPMRTH1_380004 NPMRTH1_770010	NPMRTH2_1520008	NPMRTH3_1610004		NPMRTH5_590004	YK1312THETA_570004	NPMRD1_550003	NPMRD2_270002	NPMRD3_140002, NPMRD3_910001	YK1309IOTA_990015	NPMRIOTA_300015
Urease and alternative ammonia sources
ureD	urease accessory protein ureD		CLUSTER_7653	arCOG04529	NPMRTH1_1760002	NPMRTH2_160004				YK1312THETA_800003	NPMRD1_220007		NPMRD3_210005
ureG	urease accessory protein ureG		CLUSTER_10844	arCOG01231	NPMRTH1_530020	NPMRTH2_160003				YK1312THETA_800002	NPMRD1_220006		NPMRD3_210004
ureF	putative urease accessory protein ureF		CLUSTER_9088	arCOG04530	NPMRTH1_530019	NPMRTH2_160002				YK1312THETA_1520003, YK1312THETA_800001	NPMRD1_220005		NPMRD3_210003
ureE	putative urease accessory protein ureE		CLUSTER_13660	arCOG06188	NPMRTH1_530018	NPMRTH2_160001				YK1312THETA_1520002	NPMRD1_220004		NPMRD3_210002
ureC	urea amidohydrolase (urease), subunit alpha	EC 3.5.1.5	CLUSTER_841	arCOG00698	NPMRTH1_530015					YK1312THETA_100001, YK1312THETA_1170003	NPMRD1_220001 NPMRD1_220002 NPMRD1_470005
ureB	urea amidohydrolase (urease), subunit beta	EC 3.5.1.5	CLUSTER_17063	arCOG04527	NPMRTH1_530016					YK1312THETA_1170002
ureA	urea amidohydrolase (urease), subunit gamma	EC 3.5.1.5	CLUSTER_18292, CLUSTER_22602	arCOG04528	NPMRTH1_530008,NPMRTH1_530017 NPMRTH1_530017	NPMRTH2_130003		NPMRTH4_1100007		YK1312THETA_1170001, YK1312THETA_1520001	NPMRD1_220003	NPMRD2_930002	NPMRD3_210001
nit1	Nitrilase/cyanide hydratase and apolipoprotein N-acyltransferase	(3.5.1.128, EC 3.5.1.53, 3.5.5.1	CLUSTER_7491	arCOG00062	NPMRTH1_900014	NPMRTH2_1960006	NPMRTH3_2340001,NPMRTH3_2460002,NPMRTH3_4540001	NPMRTH4_1680003	NPMRTH5_1280003	YK1312THETA_1850007	NPMRD1_10004	NPMRD2_40009	NPMRD3_250010	YK1309IOTA_410003	NPMRIOTA_80027	Cluster is everywhere.
nit2	Nitrilase/cyanide hydratase and apolipoprotein N-acyltransferase/omega-amidase	(EC 3.5.1.3)	CLUSTER_8908	arCOG00062			NPMRTH3_2460002			YK1312THETA_2650002			NPMRD3_420002
AA metabolism
putA/proDH	putative proline dehydrogenase	(EC 1.5.99.8)	CLUSTER_7211	arCOG06322	NPMRTH1_850008	NPMRTH2_1210004	NPMRTH3_2230002,NPMRTH3_2350001	NPMRTH4_510004	NPMRTH5_180001	YK1312THETA_900006	NPMRD1_10030		NPMRD3_150011	YK1309IOTA_510029	NPMRIOTA_50056
rocA	1-pyrroline-5-carboxylate dehydrogenase	EC 1.2.1.88	CLUSTER_1689	arCOG01252	NPMRTH1_850007, NPMRTH1_820030	NPMRTH2_1210005	NPMRTH3_2230001	NPMRTH4_510003	NPMRTH5_180002	YK1312THETA_900005	NPMRD1_10029	NPMRD2_1550001	NPMRD3_150010	YK1309IOTA_30003, YK1309IOTA_510030	NPMRIOTA_50057
oat	Ornithine--oxo-glutarate aminotransferase. class III aminotransferase	(2.6.1.-)	CLUSTER_3296	arCOG00915	NPMRTH1_820031									YK1309IOTA_740002, YK1309IOTA_30004
AspA	Aspartate ammonia-lyase	4.3.1.1	CLUSTER_956	arCOG01750	NPMRTH1_90003	NPMRTH2_2590001	NPMRTH3_190006	NPMRTH4_2080004	NPMRTH5_790001	YK1312THETA_580002	NPMRD1_140002	NPMRD2_180001	NPMRD3_70002	YK1309IOTA_1230003	NPMRIOTA_140031	Glutamate degradation II pthw. Also conserved in other thaum.
	Kynurenine formamidase	3.5.1.9	CLUSTER_10325, CLUSTER_11145	arCOG02462	NPMRTH1_980011	NPMRTH2_1360007 NPMRTH2_900002	NPMRTH3_270006	NPMRTH4_1760010	NPMRTH5_370002	YK1312THETA_230012, YK1312THETA_230012	NPMRD1_40069	NPMRD2_1230003	NPMRD3_190001	YK1309IOTA_80003	NPMRIOTA_120007
kal	3-aminobutyryl-CoA ammonia lyase	4.3.1.14	CLUSTER_18673	arCOG00773		NPMRTH2_900003				YK1312THETA_2630001		NPMRD2_1290004
kat	putative 3-aminobutyryl-CoA aminotransferase (class III aminotransferase)	2.6.1.111	CLUSTER_3205	arCOG00918	NPMRTH1_1030008											PMID: 21826218. Novel lysine fermentation pathway
garR	putative 2-hydroxy-3-oxopropionate reductase	1.1.1.60	CLUSTER_6773	arCOG00247	NPMRTH1_360007	NPMRTH2_1720020			NPMRTH5_1140001		NPMRD1_20024	NPMRD2_1660001		YK1309IOTA_250020, YK1309IOTA_2040001	NPMRIOTA_70013	3-hydroxyisobutyrate dehydrogenase or related beta-hydroxyacid dehydrogenase. participates in branched chain AA degradation (valine, leucine, isoleucine) , but conserved in AOA
(gckA)	putative glycerate kinase	(EC 2.7.1.31)	CLUSTER_3300	arCOG04170	NPMRTH1_280008	NPMRTH2_1570004		NPMRTH4_1020005			NPMRD1_330007				NPMRIOTA_330009	This enzyme participates in 3 metabolic pathways: serine/glycine/threonine metabolism, glycerolipid metabolism, and glyoxylate-dicarboxylate metabolism.
Archaeal Lipid biosynthesis: Mevalonate pathway
hcs	putative hydroxymethylglutaryl-CoA synthase	(EC 2.3.3.10)	CLUSTER_2564	arCOG01767	NPMRTH1_220020	NPMRTH2_2120001	NPMRTH3_1730001,NPMRTH3_4690001	NPMRTH4_2170005	NPMRTH5_550003	YK1312THETA_1720010	NPMRD1_200011			YK1309IOTA_1650002	NPMRIOTA_160008
mvaA	hydroxymethylglutaryl-CoA reductase	EC 1.1.1.88	CLUSTER_3220	arCOG04260	NPMRTH1_890013	NPMRTH2_1710003	NPMRTH3_150003	NPMRTH4_690005	NPMRTH5_230005, NPMRTH5_230006	YK1312THETA_2380002	NPMRD1_10086	NPMRD2_1370003	NPMRD3_50009	YK1309IOTA_650013	NPMRIOTA_60014
mvk	mevalonate kinase	EC 2.7.1.36	CLUSTER_4696	arCOG01028	NPMRTH1_610005	NPMRTH2_2100002	NPMRTH3_540002	NPMRTH4_1040003	NPMRTH5_690001	YK1312THETA_1140004	NPMRD1_540001		NPMRD3_570005 NPMRD3_840006	YK1309IOTA_460024	NPMRIOTA_210017
	Mevalonate 5-phosphate dehydratase- subunit 1		CLUSTER_2525	arCOG04278	NPMRTH1_1630045	NPMRTH2_200006	NPMRTH3_500004,NPMRTH3_500005	NPMRTH4_1500005	NPMRTH5_600002	YK1312THETA_1330005	NPMRD1_270002	NPMRD2_1760002	NPMRD3_30017	YK1309IOTA_1480017	NPMRIOTA_10074 NPMRIOTA_570004	Previously putative aconitase X, but reassigned (Hayawaka 2018, PNAS)
	Mevalonate 5-phosphate dehydratase- subunit 2		CLUSTER_17468	arCOG04279	NPMRTH1_1630044	NPMRTH2_200005	NPMRTH3_500003	NPMRTH4_1500004	NPMRTH5_600003	YK1312THETA_1330004	NPMRD1_270003	NPMRD2_1760001	NPMRD3_30016	YK1309IOTA_1480016	NPMRIOTA_10075	Previously Swiveling domain associated with predicted aconitase X (Hayawaka 2018, PNAS)
	﻿trans-anhydromevalonate 5-phosphate decarboxylase (UbiD-like)		CLUSTER_2206	arCOG01671	NPMRTH1_40002	NPMRTH2_1750003	NPMRTH3_40016,NPMRTH3_40017	NPMRTH4_740007	NPMRTH5_200006	YK1312THETA_2330001	NPMRD1_120032	NPMRD2_170005	NPMRD3_1010001 NPMRD3_20042	YK1309IOTA_190003	NPMRIOTA_250006
	putative isopentenyl phosphate kinase		CLUSTER_8404	arCOG00860	NPMRTH1_610006	NPMRTH2_2100001 NPMRTH2_2780002	NPMRTH3_540001	NPMRTH4_1040002 NPMRTH4_2300001	NPMRTH5_260002	YK1312THETA_1140003			NPMRD3_570006	YK1309IOTA_460023	NPMRIOTA_210018
	isopentenyl-diphosphate delta-isomerase, type 1		CLUSTER_11180	arCOG01081	NPMRTH1_610007	NPMRTH2_2780001		NPMRTH4_1040001 NPMRTH4_2300002	NPMRTH5_260003	YK1312THETA_1140002			NPMRD3_110026	YK1309IOTA_460022	NPMRIOTA_210019
gds	Geranylgeranyl pyrophosphate synthase	2.5.1.29	NPMRTH1_610008	arCOG01726	NPMRTH1_610008	NPMRTH2_1610002		NPMRTH4_2300003	NPMRTH5_260004	YK1312THETA_1140001		NPMRD2_580004	NPMRD3_110025	YK1309IOTA_460021	NPMRIOTA_210020
	Geranylgeranyl diphosphate synthase	2.5.1.29	CLUSTER_6980	arCOG01727	NPMRTH1_450006	NPMRTH2_560002	NPMRTH3_660002	NPMRTH4_1450012	NPMRTH5_120003	YK1312THETA_1840004	NPMRD1_70028	NPMRD2_510001	NPMRD3_10047	YK1309IOTA_20026	NPMRIOTA_440003
egsA	sn-glycerol-1-phosphate dehydrogenase	EC 1.1.1.261	CLUSTER_5347	arCOG00982	NPMRTH1_120035	NPMRTH2_1670003	NPMRTH3_3850001, NPMRTH3_3750001		NPMRTH5_240001	YK1312THETA_1130002	NPMRD1_40033	NPMRD2_190006	NPMRD3_90009	YK1309IOTA_1190001	NPMRIOTA_120041
	geranylgeranylglyceryl phosphate synthase	EC 2.5.1.41	CLUSTER_9322	arCOG01085	NPMRTH1_780034	NPMRTH2_1930014	NPMRTH3_2310002	NPMRTH4_310005	NPMRTH5_110004	YK1312THETA_970011	NPMRD1_150021	NPMRD2_730001	NPMRD3_60022		NPMRIOTA_10015
pgsA	CDP-diacylglycerol--glycerol-3-phosphate 3-phosphatidyltransferase	EC 2.7.8.5	CLUSTER_12647	arCOG00670	NPMRTH1_1160002	NPMRTH2_310003	NPMRTH3_160008	NPMRTH4_280010		YK1312THETA_260003	NPMRD1_210019		NPMRD3_260005		NPMRIOTA_170003
	Phosphatidylglycerophosphate synthase		CLUSTER_22409	arCOG00674	NPMRTH1_1040001 NPMRTH1_1760014	NPMRTH2_1400001
	Geranylgeranyl reductase family protein (putative digeranylgeranylglycerophospholipid reductase)	(1.3.7.11)	CLUSTER_2005	arCOG00570	NPMRTH1_500001 NPMRTH1_790004	NPMRTH2_1400012 NPMRTH2_2170008	,NPMRTH3_1290002,NPMRTH3_5230001	NPMRTH4_2010009	NPMRTH5_1180001	YK1312THETA_1460002, YK1312THETA_1750003	NPMRD1_20020	NPMRD2_1050001	NPMRD3_1320001, NPMRD3_1320002 NPMRD3_140014	YK1309IOTA_990003, YK1309IOTA_280006	NPMRIOTA_300003
	Geranylgeranyl reductase family protein	EC 1.3.1.	CLUSTER_3336	arCOG00570	NPMRTH1_1440037	NPMRTH2_730026	NPMRTH3_1880001	NPMRTH4_1290001 NPMRTH4_640003	NPMRTH5_330006	YK1312THETA_2260001	NPMRD1_110003 NPMRD1_360001	NPMRD2_200005 NPMRD2_460004	NPMRD3_100011	YK1309IOTA_200017	NPMRIOTA_130029
	Geranylgeranyl reductase family protein	(1.3.7.11)	CLUSTER_4848	arCOG00570	NPMRTH1_510016	NPMRTH2_2880013	NPMRTH3_1170001,NPMRTH3_820004	NPMRTH4_1330001		YK1312THETA_1920004			NPMRD3_1390001, NPMRD3_240009 NPMRD3_740003	YK1309IOTA_1610044, YK1309IOTA_2050001	NPMRIOTA_500001
	Undecaprenyl pyrophosphate synthase		CLUSTER_8366	arCOG01532	NPMRTH1_1430029	NPMRTH2_2450002 NPMRTH2_2880011 NPMRTH2_370001	NPMRTH3_60001	NPMRTH4_1220003	NPMRTH5_290011	YK1312THETA_650006	NPMRD1_50032	NPMRD2_980002	NPMRD3_430002	YK1309IOTA_790037	NPMRIOTA_110030
T4 Pili
	putative PilT domain protein/Type II secretion system protein E/ATPase of PilT family involved in Holliday junction resolution		CLUSTER_1112	arCOG04116	NPMRTH1_270006	NPMRTH2_2460006	NPMRTH3_1030005,NPMRTH3_3000001	NPMRTH4_170006	NPMRTH5_1040001	YK1312THETA_790003			NPMRD3_330010	YK1309IOTA_1860004	NPMRIOTA_220006
flaI	ATPase involved in archaellum/pili biosynthesis		CLUSTER_1224,	arCOG01817	NPMRTH1_690013 NPMRTH1_90020	NPMRTH5_1830001	NPMRTH3_490005,	NPMRTH4_70001		YK1312THETA_2530020	NPMRD1_360015,	NPMRD2_1700001,, NPMRD2_2510001	NPMRD3_100024,
	putative Type II secretion system F domain-containing protein / Pilus assembly protein TadC		CLUSTER_6449	arCOG01808	NPMRTH1_90019		NPMRTH3_1940001,NPMRTH3_490004	NPMRTH4_1800014		YK1312THETA_2530019	NPMRD1_360014	NPMRD2_1700002	NPMRD3_100023			in operon with arCOG01817
	putative Type II secretion system F domain-containing protein /Pilus assembly protein TadC		CLUSTER_7058	arCOG01808	NPMRTH1_90018		NPMRTH3_1940002,NPMRTH3_490003	NPMRTH4_1800013		YK1312THETA_2530018	NPMRD1_360013		NPMRD3_100022			in operon with arCOG01817
Archaellum, chemotaxis
(flaK)	putative archaeal preflagellin peptidase FlaK		CLUSTER_10975	arCOG02298	NPMRTH1_90011					YK1312THETA_210007	NPMRD1_90003		NPMRD3_780002		NPMRIOTA_160002
flaB	archaeal flagellin		CLUSTER_9732	arCOG01829							NPMRD1_100022 NPMRD1_230001
(flaG)	putative flagellar protein FlaG		CLUSTER_15186	arCOG01822							NPMRD1_230003
(flaF)	putative flagellar protein FlaF		CLUSTER_15178	arCOG01824							NPMRD1_230004
flaH	flagella protein FlaH		CLUSTER_10782	arCOG04148							NPMRD1_230005	NPMRD2_570003	NPMRD3_340002
(flaJ)	putative flagella assembly protein FlaJ		CLUSTER_2298	arCOG01809							NPMRD1_230007	NPMRD2_570001	NPMRD3_340004
FlaI	ATPase involved in archaellum/pili biosynthesis		CLUSTER_1634	arCOG01817							NPMRD1_230006	NPMRD2_570002	NPMRD3_340003
flaD	Archaellum protein D/E		CLUSTER_3107	arCOG02396							NPMRD1_230002
	Major pilin/Flagellin, FlaG/FlaF family		CLUSTER_11324, CLUSTER_11994	arCOG02416/arCOG11520	NPMRTH1_1690002,NPMRTH1_90023		NPMRTH3_1670001	NPMRTH4_1440003 NPMRTH4_1800001		YK1312THETA_600005, YK1312THETA_1260003, YK1312THETA_50001, YK1312THETA_700003, YK1312THETA_1260003	NPMRD1_290013		NPMRD3_810005, NPMRD3_980002	YK1309IOTA_2180002
	Pilin/Flagellin, FlaG/FlaF family		CLUSTER_1272, CLUSTER_14946	arCOG03871	NPMRTH1_90022, NPMRTH1_90024						NPMRD1_290018		NPMRD3_100026, NPMRD3_980001	YK1309IOTA_2180001
	Pilin/Flagellin, FlaG/FlaF family			arCOG05987
	Pilin/Flagellin, FlaG/FlaF family		CLUSTER_13	arCOG02420	NPMRTH1_1560003			NPMRTH4_2240012
(cheR)	putative chemotaxis MCP methyltransferase CheR		CLUSTER_8234	arCOG04402							NPMRD1_230013		NPMRD3_380007
cheD	chemoreceptor glutamine deamidase CheD			arCOG02380
(cheC)	Chemotaxis protein cheC, inhibitor of mcp methylation		CLUSTER_9336	arCOG02381							NPMRD1_230012		NPMRD3_380008
cheA	chemotactic sensor histidine kinase CheA		CLUSTER_1563	arCOG04403							NPMRD1_230011		NPMRD3_380009
cheB	chemotaxis response regulator methylesterase CheB		CLUSTER_4934	arCOG02382							NPMRD1_230010		NPMRD3_340007
cheY	chemotaxis response regulator CheY		CLUSTER_15124, CLUSTER_16769, CLUSTER_19246, CLUSTER_11992	arCOG02391, arCOG02589, arCOG02600	NPMRTH1_1440007, NPMRTH1_270005, NPMRTH1_490020, NPMRTH1_1610006	NPMRTH2_2460007, NPMRTH2_1080007	NPMRTH3_3000002	NPMRTH4_380002		YK1312THETA_790004	NPMRD1_210002, NPMRD1_60043, NPMRD1_230014, NPMRD1_310016 NPMRD1_300013, NPMRD1_10058 NPMRD1_20067	NPMRD2_630001	NPMRD3_160009, NPMRD3_380006, NPMRD3_290009, NPMRD3_730003
cheW	chemotaxis protein CheW (Positive regulator of CheA protein activity)		CLUSTER_11166 CLUSTER_12101	arCOG02395							NPMRD1_230009	NPMRD2_1880001	NPMRD3_340006
(MCP)	putative methyl-accepting chemotaxis protein			arCOG02344
(MCP)	putative methyl-accepting chemotaxis protein		CLUSTER_3108	arCOG02320	NPMRTH1_610017	NPMRTH2_1450008					NPMRD1_230008	NPMRD2_1880003	NPMRD3_340005
	putative methyl-accepting chemotaxis protein		CLUSTER_1079	arCOG02362	NPMRTH1_270003	NPMRTH2_2430004 NPMRTH2_2460009	NPMRTH3_3370001, NPMRTH3_400001,NPMRTH3_790001			YK1312THETA_460001, YK1312THETA_2930004	NPMRD1_170005		NPMRD3_270013	YK1309IOTA_110002, YK1309IOTA_1630003, YK1309IOTA_1280003, YK1309IOTA_660015	NPMRIOTA_150002, NPMRIOTA_100024
Compatible solutes: synthesis of di-myo-inositol phosphate (DIP)
ips/ino1	putative myo-inositol-1-phosphate synthase	5.5.1.4	CLUSTER_4019	arCOG04213	NPMRTH1_870006	NPMRTH2_1390003	NPMRTH3_1240004	NPMRTH4_2020003	NPMRTH5_1360002	YK1312THETA_2650003	NPMRD1_20041	NPMRD2_250003	NPMRD3_420003	YK1309IOTA_2140011	NPMRIOTA_270007
ipct/dipps	bifunctional CTP:inositol-1-phosphate cytidylyltransferase/ di-myo-inositol-1,3-phosphate-1-phosphate synthase	2.7.7.74/2.7.8.34	CLUSTER_2530	arCOG00673	NPMRTH1_1720002	NPMRTH2_1240003 NPMRTH2_1400001 NPMRTH2_920004					NPMRD1_160001			YK1309IOTA_2070003	NPMRIOTA_90002
Temperature adaptation
CspC	Cold shock protein, CspA family		CLUSTER_6580	arCOG02983	NPMRTH1_160022	NPMRTH2_590004
CshA	Cold-shock DEAD-box protein A		CLUSTER_1839	arCOG00558	NPMRTH1_1250010	NPMRTH2_2950001	NPMRTH3_250006	NPMRTH4_470003	NPMRTH5_1580001	YK1312THETA_2960001, YK1312THETA_1810001	NPMRD1_320009	NPMRD2_600003	NPMRD3_690001	YK1309IOTA_1690010	NPMRIOTA_20060	FIG001381, 40% id to the characterised CshA from Methanococcoides burtonii (Q9P9G7)

## Sheet: 2.Aminoacids,Vitamins,cofactors
Gene	Annotation	EC no.	Cluster	arCOG	NPMR_NP_theta_1	NPMR_NP_theta_2	NPMR_NP_theta_3	NPMR_NP_theta_4	NPMR_NP_theta_5	YK1312_12N_NP_theta	NPMR_NP_delta_1	NPMR_NP_delta_2	NPMR_NP_delta_3	YK1309_1N_NP_iota	NPMR_NP_iota_1	Notes
AMINOACID BIOSYNTHESIS
Alanine
iscS	cysteine desulfurase	2.8.1.7	CLUSTER_3823	arCOG00066									NPMRD3_220002 NPMRD3_220003	YK1309IOTA_1250006	NPMRIOTA_510002
(serC)	putative serine-puryvate aminotransferase	2.6.1.51	CLUSTER_4298	arCOG00082	NPMRTH1_120037	NPMRTH2_1670005	NPMRTH3_2360001		NPMRTH5_240003	YK1312THETA_1130004	NPMRD1_40035	NPMRD2_210002	NPMRD3_1340002, NPMRD3_90007	YK1309IOTA_1190003	NPMRIOTA_120039
Arginine
argB (lysZ)	acetylglutamatkinase	EC 2.7.2.8	CLUSTER_8948	arCOG00862	NPMRTH1_1020002 NPMRTH1_1360008	NPMRTH2_1810004	NPMRTH3_860002	NPMRTH4_1120003	NPMRTH5_210008 NPMRTH5_340002	YK1312THETA_580019	NPMRD1_140019	NPMRD2_60003	NPMRD3_70020	YK1309IOTA_900006	NPMRIOTA_140014
argC (lysY)	N-acetyl-gamma-aminoadipyl-phosphate reductase	EC 1.2.1.38	CLUSTER_4912	arCOG00495	NPMRTH1_1020003	NPMRTH2_1810005	NPMRTH3_70001 NPMRTH3_860001	NPMRTH4_1120004	NPMRTH5_210009 NPMRTH5_340003	YK1312THETA_580018	NPMRD1_140018	NPMRD2_60002	NPMRD3_70019	YK1309IOTA_900005	NPMRIOTA_140015
argD (lysJ)	Acetylornithine transaminase	EC 2.6.1.11	CLUSTER_3836	arCOG00914	NPMRTH1_1020001, NPMRTH1_1360007 NPMRTH1_780008	NPMRTH2_1810003	NPMRTH3_860003	NPMRTH4_1120002	NPMRTH5_210007 NPMRTH5_340001	YK1312THETA_580020	NPMRD1_140020	NPMRD2_60004 NPMRD2_60005	NPMRD3_70021	YK1309IOTA_900007	NPMRIOTA_140013
argE (lysK)	acetyl-lysine deacetylase	EC 3.5.1.-	CLUSTER_3435	arCOG01107	NPMRTH1_1360002	NPMRTH2_2130004	NPMRTH3_920003	NPMRTH4_1780002	NPMRTH5_210002	YK1312THETA_2470002, YK1312THETA_2280002	NPMRD1_140025	NPMRD2_60010	NPMRD3_70026	YK1309IOTA_900012	NPMRIOTA_140008
argF	ornithine carbamoyltransferase	2.1.3.3	CLUSTER_5685	arCOG00912	NPMRTH1_1120007	NPMRTH2_1070005	NPMRTH3_180008	NPMRTH4_1070003	NPMRTH5_280004	YK1312THETA_20004	NPMRD1_80023	NPMRD2_130009	NPMRD3_320010	YK1309IOTA_1610023	NPMRIOTA_30069
argG	argininosuccinate synthase	EC 6.3.4.5	CLUSTER_3391	arCOG00112	NPMRTH1_1020006	NPMRTH2_1810008	NPMRTH3_70004 NPMRTH3_70005	NPMRTH4_1120007	NPMRTH5_340006	YK1312THETA_580015	NPMRD1_140015	NPMRD2_1000001	NPMRD3_70016	YK1309IOTA_900002	NPMRIOTA_140018
argH	argininosuccinate lyase	EC 4.3.2.1	CLUSTER_2101	arCOG01748	NPMRTH1_520005	NPMRTH2_240001	NPMRTH3_4900001 NPMRTH3_5160001 NPMRTH3_880001	NPMRTH4_570004	NPMRTH5_2000001 NPMRTH5_380001	YK1312THETA_1320009	NPMRD1_60003	NPMRD2_500004	NPMRD3_10025	YK1309IOTA_960011	NPMRIOTA_420009
carA	carbamoyl-phosphate synthase small chain (glutamine-hydrolyzing)	6.3.5.5	CLUSTER_3483	arCOG00064	NPMRTH1_1150001 NPMRTH1_660001	NPMRTH2_1260019	NPMRTH3_530006	NPMRTH4_90007		YK1312THETA_500003	NPMRD1_170022 NPMRD1_770001			YK1309IOTA_1470008	NPMRIOTA_230016
carB	carbamoyl-phosphate synthase large chain	6.3.5.5	CLUSTER_200	arCOG01594	NPMRTH1_660002	NPMRTH2_1260020	NPMRTH3_1090001	NPMRTH4_540011 NPMRTH4_90008	NPMRTH5_760001	YK1312THETA_500002	NPMRD1_170021 NPMRD1_720002	NPMRD2_1470001		YK1309IOTA_1470007	NPMRIOTA_230015
Aspartate
aspC	Aspartate/tyrosine/aromatic aminotransferase (Aminotransferase_I/II)	EC 2.6.1.1	CLUSTER_2821	arCOG01130	NPMRTH1_1240011 NPMRTH1_1610004	NPMRTH2_1080008 NPMRTH2_1580001 NPMRTH2_2280003	NPMRTH3_2720002 NPMRTH3_720001			YK1312THETA_210003	NPMRD1_10020			YK1309IOTA_170003, YK1309IOTA_330016, YK1309IOTA_1990002	NPMRIOTA_100032 NPMRIOTA_20003
AspA	Aspartate ammonia-lyase	4.3.1.1	CLUSTER_956	arCOG01750	NPMRTH1_90003	NPMRTH2_2590001	NPMRTH3_190006	NPMRTH4_2080004	NPMRTH5_790001	YK1312THETA_580002	NPMRD1_140002	NPMRD2_180001	NPMRD3_70002	YK1309IOTA_1230003	NPMRIOTA_140031
Asparagine
	putative asparagine synthase	(EC 6.3.5.4)	CLUSTER_4665	arCOG00071	NPMRTH1_1510010 NPMRTH1_1730012 NPMRTH1_930001	NPMRTH2_840004		NPMRTH4_280021		YK1312THETA_2100003				YK1309IOTA_770005	NPMRIOTA_170016
AsnB	Asparagine synthase (glutamine-hydrolyzing)		CLUSTER_9117	arCOG00071	NPMRTH1_1700003	NPMRTH2_2910001, NPMRTH2_40004	NPMRTH3_3940001	NPMRTH4_2280004	NPMRTH5_40004	YK1312THETA_1450004	NPMRD1_50001		NPMRD3_520004	YK1309IOTA_790005	NPMRIOTA_190023
gatD/ansB	L-asparaginase/archaeal Glu-tRNAGln amidotransferase subunit D		CLUSTER_2868	arCOG01924	NPMRTH1_1050001	NPMRTH2_300002	NPMRTH3_1930001	NPMRTH4_1210001	NPMRTH5_10014	YK1312THETA_420005	NPMRD1_30042		NPMRD3_40023	YK1309IOTA_490002	NPMRIOTA_40041
Glutamate and ammonia assimilation
gdhA	glutamate dehydrogenase [NAD(P)+]	EC 1.4.1.3	CLUSTER_2694	arCOG01352	NPMRTH1_460009	NPMRTH2_630006	NPMRTH3_5080001 NPMRTH3_5200001	NPMRTH4_820001		YK1312THETA_390004	NPMRD1_350002 NPMRD1_560001	NPMRD2_2470002	NPMRD3_480005	YK1309IOTA_680004
	putative glutamate racemase	EC 5.1.1.3	CLUSTER_8975	arCOG02005	NPMRTH1_1630036		NPMRTH3_240007 NPMRTH3_240008	NPMRTH4_830005	NPMRTH5_1090003	YK1312THETA_1050002	NPMRD1_270011	NPMRD2_1920002	NPMRD3_30007	YK1309IOTA_1480008	NPMRIOTA_10083
Glutamine and ammonia assimilation
glnA	glutamate—ammonia ligase / glutamine synthetase	EC 6.3.1.2	CLUSTER_2073	arCOG01909	NPMRTH1_130003	NPMRTH2_1930009	NPMRTH3_2940001 NPMRTH3_5050002 NPMRTH3_5190001	NPMRTH4_650004	NPMRTH5_1490001	YK1312THETA_970006	NPMRD1_150016 NPMRD1_160005	NPMRD2_940002	NPMRD3_60017	YK1309IOTA_1550003, YK1309IOTA_600001	NPMRIOTA_10021 NPMRIOTA_30013
Glycine
glyA	serine/glycine hydroxymethyltransferase	EC 2.1.2.1	CLUSTER_2836	arCOG00070	NPMRTH1_780036	NPMRTH2_1930012	NPMRTH3_1380001, NPMRTH3_3400001	NPMRTH4_650007	NPMRTH5_110002	YK1312THETA_970009	NPMRD1_150019	NPMRD2_360002	NPMRD3_60020		NPMRIOTA_10017
Isoleucine, Leucine, Valine
ilvA	threonine/serine ammonia-lyase	4.3.1.19	CLUSTER_3186	arCOG01431	NPMRTH1_1610024	NPMRTH2_680013	NPMRTH3_1660001 NPMRTH3_410010	NPMRTH4_1890003	NPMRTH5_2520001	YK1312THETA_2420005	NPMRD1_90008			YK1309IOTA_550011	NPMRIOTA_50015
ilvB	acetolactate synthase, large unit	EC 2.2.1.6	CLUSTER_1450	arCOG01998	NPMRTH1_230001	NPMRTH2_1860007	NPMRTH3_3190002 NPMRTH3_5320001	NPMRTH4_540003	NPMRTH5_720003	YK1312THETA_330010	NPMRD1_170010	NPMRD2_70007		YK1309IOTA_1210003	NPMRIOTA_230007
ilvH	acetolactate synthase, small unit	EC 2.2.1.6	CLUSTER_14246	arCOG04445	NPMRTH1_230002	NPMRTH2_1860006	NPMRTH3_3190001	NPMRTH4_540002	NPMRTH5_1160003	YK1312THETA_330009	NPMRD1_170009	NPMRD2_70006		YK1309IOTA_1210002	NPMRIOTA_230006
ilvC	ketol-acid reductoisomerase	EC 1.1.1.86	CLUSTER_5875	arCOG04465	NPMRTH1_590012	NPMRTH2_150002 NPMRTH2_2030003	NPMRTH3_3800001 NPMRTH3_750003	NPMRTH4_2200009	NPMRTH5_370010	YK1312THETA_2050002	NPMRD1_100014		NPMRD3_230008	YK1309IOTA_330007	NPMRIOTA_20012
ilvD	dihydroxy-acid dehydratase	EC 4.2.1.9	CLUSTER_1505	arCOG04045	NPMRTH1_30001	NPMRTH2_2720001	NPMRTH3_1680002	NPMRTH4_1440001		YK1312THETA_2530006	NPMRD1_210005			YK1309IOTA_2140002	NPMRIOTA_270015 NPMRIOTA_270016
ilvE	branched-chain-amino-acid transaminase	EC 2.6.1.42	CLUSTER_6125	arCOG02297	NPMRTH1_500005 NPMRTH1_740001	NPMRTH2_1540005 NPMRTH2_2170012	NPMRTH3_430003 NPMRTH3_590001 NPMRTH3_1420001	NPMRTH4_1870001 NPMRTH4_430008 NPMRTH4_80005	NPMRTH5_1890002 NPMRTH5_2410001 NPMRTH5_880003	YK1312THETA_1250003, YK1312THETA_2900002	NPMRD1_390004 NPMRD1_60020	NPMRD2_470003 NPMRD2_720005	NPMRD3_10010 NPMRD3_210016	YK1309IOTA_310050, YK1309IOTA_430006	NPMRIOTA_320008 NPMRIOTA_40004
leuA	(R)-citramalat synthase / 2-isopropylmalate synthase	EC 2.3.1.182/(EC 2.3.3.13)	CLUSTER_1953, CLUSTER_3815	arCOG02092	NPMRTH1_1360005 NPMRTH1_230003	NPMRTH2_1810001 NPMRTH2_1860005, NPMRTH2_2130001	NPMRTH3_2670001, NPMRTH3_110012	NPMRTH4_330002 NPMRTH4_540001, NPMRTH4_960003	NPMRTH5_1160002 NPMRTH5_210005	YK1312THETA_330008, YK1312THETA_2340001	NPMRD1_170008	NPMRD2_70005, NPMRD2_60007	NPMRD3_70023	YK1309IOTA_1160004, YK1309IOTA_1210001, YK1309IOTA_900009	NPMRIOTA_230005, NPMRIOTA_140011
leuC	3-isopropylmalate dehydratase large subunit	EC 4.2.1.33	CLUSTER_2312	arCOG01698	NPMRTH1_1290003 NPMRTH1_1660008	NPMRTH2_700005	NPMRTH3_260008 NPMRTH3_260009	NPMRTH4_1370001 NPMRTH4_2210001	NPMRTH5_90005	YK1312THETA_2430015	NPMRD1_340022			YK1309IOTA_980007, YK1309IOTA_1570001	NPMRIOTA_30044
leuC	3-isopropylmalate dehydratase large subunit	EC 4.2.1.33	CLUSTER_2637	arCOG01698	NPMRTH1_1660006	NPMRTH2_700003	NPMRTH3_3160002 NPMRTH3_4740001	NPMRTH4_1370003	NPMRTH5_90007	YK1312THETA_2430017	NPMRD1_80001			YK1309IOTA_1570003	NPMRIOTA_30046
leuD	3-isopropylmalate dehydratase small subunit	EC 4.2.1.33	CLUSTER_11190	arCOG02230	NPMRTH1_1290002	NPMRTH2_700006	NPMRTH3_260007	NPMRTH4_2210002	NPMRTH5_90004	YK1312THETA_2430014	NPMRD1_340021			YK1309IOTA_980006	NPMRIOTA_30043
leuD	3-isopropylmalate dehydratase small subunit		CLUSTER_14579	arCOG02230	NPMRTH1_1660007	NPMRTH2_700004	NPMRTH3_260010	NPMRTH4_1370002	NPMRTH5_90006	YK1312THETA_2430016				YK1309IOTA_1570002	NPMRIOTA_30045
leuB	3-isopropylmalate dehydrogenase	EC 1.1.1.85	CLUSTER_5675	arCOG01163	NPMRTH1_230004	NPMRTH2_1860004	NPMRTH3_110011	NPMRTH4_1130001 NPMRTH4_330001	NPMRTH5_1160001 NPMRTH5_1590002	YK1312THETA_330007	NPMRD1_170007	NPMRD2_70004		YK1309IOTA_1160003	NPMRIOTA_230004
Lysine	AAA Pathway - aminoadipic acid pthway
leuA	(R)-citramalat synthase / (2-isopropylmalate synthase , leuA)	EC 2.3.1.182/(EC 2.3.3.13)
leuC	3-isopropylmalate dehydratase large subunit	EC 4.2.1.33
leuD	3-isopropylmalate dehydratase small subunit	EC 4.2.1.33
leuB	3-isopropylmalate dehydrogenase	EC 1.1.1.85
ilvE	branched-chain-amino-acid transaminase	EC 2.6.1.42
lysX	alpha-aminoadipate--lysW ligase lysX	6.3.2.43		arCOG02358
	Alpha-aminoadipate--LysW ligase LysX		CLUSTER_6772	arCOG01589	NPMRTH1_1020004, NPMRTH1_1360003	NPMRTH2_1810006, NPMRTH2_2130003	NPMRTH3_70002 NPMRTH3_920004	NPMRTH4_1120005 NPMRTH4_1780001 NPMRTH4_960001	NPMRTH5_210003 NPMRTH5_340004	YK1312THETA_2340003, YK1312THETA_2280003, YK1312THETA_580017	NPMRD1_140017 NPMRD1_140024	NPMRD2_1000003 NPMRD2_60009	NPMRD3_70018 NPMRD3_70025	YK1309IOTA_900011, YK1309IOTA_900004	NPMRIOTA_140009 NPMRIOTA_140016
lysW	alpha-aminoadipate carrier protein lysW		CLUSTER_28400	arCOG01588	NPMRTH1_1020005 NPMRTH1_1360004	NPMRTH2_1810007 NPMRTH2_2130002	NPMRTH3_70003 NPMRTH3_2670002	NPMRTH4_1120006 NPMRTH4_960002	NPMRTH5_210004 NPMRTH5_340005	YK1312THETA_2340002, YK1312THETA_580016	NPMRD1_140016 NPMRD1_140023	NPMRD2_1000002 NPMRD2_60008	NPMRD3_70017 NPMRD3_70024		NPMRIOTA_140010 NPMRIOTA_140017
lysK	Putative [LysW]-lysine/[LysW]-ornithine hydrolase
argB (lysZ)	acetylglutamate/acetylaminoadipate kinase	EC 2.7.2.8		arCOG00862			NPMRTH3_860002
argC (lysY)	N-acetyl-gamma-aminoadipyl-phosphate reductase	EC 1.2.1.38	CLUSTER_4912	arCOG00495	NPMRTH1_1020003	NPMRTH2_1810005	NPMRTH3_70001 NPMRTH3_860001	NPMRTH4_1120004	NPMRTH5_210009, NPMRTH5_340003	YK1312THETA_580018	NPMRD1_140018	NPMRD2_60002	NPMRD3_70019	YK1309IOTA_900005	NPMRIOTA_140015
argD (lysJ)	acetylornithine and succinylornithine aminotransferase	EC 2.6.1.11		arCOG00914			NPMRTH3_860003
argE (lysK)	acetyl-lysine deacetylase/ Putative [LysW]-lysine/[LysW]-ornithine hydrolase	EC 3.5.1.-	CLUSTER_3435	arCOG01107	NPMRTH1_1360002	NPMRTH2_2130004	NPMRTH3_920003	NPMRTH4_1780002	NPMRTH5_210002	YK1312THETA_2470002, YK1312THETA_2280002	NPMRD1_140025	NPMRD2_60010	NPMRD3_70026	YK1309IOTA_900012	NPMRIOTA_140008
lysA	diaminopimelate decarboxylase LysA	(4.1.1.20)		arCOG02268
ArgE (lysK)	Acetylornithine deacetylase/Succinyl-diaminopimelate desuccinylase or related deacylase		CLUSTER_2471	arCOG01110	NPMRTH1_690004	NPMRTH2_2870009	NPMRTH3_170006 NPMRTH3_170007	NPMRTH4_2190005	NPMRTH5_520004	YK1312THETA_2090014	NPMRD1_20072	NPMRD2_2200001	NPMRD3_290003	YK1309IOTA_1690017	NPMRIOTA_20053
Histidine
hisG	ATP phosphoribosyltransferase	EC 2.4.2.17	CLUSTER_5475	arCOG02208	NPMRTH1_890012	NPMRTH2_1710004	NPMRTH3_150002	NPMRTH4_690006	NPMRTH5_230007	YK1312THETA_2380003	NPMRD1_10087		NPMRD3_50008	YK1309IOTA_650014	NPMRIOTA_60013
hisI	phosphoribosyl-AMP cyclohydrolase	EC 3.5.4.19	CLUSTER_18188	arCOG02676	NPMRTH1_890004		NPMRTH3_2210003	NPMRTH4_30006				NPMRD1_10095			NPMRIOTA_60005
hisA	1-(5-phosphoribosyl)-5-[(5-phosphoribosylamino)methylideneamino]imidazole-4-carboxamide isomerase	EC 5.3.1.16	CLUSTER_10493	arCOG00618	NPMRTH1_890006	NPMRTH2_1730001	NPMRTH3_2400003 NPMRTH3_5310002	NPMRTH4_30004	NPMRTH5_400002		NPMRD1_10093		NPMRD3_1150003 NPMRD3_50002		NPMRIOTA_60007
hisH	imidazole glycerol phosphate synthase subunit hisH	EC 2.4.2.-	CLUSTER_12072	arCOG00089	NPMRTH1_1030004 NPMRTH1_890007	NPMRTH2_1730002	NPMRTH3_2400002	NPMRTH4_30003	NPMRTH5_400003		NPMRD1_10092		NPMRD3_1150002 NPMRD3_50003	YK1309IOTA_950001	NPMRIOTA_60008
hisF	imidazole glycerol phosphate synthase subunit hisF	EC 5.3.1.16	CLUSTER_2381	arCOG00617			NPMRTH3_5310001	NPMRTH4_30005
hisF	imidazole glycerol phosphate synthase subunit hisF	EC 5.3.1.16	CLUSTER_8384	arCOG00617		NPMRTH1_1030006 NPMRTH1_890005			NPMRTH5_400001		NPMRD1_10094		NPMRD3_50001		NPMRIOTA_60006
hisB	imidazoleglycerol-phosphate dehydratase	EC 4.2.1.19	CLUSTER_12574	arCOG04398	NPMRTH1_890008	NPMRTH2_1730003	NPMRTH3_2400001 NPMRTH3_5500002	NPMRTH4_30002	NPMRTH5_400004		NPMRD1_10091		NPMRD3_1150001, NPMRD3_50004	YK1309IOTA_950002	NPMRIOTA_60009
hisC	histidinol-phosphate transaminase	EC 2.6.1.9	CLUSTER_4990	arCOG04273	NPMRTH1_890010	NPMRTH2_1230002	NPMRTH3_3620002 NPMRTH3_4370002	NPMRTH4_2320002 NPMRTH4_260002 NPMRTH4_690008	NPMRTH5_400006	YK1312THETA_560002	NPMRD1_10089		NPMRD3_50006 NPMRD3_830002		NPMRIOTA_60011
hisD	histidinol dehydrogenase	EC 1.1.1.23	CLUSTER_2732	arCOG04352	NPMRTH1_890011	NPMRTH2_1230001 NPMRTH2_1710005	NPMRTH3_150001 NPMRTH3_3620001	NPMRTH4_690007	NPMRTH5_230008	YK1312THETA_560001	NPMRD1_10088		NPMRD3_50007 NPMRD3_830003 NPMRD3_830004		NPMRIOTA_60012
Serine
serA	2-hydroxyacid dehydrogenase, NVIE_016370		CLUSTER_6251	arCOG01754	NPMRTH1_90005	NPMRTH2_220002		NPMRTH4_1300006 NPMRTH4_2080006		YK1312THETA_2070002	NPMRD1_110036				NPMRIOTA_130002
(serC)	putative serine-puryvate aminotransferase	2.6.1.51		arCOG00082	NPMRTH1_120037	NPMRTH2_1670005	NPMRTH3_2360001		NPMRTH5_240003
(serB)	putative phosphoserine phosphatase, HAD-like hydrolase family	(EC 3.1.3.3)	CLUSTER_10719	arCOG01158	NPMRTH1_1320007	NPMRTH2_2630001 NPMRTH2_2680003	NPMRTH3_1190004	NPMRTH4_1380002	NPMRTH5_920003	YK1312THETA_550005	NPMRD1_20048	NPMRD2_810003	NPMRD3_180017	YK1309IOTA_1300003	NPMRIOTA_20071
Threonine
thrA	aspartate kinase	EC 2.7.2.4	CLUSTER_2547	arCOG00861	NPMRTH1_1500006 NPMRTH1_290001	NPMRTH2_2230002	NPMRTH3_2530003 NPMRTH3_3210001 NPMRTH3_2530003	NPMRTH4_1090003 NPMRTH4_1760001	NPMRTH5_710002	YK1312THETA_230003	NPMRD1_40058		NPMRD3_190012	YK1309IOTA_80011	NPMRIOTA_120015
	putative aspartate kinase	(EC 2.7.2.4)	CLUSTER_2498	arCOG00861	NPMRTH1_740003	NPMRTH2_1540003	NPMRTH3_430001 NPMRTH3_1420003	NPMRTH4_2270001	NPMRTH5_880001	YK1312THETA_1250005	NPMRD1_390002	NPMRD2_470001	NPMRD3_210014	YK1309IOTA_430008	NPMRIOTA_40002
asd	aspartate-semialdehyde dehydrogenase	EC 1.2.1.11	CLUSTER_4878	arCOG00494	NPMRTH1_330007	NPMRTH2_140001	NPMRTH3_800004	NPMRTH4_1630004	NPMRTH5_1030002	YK1312THETA_610007, YK1312THETA_2320001	NPMRD1_10062	NPMRD2_320004	NPMRD3_50032	YK1309IOTA_160006	NPMRIOTA_60036
hom	homoserine dehydrogenase	EC 1.1.1.3	CLUSTER_5030	arCOG01351	NPMRTH1_630001 NPMRTH1_690001	NPMRTH2_2870013	NPMRTH3_170003	NPMRTH4_2190002	NPMRTH5_1920001	YK1312THETA_1760006	NPMRD1_20075	NPMRD2_1140003	NPMRD3_390002	YK1309IOTA_1690020	NPMRIOTA_20050
thrB	homoserine kinase	EC 2.7.1.39	CLUSTER_6101	arCOG01027	NPMRTH1_490010	NPMRTH2_1500002	NPMRTH3_130008	NPMRTH4_1500018	NPMRTH5_630001	YK1312THETA_850004	NPMRD1_160026		NPMRD3_30029 NPMRD3_30030	YK1309IOTA_640019	NPMRIOTA_10057
thrC	threonine synthase	EC 4.2.3.1	CLUSTER_2651, CLUSTER_3570	arCOG01434	NPMRTH1_220024 NPMRTH1_890002	NPMRTH2_2120005	NPMRTH3_2120002 NPMRTH3_2210001 NPMRTH3_3890002 NPMRTH3_4510001 NPMRTH3_610001 NPMRTH3_690006	NPMRTH4_2240004, NPMRTH4_1540001 NPMRTH4_1620003	NPMRTH5_570001	YK1312THETA_1720015	NPMRD1_200016, NPMRD1_10097	NPMRD2_1410002, NPMRD2_1930001	NPMRD3_1110001		NPMRIOTA_370004, NPMRIOTA_60003
Aromatic Aminoacids: Tryptophan, Phenylalanine, Tyrosine
(aroGFH)	putative 3-deoxy-7-phosphoheptulonate synthase	(EC 2.5.1.54)	CLUSTER_3789	arCOG04044	NPMRTH1_400017 NPMRTH1_660008	NPMRTH2_1120006 NPMRTH2_1860009	NPMRTH3_1960002 NPMRTH3_1960003	NPMRTH4_540005	NPMRTH5_200004 NPMRTH5_720001	YK1312THETA_2710001	NPMRD1_170012	NPMRD2_70009	NPMRD3_670005	YK1309IOTA_1210005, YK1309IOTA_1470001	NPMRIOTA_230009
(aroGFH)	putative 3-deoxy-7-phosphoheptulonate synthase		CLUSTER_7878		NPMRTH1_400017	NPMRTH2_1120006	NPMRTH3_40014	NPMRTH4_740005	NPMRTH5_200004	YK1312THETA_40011	NPMRD1_120030	NPMRD2_170003	NPMRD3_20040	YK1309IOTA_190006	NPMRIOTA_250009
aroB	3-dehydroquinate synthase	EC 4.2.3.4	CLUSTER_5122	arCOG04353	NPMRTH1_400018	NPMRTH2_1120005	NPMRTH3_40013	NPMRTH4_740004	NPMRTH5_200003	YK1312THETA_40010	NPMRD1_120029	NPMRD2_170002	NPMRD3_20039	YK1309IOTA_190007	NPMRIOTA_250010
aroD	putative 3-dehydroquinate dehydratase	(EC 4.2.1.10)	CLUSTER_9239	arCOG02097	NPMRTH1_400019 NPMRTH1_70010	NPMRTH2_1120004	NPMRTH3_40012	NPMRTH4_740003	NPMRTH5_200002	YK1312THETA_40009	NPMRD1_120028	NPMRD2_170001	NPMRD3_20038	YK1309IOTA_190008	NPMRIOTA_250011
aroE	shikimate dehydrogenase	EC 1.1.1.25	CLUSTER_6467	arCOG01033	NPMRTH1_70009	NPMRTH2_1120003	NPMRTH3_40011	NPMRTH4_740002	NPMRTH5_200001	YK1312THETA_40008	NPMRD1_120026	NPMRD2_2080001	NPMRD3_20037	YK1309IOTA_380001	NPMRIOTA_250012
aroK	shikimate kinase	EC 2.7.1.71	CLUSTER_7055	arCOG01025	NPMRTH1_70008	NPMRTH2_1120002	NPMRTH3_40010	NPMRTH4_740001		YK1312THETA_40007	NPMRD3_20036	NPMRD1_120025		YK1309IOTA_380002	NPMRIOTA_250013
aroA	3-phosphoshikimate 1-carboxyvinyltransferase	EC 2.5.1.19	CLUSTER_2364	arCOG04134	NPMRTH1_70007	NPMRTH2_1120001	NPMRTH3_40009	NPMRTH4_1250003	NPMRTH5_250001	YK1312THETA_40006	NPMRD1_120024	NPMRD2_1280001	NPMRD3_20035	YK1309IOTA_380003	NPMRIOTA_250014
aroC	chorismate synthase	EC 4.2.3.5	CLUSTER_4522	arCOG04133	NPMRTH1_70006	NPMRTH2_1250001	NPMRTH3_40006 NPMRTH3_40008	NPMRTH4_1250002	NPMRTH5_250002	YK1312THETA_40005	NPMRD1_120023	NPMRD2_1280002 NPMRD2_1650001	NPMRD3_20034	YK1309IOTA_380004	NPMRIOTA_250015
trpE	anthranilate synthase component I	EC 4.1.3.27	CLUSTER_2537	arCOG02014	NPMRTH1_1340002	NPMRTH2_1190001	NPMRTH3_1470002		NPMRTH5_2560002	YK1312THETA_2530004	NPMRD1_210008		NPMRD3_440001	YK1309IOTA_2140001, YK1309IOTA_2150001	NPMRIOTA_270017
trpG	anthranilate synthase component II	EC 4.1.3.27	CLUSTER_13025	arCOG00086	NPMRTH1_1340003	NPMRTH2_1190002	NPMRTH3_1470001		NPMRTH5_2560001	YK1312THETA_2530003	NPMRD1_210009		NPMRD3_440002	YK1309IOTA_2150002	NPMRIOTA_270018
trpD	anthranilate phosphoribosyltransferase	EC 2.4.2.18	CLUSTER_4349	arCOG02012	NPMRTH1_1090001	NPMRTH2_1190003				YK1312THETA_2530002	NPMRD1_210010		NPMRD3_440003	YK1309IOTA_2150003	NPMRIOTA_270019
trpF	phosphoribosylanthranilate isomerase	EC 5.3.1.24
trpC	indole-3-glycerol-phosphate synthase	EC 4.1.1.48	CLUSTER_8230	arCOG01088	NPMRTH1_1090002	NPMRTH2_1190004	NPMRTH3_2950002	NPMRTH4_280002		YK1312THETA_260011, YK1312THETA_2530001	NPMRD1_210011		NPMRD3_440004	YK1309IOTA_2150004	NPMRIOTA_270020
trpB	tryptophan synthase beta chain	EC 4.2.1.20	CLUSTER_3544	arCOG01433	NPMRTH1_1090003	NPMRTH2_1190005	NPMRTH3_2950001 NPMRTH3_4790001	NPMRTH4_280003		YK1312THETA_260010	NPMRD3_440005	NPMRD1_210012		YK1309IOTA_2150005
trpA	tryptophan synthase alpha chain	EC 4.2.1.20	CLUSTER_8121	arCOG01086	NPMRTH1_1090004	NPMRTH2_2610002	NPMRTH3_160001	NPMRTH4_280004	NPMRTH5_1860001	YK1312THETA_260009	NPMRD1_210013		NPMRD3_440006	YK1309IOTA_2230005
	chorismate mutase	EC 5.4.99.5	CLUSTER_2077	arCOG02098	NPMRTH1_70005	NPMRTH2_1250002 NPMRTH2_1420001	NPMRTH3_40005	NPMRTH4_1250001 NPMRTH4_1670005	NPMRTH5_250003	YK1312THETA_40004	NPMRD1_120022	NPMRD2_1650002	NPMRD3_20033	YK1309IOTA_380005	NPMRIOTA_250016
TyrA	putative prephenate dehydrogenase	(EC 1.3.1.12)	CLUSTER_8233	arCOG00245	NPMRTH1_70004	NPMRTH2_1420002	NPMRTH3_40003 NPMRTH3_40004	NPMRTH4_1670004	NPMRTH5_250004	YK1312THETA_40003	NPMRD1_120021	NPMRD2_690004	NPMRD3_20032	YK1309IOTA_380006	NPMRIOTA_250017
pheA	prephenate dehydratase	EC 4.2.1.51	CLUSTER_7730	arCOG00255	NPMRTH1_890018	NPMRTH2_2060002	NPMRTH3_150008, NPMRTH3_2410002	NPMRTH4_1750003		YK1312THETA_2670002, YK1312THETA_1230001	NPMRD1_10080	NPMRD2_1900001	NPMRD3_50015	YK1309IOTA_650008	NPMRIOTA_60020
aspC	Aspartate/tyrosine/aromatic aminotransferase (Aminotransferase_I/II)	EC 2.6.1.1	CLUSTER_2821	arCOG01130	NPMRTH1_1240011 NPMRTH1_1610004	NPMRTH2_1080008 NPMRTH2_1580001 NPMRTH2_2280003	NPMRTH3_2720002 NPMRTH3_720001			YK1312THETA_210003	NPMRD1_10020			YK1309IOTA_170003, YK1309IOTA_330016, YK1309IOTA_1990002	NPMRIOTA_100032 NPMRIOTA_20003
	Aspartate/tyrosine/aromatic aminotransferase (Aminotransferase_I/II)	EC 2.6.1.1	CLUSTER_3898	arCOG01131	NPMRTH1_1270001	NPMRTH2_190008	NPMRTH3_1770001	NPMRTH4_880005	NPMRTH5_2260001 NPMRTH5_890001	YK1312THETA_710001				YK1309IOTA_1830002	NPMRIOTA_40014
Methionine metabolism (including methionine salvage from homocysteine and synthesis of SAM)
metE	Methionine synthase II (cobalamin-independent)	EC 2.1.1.-	CLUSTER_4081	arCOG01876	NPMRTH1_1040002	NPMRTH2_1170001	NPMRTH3_70010	NPMRTH4_680007	NPMRTH5_440003	YK1312THETA_580010	NPMRD1_140010		NPMRD3_1260001 NPMRD3_590004 NPMRD3_70010	YK1309IOTA_1230011	NPMRIOTA_140023
metE	Methionine synthase II (cobalamin-independent)		CLUSTER_6129	arCOG01877	NPMRTH1_1020012	NPMRTH2_1170002	NPMRTH3_5090001	NPMRTH4_680006	NPMRTH5_440004	YK1312THETA_580009	NPMRD1_140009		NPMRD3_1260002 NPMRD3_590005 NPMRD3_70009	YK1309IOTA_1230010	NPMRIOTA_140024
metF	putative 5, 10-methylenetetrahydrofolate reductase	1.5.1.20	CLUSTER_9503	arCOG00475	NPMRTH1_1020013	NPMRTH2_1170003	NPMRTH3_190001	NPMRTH4_680005	NPMRTH5_2350002, NPMRTH5_440005	YK1312THETA_580008	NPMRD1_140008		NPMRD3_70008	YK1309IOTA_1230009	NPMRIOTA_140025
ahcY1	adenosylhomocysteinase	3.3.1.1	CLUSTER_3275	arCOG04137	NPMRTH1_590016		NPMRTH3_90001		NPMRTH5_1400002		NPMRD1_100023 NPMRD1_740001	NPMRD2_1260002	NPMRD3_540004	YK1309IOTA_330002	NPMRIOTA_20017
mtnP	S-methyl-5'-thioadenosine phosphorylase	2.4.2.28	CLUSTER_8921	arCOG01327	NPMRTH1_1430014	NPMRTH2_570005		NPMRTH4_390007		YK1312THETA_1890002, YK1312THETA_2080003		NPMRD2_540002	NPMRD1_460004 NPMRD1_50048	YK1309IOTA_230006	NPMRIOTA_110046
mtnA	Methylthioribose-1-phosphate isomerase	5.3.1.23	CLUSTER_3962	arCOG01123	NPMRTH1_1520004	NPMRTH2_2420003					NPMRD1_240025			YK1309IOTA_1760007, YK1309IOTA_1830005	NPMRIOTA_40017
Cysteine
cysM	putative cysteine synthase	(EC 2.5.1.47)	CLUSTER_1174	arCOG01430	NPMRTH1_1320005	NPMRTH2_2200001	NPMRTH3_1080001 NPMRTH3_1900002 NPMRTH3_3390001			YK1312THETA_1690002		NPMRD2_1480003 NPMRD2_1970001	NPMRD3_10066 NPMRD3_140022	YK1309IOTA_880001, YK1309IOTA_2210002	NPMRIOTA_330001 NPMRIOTA_480007
Thiamine (Vitamin B1)
thi4	putative thiazole biosynthetic enzyme Thi4 family		CLUSTER_8458	arCOG00574	NPMRTH1_1320001	NPMRTH2_1740002	NPMRTH3_1400002	NPMRTH4_2140004	NPMRTH5_390004	YK1312THETA_2090001	NPMRD1_20055	NPMRD2_740001	NPMRD3_180009	YK1309IOTA_1690004	NPMRIOTA_20066
purM	Phosphoribosylaminoimidazole (AIR) synthetase	6.3.3.1	CLUSTER_5277	arCOG00639	NPMRTH1_1010004	NPMRTH2_2000003	NPMRTH3_1050001 NPMRTH3_30006	NPMRTH4_710001	NPMRTH5_740003	YK1312THETA_350001	NPMRD1_180009	NPMRD2_1010001	NPMRD3_120015	YK1309IOTA_360001	NPMRIOTA_410007
thiD/thiN	Thiamine biosynthesis bifunctional protein : putative hydroxymethylpyrimidine/phosphomethylpyrimidine kinase ; Thiamine-phosphate synthase ThiN	2.7.4.7, 2.7.1.49, 2.5.1.3	CLUSTER_12269, CLUSTER_3244	arCOG00020	NPMRTH1_260001 NPMRTH1_340001 NPMRTH1_70001	NPMRTH2_1420005 NPMRTH2_360006	NPMRTH3_550004	NPMRTH4_1670001 NPMRTH4_1880001 NPMRTH4_1880002	NPMRTH5_1330003 NPMRTH5_250008	YK1312THETA_1070005	NPMRD1_120018	NPMRD2_1220001 NPMRD2_690001	NPMRD3_20029	YK1309IOTA_380009	NPMRIOTA_310013
thiC	phosphomethylpyrimidine synthase	[EC:4.1.99.17]	CLUSTER_1070	arCOG02741	NPMRTH1_340002 NPMRTH1_70002	NPMRTH2_1420004	NPMRTH3_40001 NPMRTH3_550005 NPMRTH3_5510001	NPMRTH4_1670002	NPMRTH5_250006	YK1312THETA_40001	NPMRD1_120019	NPMRD2_690002	NPMRD3_20030	YK1309IOTA_380008	NPMRIOTA_250019 NPMRIOTA_310014
thiL	thiamine-monophosphate kinase	2.7.4.16	CLUSTER_4148, CLUSTER_6440	arCOG00638	NPMRTH1_1210005	NPMRTH2_410022	NPMRTH3_1250005 NPMRTH3_2580001	NPMRTH4_1860002	NPMRTH5_1060001	YK1312THETA_920002, YK1312THETA_2520008	NPMRD1_50007		NPMRD3_870001	YK1309IOTA_790013	NPMRIOTA_110007
Riboflavin (Vitamin B2)
ribH	riboflavin synthase, beta subunit		CLUSTER_14727	arCOG01323	NPMRTH1_850003	NPMRTH2_1210009	NPMRTH3_630006	NPMRTH4_190005	NPMRTH5_180006	YK1312THETA_370017	NPMRD1_10033	NPMRD2_950002	NPMRD3_150014		NPMRIOTA_60053
ribE	riboflavin synthase, alpha subunit		CLUSTER_11711	arCOG04713	NPMRTH1_850005	NPMRTH2_1210007	NPMRTH3_2290001	NPMRTH4_190007	NPMRTH5_180004	YK1312THETA_370019, YK1312THETA_380003	NPMRD1_10031	NPMRD2_950004	NPMRD3_150012		NPMRIOTA_60055
	Creatinine amidohydrolase/Fe(II)-dependent formamide hydrolase		CLUSTER_9112	arCOG04536	NPMRTH1_160008	NPMRTH2_590016	NPMRTH3_10008	NPMRTH4_1520002	NPMRTH5_190009	YK1312THETA_140009	NPMRD1_60057	NPMRD2_30008	NPMRD3_130013	YK1309IOTA_310027	NPMRIOTA_90027
	Amidohydrolase 1		CLUSTER_2597	arCOG00692	NPMRTH1_210005 NPMRTH1_850001	NPMRTH2_1210011	NPMRTH3_630003 NPMRTH3_630004	NPMRTH4_190003	NPMRTH5_180008	YK1312THETA_370015	NPMRD1_10035		NPMRD3_150016	YK1309IOTA_310003	NPMRIOTA_60051
	GTP cyclohydrolase III		CLUSTER_9395	arCOG04202	NPMRTH1_850002	NPMRTH2_1210010	NPMRTH3_630005	NPMRTH4_190004	NPMRTH5_180007	YK1312THETA_370016	NPMRD1_10034	NPMRD2_950001	NPMRD3_150015		NPMRIOTA_60052
ribB	3,4-dihydroxy-2-butanone-4-phosphate synthase		CLUSTER_10080	arCOG01320	NPMRTH1_850004	NPMRTH2_1210008	NPMRTH3_4870002 NPMRTH3_630007	NPMRTH4_190006	NPMRTH5_180005	YK1312THETA_380002, YK1312THETA_370018	NPMRD1_10032	NPMRD2_950003	NPMRD3_150013		NPMRIOTA_60054
ribD	putative 2,5-diamino-6-hydroxy-4-(5-phosphoribosylamino)pyrimidine 1-reductase, archaeal		CLUSTER_10369	arCOG01484	NPMRTH1_210004	NPMRTH2_1210012	NPMRTH3_630002	NPMRTH4_190002	NPMRTH5_180009	YK1312THETA_370014	NPMRD1_10036		NPMRD3_150017	YK1309IOTA_160020	NPMRIOTA_60050
ribK	CTP-dependent riboflavin kinase		CLUSTER_10401, CLUSTER_9806	arCOG01904	NPMRTH1_460003	NPMRTH2_2130007		NPMRTH4_1780005	NPMRTH5_650001	YK1312THETA_2440004	NPMRD1_140029	NPMRD2_60013	NPMRD3_70030	YK1309IOTA_900016	NPMRIOTA_140004
(ribL)	putative FAD synthetase		CLUSTER_11265	arCOG01222	NPMRTH1_460002	NPMRTH2_2130006	NPMRTH3_5300001 NPMRTH3_920001	NPMRTH4_1780004		YK1312THETA_2440005	NPMRD1_140027	NPMRD2_60012	NPMRD3_70028	YK1309IOTA_900014	NPMRIOTA_140006
Pantothenate (Vitamin B5)
coaBC	Phosphopantothenoylcysteine synthetase/decarboxylase		CLUSTER_2371	arCOG01704	NPMRTH1_120029	NPMRTH2_980010	NPMRTH3_1650001 NPMRTH3_3510001		NPMRTH5_810003		NPMRD1_40026	NPMRD2_80010	NPMRD3_90015	YK1309IOTA_370004	NPMRIOTA_180023
	pantothenate kinase		CLUSTER_6682	arCOG04263	NPMRTH1_120026	NPMRTH2_980007	NPMRTH3_4480001		NPMRTH5_70001	YK1312THETA_1290001	NPMRD1_40023	NPMRD2_80007	NPMRD3_90018	YK1309IOTA_370001	NPMRIOTA_180020
panB	pantothenate synthetase		CLUSTER_7341	arCOG00584	NPMRTH1_120028	NPMRTH2_980009	NPMRTH3_1650002 NPMRTH3_3510002		NPMRTH5_810002		NPMRD1_40025	NPMRD2_1710002 NPMRD2_80009	NPMRD3_90016	YK1309IOTA_370003	NPMRIOTA_180022
Biotin (Vitamin B7)
bioD	dethiobiotin synthase		CLUSTER_9695	arCOG00100	NPMRTH1_220019	NPMRTH2_2140001	NPMRTH3_1730002	NPMRTH4_2170004	NPMRTH5_550002	YK1312THETA_1720009	NPMRD1_200010			YK1309IOTA_1650001	NPMRIOTA_160009
BioB	biotin synthase (BioB)		CLUSTER_6261	arCOG00658	NPMRTH1_220017	NPMRTH2_2140003 NPMRTH2_810002	NPMRTH3_370005	NPMRTH4_2170002	NPMRTH5_1440001	YK1312THETA_1720007	NPMRD1_200008			YK1309IOTA_130001	NPMRIOTA_160011
BioA	Adenosylmethionine-8-amino-7-oxononanoate aminotransferase (BioA)		CLUSTER_1965	arCOG00917	NPMRTH1_220018	NPMRTH2_2140002 NPMRTH2_810001	NPMRTH3_1730003 NPMRTH3_4120001 NPMRTH3_4160001	NPMRTH4_2170003	NPMRTH5_550001	YK1312THETA_1720008	NPMRD1_200009			YK1309IOTA_130002	NPMRIOTA_160010
BioF	8-amino-7-oxononanoate synthase		CLUSTER_3684	arCOG00113	NPMRTH1_220016	NPMRTH2_810003	NPMRTH3_370004	NPMRTH4_2170001	NPMRTH5_1440002	YK1312THETA_1720006	NPMRD1_200007			YK1309IOTA_420001	NPMRIOTA_160012
Cobalamin (Vitamin B12)
hemD	uroporphyrinogen-III synthase		CLUSTER_8153	arCOG02048	NPMRTH1_840008	NPMRTH2_210008	NPMRTH3_1950001	NPMRTH4_50003	NPMRTH5_20007	YK1312THETA_1090015				YK1309IOTA_2110002	NPMRIOTA_240018
CysG	Uroporphyrinogen-III methylase		CLUSTER_8265	arCOG00644	NPMRTH1_840007	NPMRTH2_210007	NPMRTH3_1950002	NPMRTH4_340002	NPMRTH5_20006	YK1312THETA_1090014				YK1309IOTA_2110001	NPMRIOTA_240019
cobM	Precorrin-4 methylase		CLUSTER_7658	arCOG00645	NPMRTH1_1630037	NPMRTH2_2240001	NPMRTH3_240006	NPMRTH4_830006			NPMRD1_270010	NPMRD2_1100003	NPMRD3_30008	YK1309IOTA_1480009	NPMRIOTA_10082
CysG	siroheme synthase (precorrin-2 oxidase/ferrochelatase domain)		CLUSTER_11322	arCOG01044	NPMRTH1_300028	NPMRTH2_2200005	NPMRTH3_20005	NPMRTH4_1570004	NPMRTH5_610004	YK1312THETA_2750002	NPMRD1_130020	NPMRD2_20006	NPMRD3_80018	YK1309IOTA_350020	NPMRIOTA_200021
cbiX	Precorrin isomerase		CLUSTER_9670	arCOG02246	NPMRTH1_1630009	NPMRTH2_2770004	NPMRTH3_4820002	NPMRTH4_1660003	NPMRTH5_150005	YK1312THETA_1910015	NPMRD1_30022		NPMRD3_40002	YK1309IOTA_1140010	NPMRIOTA_40063
cbiC/cobH	Sirohydrochlorin iron chelatase fused to [2Fe-2S] Ferredoxin		CLUSTER_10845	arCOG02247	NPMRTH1_1630010	NPMRTH2_2770003	NPMRTH3_5170001	NPMRTH4_1660002	NPMRTH5_150006	YK1312THETA_410002, YK1312THETA_1910016	NPMRD1_30021		NPMRD3_710004	YK1309IOTA_1140011	NPMRIOTA_40064
cobF	precorrin-2 C(20)-methyltransferase		CLUSTER_8913	arCOG00648	NPMRTH1_1630038	NPMRTH2_2240002	NPMRTH3_240005	NPMRTH4_830007		YK1312THETA_2640004	NPMRD1_270009	NPMRD2_1100002	NPMRD3_30009	YK1309IOTA_1480010	NPMRIOTA_10081
cobJ	Precorrin-3B methylase		CLUSTER_7448	arCOG00647	NPMRTH1_1500004	NPMRTH2_1200002	NPMRTH3_3820002	NPMRTH4_1090001		YK1312THETA_110012	NPMRD1_40056	NPMRD2_330004	NPMRD3_190015	YK1309IOTA_80014	NPMRIOTA_120018
cbiG	cobalamin (vitamin B12) biosynthesis cbiG protein		CLUSTER_3966	arCOG00651	NPMRTH1_1630008	NPMRTH2_2770005 NPMRTH2_460001	NPMRTH3_760002	NPMRTH4_1660004	NPMRTH5_150004	YK1312THETA_1910014	NPMRD1_30023		NPMRD3_40003	YK1309IOTA_1140009	NPMRIOTA_40062
cbiD	Putative cobalt-precorrin-6A synthase [deacetylating]		CLUSTER_3367	arCOG04383	NPMRTH1_1630007	NPMRTH2_460002	NPMRTH3_760003	NPMRTH4_1660005 NPMRTH4_520007	NPMRTH5_150003	YK1312THETA_1910013	NPMRD1_30024		NPMRD3_40004	YK1309IOTA_1140008	NPMRIOTA_40061
	precorrin-6X reductase
CbiE/CobL	Precorrin-6B methylase 1		CLUSTER_9939	arCOG00650	NPMRTH1_780025	NPMRTH2_1060002	NPMRTH3_950002	NPMRTH4_1930008		YK1312THETA_1940004	NPMRD1_150030	NPMRD2_2240001	NPMRD3_60032	YK1309IOTA_1340004, YK1309IOTA_730002	NPMRIOTA_10007
cbiT/cobL	Precorrin-6B methylase 2 (decarboxylating)		CLUSTER_13087	arCOG00977	NPMRTH1_1630039	NPMRTH2_2240003	NPMRTH3_240004	NPMRTH4_830008		YK1312THETA_2640003	NPMRD1_270008	NPMRD2_1100001	NPMRD3_30010	YK1309IOTA_1480011	NPMRIOTA_10080
cbiA/CobB	cobyrinic acid a,c-diamide synthase		CLUSTER_2560	arCOG00106	NPMRTH1_1630011	NPMRTH2_2770002	NPMRTH3_2740001	NPMRTH4_1660001 NPMRTH4_1940008	NPMRTH5_150007,NPMRTH5_1780001	YK1312THETA_410003, YK1312THETA_590002	NPMRD1_30020		NPMRD3_710002	YK1309IOTA_1140015	NPMRIOTA_40068
CobO/CobA	ATP:corrinoid adenosyltransferase/cob(I)yrinic acid a,c-diamide adenosyltransferase/cob(I)alamin adenosyltransferase		CLUSTER_11306	arCOG04678	NPMRTH1_1630012	NPMRTH2_2770001	NPMRTH3_3930001	NPMRTH4_1940007	NPMRTH5_150008	YK1312THETA_590001, YK1312THETA_590001	NPMRD1_30019	NPMRD2_1680002	NPMRD3_710001	YK1309IOTA_1140016	NPMRIOTA_40069
PduO	Cob(I)alamin adenosyltransferase		CLUSTER_12230	arCOG00489	NPMRTH1_1610013	NPMRTH2_680003	NPMRTH3_1340006	NPMRTH4_250004		YK1312THETA_2510005	NPMRD1_90019		NPMRD3_360010	YK1309IOTA_550001	NPMRIOTA_50025
cobQ/cbiA	Cobyric acid synthase		CLUSTER_7072	arCOG00105	NPMRTH1_330005	NPMRTH2_2470007	NPMRTH3_1810003 NPMRTH3_3220002	NPMRTH4_1630002	NPMRTH5_170001	YK1312THETA_610004	NPMRD1_10064	NPMRD2_320007	NPMRD3_50030	YK1309IOTA_160004	NPMRIOTA_60034
cobD/CbiB	cobalamin biosynthesis protein cobD/adenosylcobinamide-phosphate synthase		CLUSTER_6315	arCOG04274	NPMRTH1_330004	NPMRTH2_2470006	NPMRTH3_1810002 NPMRTH3_4990001	NPMRTH4_1630001	NPMRTH5_170002	YK1312THETA_610003	NPMRD1_10065		NPMRD3_50029	YK1309IOTA_160003	NPMRIOTA_60033
	GTP:adenosylcobinamide-phosphate guanylyltransferase		CLUSTER_13363	arCOG01871	NPMRTH1_330001	NPMRTH2_2470004	NPMRTH3_100007	NPMRTH4_1340013	NPMRTH5_170004	YK1312THETA_610001	NPMRD1_10067		NPMRD3_50027	YK1309IOTA_160001	NPMRIOTA_60031
cobS	cobalamin-5'-phosphate synthase		CLUSTER_9230	arCOG04338	NPMRTH1_330002	NPMRTH2_2470005	NPMRTH3_100008 NPMRTH3_1810001	NPMRTH4_1340014	NPMRTH5_170003	YK1312THETA_610002	NPMRD1_10066		NPMRD3_50028	YK1309IOTA_160002	NPMRIOTA_60032
cobT	nicotinate-nucleotide- dimethylbenzimidazole (NaMN:DMB) phosphoribosyltransferase		CLUSTER_4578	arCOG04272	NPMRTH1_240002	NPMRTH2_930002	NPMRTH3_3950001 NPMRTH3_4780001	NPMRTH4_1400006	NPMRTH5_1870002 NPMRTH5_870004	YK1312THETA_1140012		NPMRD2_1520001	NPMRD3_310001	YK1309IOTA_460032	NPMRIOTA_210009
hisC	Histidinol-phosphate/aromatic aminotransferase or cobyric acid decarboxylase		CLUSTER_4614	arCOG04273	NPMRTH1_330006	NPMRTH2_140002 NPMRTH2_2470008	NPMRTH3_3220001 NPMRTH3_800005	NPMRTH4_1630003	NPMRTH5_1030001	YK1312THETA_610005	NPMRD1_10063	NPMRD2_320005	NPMRD3_50031	YK1309IOTA_160005	NPMRIOTA_60035
bluB	Cobalamin biosynthesis protein BluB / 5,6-dimethylbenzimidazole synthase, flavin destructase family		CLUSTER_9114	arCOG00288	NPMRTH1_1450004	NPMRTH2_1670009	NPMRTH3_2690002	NPMRTH4_700006	NPMRTH5_240007	YK1312THETA_2680001, YK1312THETA_2680001	NPMRD1_40040	NPMRD2_210006	NPMRD3_90003	YK1309IOTA_1110003	NPMRIOTA_120035
F420 biosynthesis
rocA	1-pyrroline-5-carboxylate dehydrogenase			arCOG01252	NPMRTH1_820030, NPMRTH1_850007	NPMRTH2_1210005	NPMRTH3_2230001	NPMRTH4_510003	NPMRTH5_180002
cofC	phosphoenolpyruvate guanylyltransferase		CLUSTER_11683	arCOG04472	NPMRTH1_140001	NPMRTH2_490022	NPMRTH3_360003	NPMRTH4_840004	NPMRTH5_2340001	YK1312THETA_1490003	NPMRD1_20007			YK1309IOTA_250007	NPMRIOTA_70027
cofG	FO synthase subunit 1 ( 7,8-didemethyl-8-hydroxy-5-deazariboflavin synthase)		CLUSTER_15252, CLUSTER_3775	arCOG00657	NPMRTH1_140016	NPMRTH2_480002	NPMRTH3_30012	NPMRTH4_490003	NPMRTH5_300002	YK1312THETA_350007	NPMRD1_180015		NPMRD3_120023	YK1309IOTA_1410012	NPMRIOTA_70043, NPMRIOTA_410001
cofH	FO synthase subunit 2 ( 7,8-didemethyl-8-hydroxy-5-deazariboflavin synthase)		CLUSTER_3519, CLUSTER_4097,	arCOG00656	NPMRTH1_1010009 NPMRTH1_140017 NPMRTH1_400001 NPMRTH1_40001	NPMRTH2_1750004 NPMRTH2_480001 NPMRTH2_650001	NPMRTH3_30011 NPMRTH3_40015	NPMRTH4_490002, NPMRTH4_740006	NPMRTH5_200005 NPMRTH5_300003	YK1312THETA_350006	NPMRD1_120031	NPMRD2_2050001, NPMRD2_170004	NPMRD3_120022, NPMRD3_1010002 NPMRD3_20041	YK1309IOTA_1410013, YK1309IOTA_190005	NPMRIOTA_410002, NPMRIOTA_250008
cofH	FO synthase subunit 2 ( 7,8-didemethyl-8-hydroxy-5-deazariboflavin synthase)		CLUSTER_4572	arCOG00656	NPMRTH1_410011	NPMRTH2_1830006	NPMRTH3_640002	NPMRTH4_1920012	NPMRTH5_1620001	YK1312THETA_2880003	NPMRD1_300016	NPMRD2_2660001	NPMRD3_160013	YK1309IOTA_1290010	NPMRIOTA_280010
cofD	LPPG:FO 2-phospho-L-lactate transferase		CLUSTER_5121	arCOG04395	NPMRTH1_140002	NPMRTH2_490021	NPMRTH3_360002	NPMRTH4_840003	NPMRTH5_2220001,NPMRTH5_2340002	YK1312THETA_1490002	NPMRD1_20006	NPMRD2_2180001		YK1309IOTA_250006	NPMRIOTA_70028
cofE	F420-0:gamma-glutamyl ligase		CLUSTER_8139	arCOG02714	NPMRTH1_1660005		NPMRTH3_330007 NPMRTH3_3160001,	NPMRTH4_1370004	NPMRTH5_90008	YK1312THETA_2430018	NPMRD1_80002		NPMRD3_530001	YK1309IOTA_1610002	NPMRIOTA_30047
cofE	F420-0:gamma-glutamyl ligase		CLUSTER_9280	arCOG02714	NPMRTH1_1320006	NPMRTH2_2630002	NPMRTH3_1190005	NPMRTH4_1380001 NPMRTH4_720004		YK1312THETA_550006	NPMRD1_20049		NPMRD3_180016	YK1309IOTA_1300002	NPMRIOTA_20070
Nickel cofactor maturation system (Desguin et al. 2014, Nat. Comm)
(larB)	Pyridinium-3,5-biscarboxylic acid mononucleotide synthase		CLUSTER_7623		NPMRTH1_1580011	NPMRTH2_1630004		NPMRTH4_870006				NPMRD2_480001	NPMRD3_220007	YK1309IOTA_1250002
(larC)	Pyridinium-3,5-bisthiocarboxylic acid mononucleotide nickel insertion protein		CLUSTER_3513		NPMRTH1_1580009	NPMRTH2_2330001		NPMRTH4_870008	NPMRTH5_1010002				NPMRD3_220005	YK1309IOTA_1250004	NPMRIOTA_510004

## Sheet: Informational processes
Gene	Annotation	EC no.	Cluster	arCOG	NPMR_NP_theta_1	NPMR_NP_theta_2	NPMR_NP_theta_3	NPMR_NP_theta_4	NPMR_NP_theta_5	YK1312_12N_NP_theta	NPMR_NP_delta_1	NPMR_NP_delta_2	NPMR_NP_delta_3	YK1309_1N_NP_iota	NPMR_NP_iota_1
	16S ribosomal RNA				-	NPMRTH2_rRNA2	-	-	-	-	-	-	-	-	-
DNA-directed RNA polymerase
rpoA	DNA-directed RNA polymerase, subunit A (Rpo1)		CLUSTER_125	arCOG04256, arCOG04257	NPMRTH1_1580001 NPMRTH1_620005	NPMRTH2_1050001 NPMRTH2_2880001	NPMRTH3_1870001, NPMRTH3_2100002	NPMRTH4_320001	NPMRTH5_270002 NPMRTH5_270003	YK1312THETA_130003	NPMRD1_830001	NPMRD2_100003	NPMRD3_240001	YK1309IOTA_1660001	NPMRIOTA_340003
rpoB	DNA-directed RNA polymerase, subunit B (Rpo2)		CLUSTER_181	arCOG01762	NPMRTH1_1580002	NPMRTH2_1050002	NPMRTH3_1530003 NPMRTH3_2100001 NPMRTH3_3650001, NPMRTH3_3010001	NPMRTH4_300001	NPMRTH5_270004, NPMRTH5_940003	YK1312THETA_130002	NPMRD1_830002	NPMRD2_100002, NPMRD2_1500001	NPMRD3_700001	YK1309IOTA_1660002	NPMRIOTA_340004
rpoD	DNA-directed RNA polymerase, subunit D (Rpo3)		CLUSTER_10109	arCOG04241	NPMRTH1_810008	NPMRTH2_700011	NPMRTH3_260002		NPMRTH5_1200002	YK1312THETA_2430009	NPMRD1_340015	NPMRD2_10017	NPMRD3_640005	YK1309IOTA_980001	NPMRIOTA_30038
rpoE`	DNA-directed RNA polymerase, subunit E` (Rpo7)		CLUSTER_10423	arCOG00675	NPMRTH1_750009	NPMRTH2_730012	NPMRTH3_1130004	NPMRTH4_60006	NPMRTH5_1770002	YK1312THETA_770004	NPMRD1_110018		NPMRD3_510004	YK1309IOTA_200003	NPMRIOTA_130015
rpoE``	DNA-directed RNA polymerase, subunit E``		CLUSTER_28361	arCOG04077	NPMRTH1_750008	NPMRTH2_730011	NPMRTH3_1130003	NPMRTH4_60005	NPMRTH5_1770001	YK1312THETA_770003	NPMRD1_110019		NPMRD3_510003	YK1309IOTA_200002	NPMRIOTA_130014
rpoF	DNA-directed RNA polymerase, subunit F (Rpo4)		CLUSTER_19685	arCOG01016	NPMRTH1_80017	NPMRTH2_250018	NPMRTH3_1230003	NPMRTH4_410002	NPMRTH5_100003	YK1312THETA_520003	NPMRD1_50066			YK1309IOTA_660004	NPMRIOTA_100013
rpoH	DNA-directed RNA polymerase, subunit H (Rpo5)		CLUSTER_23273	arCOG04258	NPMRTH1_1580003	NPMRTH2_1050003	NPMRTH3_1530002	NPMRTH4_300002	NPMRTH5_940002	YK1312THETA_130001	NPMRD2_100001		NPMRD3_700002	YK1309IOTA_1660003	NPMRIOTA_340005
rpoK	DNA-directed RNA polymerase, subunit K (Rpo6)		CLUSTER_10733	arCOG01268	NPMRTH1_1730009	NPMRTH2_840007		NPMRTH4_280018						YK1309IOTA_770008	NPMRIOTA_170013
rpoL	DNA-directed RNA polymerase, subunit L (Rpo11)		CLUSTER_22082	arCOG04111	NPMRTH1_290005			NPMRTH4_1760004	NPMRTH5_370009	YK1312THETA_230006	NPMRD1_40061	NPMRD2_1530003	NPMRD3_190009	YK1309IOTA_80008	NPMRIOTA_120012
rpoM	DNA-directed RNA polymerase, subunit M (Rpb9?)		CLUSTER_19356	arCOG00579	NPMRTH1_290004	NPMRTH2_1360001	NPMRTH3_5260001	NPMRTH4_1760003		YK1312THETA_230005	NPMRD1_40060	NPMRD2_1530002	NPMRD3_190010	YK1309IOTA_80009	NPMRIOTA_120013
rpoN	DNA-directed RNA polymerase, subunit N (Rpo10)		CLUSTER_24394	arCOG04244	NPMRTH1_610001			NPMRTH4_100003		YK1312THETA_1140008		NPMRD2_790004	NPMRD3_570001	YK1309IOTA_460028	NPMRIOTA_210013
rpoP	DNA-directed RNA polymerase, subunit P (Rpo12)		CLUSTER_24432	arCOG04341	NPMRTH1_270021	NPMRTH2_1700003	NPMRTH3_120008	NPMRTH4_1980005	NPMRTH5_80001	YK1312THETA_70014	NPMRD1_490004	NPMRD2_390001	NPMRD3_300006	YK1309IOTA_390015
DNA-directed DNA polymerases
dpo	DNA polymerase B1		CLUSTER_170, CLUSTER_388, CLUSTER_407	arCOG15272	"NPMRTH1_1510001 ", NPMRTH1_590001	NPMRTH2_2830001 NPMRTH2_2840001	NPMRTH3_350006 NPMRTH3_4100001	NPMRTH4_2160001 NPMRTH4_600004	NPMRTH5_430001 NPMRTH5_500001	YK1312THETA_490006, YK1312THETA_2930001	NPMRD1_100002	NPMRD2_680002	NPMRD3_1070002 NPMRD3_660004	YK1309IOTA_1070003	NPMRIOTA_170024
dp2	DNA polymerase D, large subunit DP2		CLUSTER_159	arCOG04447	NPMRTH1_780035	NPMRTH2_1930013	NPMRTH3_2310001 NPMRTH3_3400002 NPMRTH3_3760001 NPMRTH3_5330001	NPMRTH4_310006 NPMRTH4_530001 NPMRTH4_650008	NPMRTH5_110003	YK1312THETA_970010	NPMRD1_150020	NPMRD2_360003 NPMRD2_730002 NPMRD2_730003	NPMRD3_1400002 NPMRD3_60021
dp1	DNA polymerase D, small subunit DP1		CLUSTER_1797	arCOG04455	NPMRTH1_780028	NPMRTH2_60003	NPMRTH3_1180001	NPMRTH4_1930011	NPMRTH5_1100001	YK1312THETA_1940001	NPMRD1_150027	NPMRD2_2670002	NPMRD3_60029
Replication
cdc6	cell division control protein 6 homolog		CLUSTER_3011	arCOG00467	NPMRTH1_1630027 NPMRTH1_780029	NPMRTH2_1930020 NPMRTH2_90002	NPMRTH3_1200003 NPMRTH3_1200004	NPMRTH4_1930012 NPMRTH4_730002	NPMRTH5_1100002	YK1312THETA_970016	NPMRD1_150026	NPMRD2_2670001	NPMRD3_60028	YK1309IOTA_1340001	NPMRIOTA_10010
pcn	DNA polymerase sliding clamp		CLUSTER_8081	arCOG00488	NPMRTH1_290002	NPMRTH2_2230003	NPMRTH3_4090001	NPMRTH4_1760002	NPMRTH5_710003	YK1312THETA_230004	NPMRD1_40059	NPMRD2_1530001	NPMRD3_190011	YK1309IOTA_80010	NPMRIOTA_120014
rpa	Single-stranded DNA-binding replication protein A (RPA), large (70 kD) subunit or related ssDNA-binding protein		CLUSTER_19208, CLUSTER_20105 CLUSTER_21276	arCOG01510	NPMRTH1_110013		NPMRTH3_1920002	NPMRTH4_580002	NPMRTH5_1610001	YK1312THETA_1020002	NPMRD1_130027		NPMRD3_80024	YK1309IOTA_350012	NPMRIOTA_240001
rpa	Single-stranded DNA-binding replication protein A (RPA)- large (70 kD) subunit or related ssDNA-binding protein		CLUSTER_2281	arCOG01510	NPMRTH1_370009	NPMRTH2_1440001 NPMRTH2_2890001	NPMRTH3_730002	NPMRTH4_1700001 NPMRTH4_630002	NPMRTH5_2270001 NPMRTH5_680002	YK1312THETA_1910006	NPMRD1_30031		NPMRD3_40011	YK1309IOTA_1130002	NPMRIOTA_40053
mcm	minichromosome maintenance complex (MCM) protein		CLUSTER_603	arCOG00439	NPMRTH1_1160004 NPMRTH1_1470004	NPMRTH2_1260011 NPMRTH2_2520007 NPMRTH2_490001	NPMRTH3_2650002, NPMRTH3_2730002 NPMRTH3_3660001	NPMRTH4_940002	NPMRTH5_130008	YK1312THETA_1530001	NPMRD1_60028	NPMRD2_220003	NPMRD3_10003	YK1309IOTA_310043	NPMRIOTA_320001 NPMRIOTA_90043
(recJ)	putative Single-stranded DNA-specific exonuclease RecJ		CLUSTER_2232	arCOG00427	NPMRTH1_770003	NPMRTH2_2170003	NPMRTH3_1840001	NPMRTH4_2010004	NPMRTH5_1390001	YK1312THETA_1750009		NPMRD2_550005	NPMRD3_1250001 NPMRD3_140009	YK1309IOTA_990008	NPMRIOTA_300008
priA (PriS)	DNA primase, small subunit		CLUSTER_4208	arCOG04110	NPMRTH1_1630025	NPMRTH2_2490003	NPMRTH3_290002	NPMRTH4_2050003	NPMRTH5_1310001	YK1312THETA_1180002	NPMRD1_30005	NPMRD2_1360002	NPMRD3_450005	YK1309IOTA_1480002	NPMRIOTA_10089
priB (PriL)	DNA primase, large subunit		CLUSTER_4782	arCOG03013	NPMRTH1_1630026	NPMRTH2_2080003 NPMRTH2_2490004	NPMRTH3_290003	NPMRTH4_2050004	NPMRTH5_1310002	YK1312THETA_1180003	NPMRD1_30004	NPMRD2_1360001	NPMRD3_450006	YK1309IOTA_1480003, YK1309IOTA_1580001	NPMRIOTA_10088
rfcS	replication factor C, small subunit		CLUSTER_5570	arCOG00469	NPMRTH1_1470006	NPMRTH2_2520009		NPMRTH4_940004		YK1312THETA_510006	NPMRD1_60030	NPMRD2_1270002	NPMRD3_10001	YK1309IOTA_310041	NPMRIOTA_90041
rfcL	replication factor C, large subunit		CLUSTER_3517	arCOG00470	NPMRTH1_1220001	NPMRTH2_1940004	NPMRTH3_2390002	NPMRTH4_1470005	NPMRTH5_310003	YK1312THETA_990003	NPMRD1_70011	NPMRD2_500001 NPMRD2_50001	NPMRD3_10030	YK1309IOTA_20009	NPMRIOTA_260015
fen	flap structure-specific endonuclease		CLUSTER_5078	arCOG04050	NPMRTH1_1560015	NPMRTH2_2210003	NPMRTH3_1790002			YK1312THETA_170002	NPMRD1_650002	NPMRD2_1600001		YK1309IOTA_320001	NPMRIOTA_220018
rnhB	ribonuclease (RNAse) HII		CLUSTER_10920	arCOG04121	NPMRTH1_1430006	NPMRTH2_1620001	NPMRTH3_380001	NPMRTH4_1530002	NPMRTH5_100011	YK1312THETA_890001, YK1312THETA_890001	NPMRD1_50057			YK1309IOTA_240004	NPMRIOTA_100004
rnhA	ribonuclease (RNAse) HI		CLUSTER_20223	arCOG02942	NPMRTH1_1460001	NPMRTH2_1560006	NPMRTH3_2030002	NPMRTH4_2270006	NPMRTH5_580004		NPMRD1_280018			YK1309IOTA_310014	NPMRIOTA_90013
lig	DNA ligase (ATP dependent)		CLUSTER_1313	arCOG01347	NPMRTH1_270016	NPMRTH2_750003	NPMRTH3_120014 NPMRTH3_3250001 NPMRTH3_4190002	NPMRTH4_1980010	NPMRTH5_80006	YK1312THETA_1710003		NPMRD2_140007	NPMRD3_300011	YK1309IOTA_390010	NPMRIOTA_20040
Cell division proteins
cdc48	AAA family ATPase, CDC48 subfamily		CLUSTER_14820, CLUSTER_478, CLUSTER_667	arCOG01308	NPMRTH1_1050002, NPMRTH1_1190013 NPMRTH1_780001 NPMRTH1_980001 NPMRTH1_650003	NPMRTH2_300003, NPMRTH2_2620005, NPMRTH2_1460001 NPMRTH2_1490010 NPMRTH2_1490011 NPMRTH2_730024	NPMRTH3_1930002, NPMRTH3_2320001, NPMRTH3_2250001 NPMRTH3_2270002 NPMRTH3_3310001 NPMRTH3_4230001 NPMRTH3_4520001 NPMRTH3_4620001	NPMRTH4_1210002, NPMRTH4_1280005 NPMRTH4_1290003	NPMRTH5_10013, NPMRTH5_1190001 NPMRTH5_330004	YK1312THETA_420006, YK1312THETA_2210003, YK1312THETA_2190005, YK1312THETA_2260003	NPMRD1_110005, NPMRD1_40072 NPMRD1_30043	NPMRD2_200003 NPMRD2_560002	NPMRD3_100009 NPMRD3_1120001 NPMRD3_40024	YK1309IOTA_840001, YK1309IOTA_840002, YK1309IOTA_200015, YK1309IOTA_1050001, YK1309IOTA_490003	NPMRIOTA_130027 NPMRIOTA_40040
cdvC	putative archaeal cell division protein Vps4 contains AAA-type ATPase domain		CLUSTER_3158	arCOG01307	NPMRTH1_1150002	NPMRTH2_1820001	NPMRTH3_530004	NPMRTH4_90006	NPMRTH5_1450001	YK1312THETA_500005	NPMRD1_170023	NPMRD2_1790001			NPMRIOTA_330017
cdvB	SNF7-domain protein, homolog of archaeal cell division protein ESCRT-III		CLUSTER_10233	arCOG00452	NPMRTH1_220013	NPMRTH2_810007	NPMRTH3_370001	NPMRTH4_1140001	NPMRTH5_2100001	YK1312THETA_320001, YK1312THETA_1350001	NPMRD1_200004			YK1309IOTA_720005	NPMRIOTA_160016
cdvB	SNF7-domain protein, homolog of archaeal cell division protein ESCRT-III		CLUSTER_11344	arCOG00452	NPMRTH1_1380003 NPMRTH1_1630035	NPMRTH2_1500013	NPMRTH3_240009 NPMRTH3_4030001	NPMRTH4_2070003 NPMRTH4_830004	NPMRTH5_1090002 NPMRTH5_1410002	YK1312THETA_150004, YK1312THETA_1050001	NPMRD1_160016 NPMRD1_270012	NPMRD2_1920001 NPMRD2_920004	NPMRD3_30006 NPMRD3_30040	YK1309IOTA_640007, YK1309IOTA_1480007	NPMRIOTA_10045 NPMRIOTA_10084
cdvA	putative archaeal cell division protein CdvA with coiled-coil domain		CLUSTER_6800	arCOG04054	NPMRTH1_630005	NPMRTH2_520004	NPMRTH3_3140001		NPMRTH5_780004		NPMRD1_20079 NPMRD1_750001	NPMRD2_710001	NPMRD3_390006	YK1309IOTA_320003	NPMRIOTA_220016
ftsZ	Cell division protein FtsZ-Like protein		CLUSTER_6180	arCOG02201	NPMRTH1_90001	NPMRTH2_2590003	NPMRTH3_190004	NPMRTH4_2080001 NPMRTH4_680001		YK1312THETA_580004	NPMRD1_140004 NPMRD1_700001 NPMRD1_700002	NPMRD2_180003	NPMRD3_70004	YK1309IOTA_1230005	NPMRIOTA_140029
	Uncharacterized protein associated with Vps4/ESCRTIII system		CLUSTER_15421, CLUSTER_15700	arCOG08707	NPMRTH1_1150003	NPMRTH2_1820002	NPMRTH3_530003	NPMRTH4_90005	NPMRTH5_1450002	YK1312THETA_500006	NPMRD1_170024
	putative SepF homologue		CLUSTER_21215	arCOG02263	NPMRTH1_120032	NPMRTH2_980013	NPMRTH3_1100001		NPMRTH5_480004	YK1312THETA_1150008	NPMRD1_40030	NPMRD2_190003	NPMRD3_90012	YK1309IOTA_1900002, YK1309IOTA_60016	NPMRIOTA_120044
(scpA)	putative chromosome segregation and condensation protein ScpA		CLUSTER_9749	arCOG02610	NPMRTH1_300015	NPMRTH2_870002	NPMRTH3_20018	NPMRTH4_1570016	NPMRTH5_160002	YK1312THETA_50008	NPMRD1_130009		NPMRD3_80006	YK1309IOTA_60016	NPMRIOTA_200004
scpB	Chromosome segregation and condensation protein ScpB		CLUSTER_13039	arCOG02613	NPMRTH1_300016	NPMRTH2_870003	NPMRTH3_20017	NPMRTH4_1570015	NPMRTH5_160003	YK1312THETA_50009	NPMRD1_130010	NPMRD2_20016	NPMRD3_80007	YK1309IOTA_60015	NPMRIOTA_200005
Transcription
tfb	Transcription initiation factor TFIIB, Brf1 subunit/Transcription initiation factor TFIIB		CLUSTER_5194, CLUSTER_5387	arCOG01981	NPMRTH1_1170009 NPMRTH1_1190023 NPMRTH1_1740009 NPMRTH1_180006 NPMRTH1_270039 NPMRTH1_300020 NPMRTH1_350006 NPMRTH1_360016 NPMRTH1_420017 NPMRTH1_670005 NPMRTH1_800003 NPMRTH1_800008 NPMRTH1_980004	NPMRTH2_1220002 NPMRTH2_1280007 NPMRTH2_1460004 NPMRTH2_2250003 NPMRTH2_2300001 NPMRTH2_2380006 NPMRTH2_2850005 NPMRTH2_2910007 NPMRTH2_490023 NPMRTH2_540004 NPMRTH2_770001 NPMRTH2_990004	NPMRTH3_1000003 NPMRTH3_20012 NPMRTH3_20013 NPMRTH3_2070001 NPMRTH3_2610001 NPMRTH3_2830001 NPMRTH3_2900002 NPMRTH3_3480002 NPMRTH3_360004 NPMRTH3_3640002 NPMRTH3_4630001 NPMRTH3_4750001 NPMRTH3_4930001 NPMRTH3_5390001 NPMRTH3_580007 NPMRTH3_870002	NPMRTH4_1570011, NPMRTH4_1760018 NPMRTH4_1820005 NPMRTH4_1860003 NPMRTH4_2020006 NPMRTH4_840005 NPMRTH4_900004	NPMRTH5_160007 NPMRTH5_2470001	YK1312THETA_2920001, YK1312THETA_2830001, YK1312THETA_290002, YK1312THETA_780003, YK1312THETA_720003, YK1312THETA_1580001, YK1312THETA_2190002, YK1312THETA_1490004, YK1312THETA_480006, YK1312THETA_2200005	NPMRD1_130014, NPMRD1_100033 NPMRD1_110032 NPMRD1_160007 NPMRD1_20008 NPMRD1_380003 NPMRD1_410008 NPMRD1_530003	NPMRD2_20012, NPMRD2_1300002 NPMRD2_1590002 NPMRD2_1640001	NPMRD3_80011, NPMRD3_30046 NPMRD3_850002	YK1309IOTA_60010, YK1309IOTA_1150005, YK1309IOTA_250008, YK1309IOTA_310003, YK1309IOTA_2020002, YK1309IOTA_790007	NPMRIOTA_200010, NPMRIOTA_110001 NPMRIOTA_190025 NPMRIOTA_400007 NPMRIOTA_70026 NPMRIOTA_90005
TFA1	Transcription initiation factor IIE, alpha subunit		CLUSTER_10548, CLUSTER_12369	arCOG04270	NPMRTH1_1110001 NPMRTH1_210001	NPMRTH2_1210015	NPMRTH3_3080003 NPMRTH3_50015	NPMRTH4_460003	NPMRTH5_140003	YK1312THETA_370009	NPMRD1_10038	NPMRD2_110010	NPMRD3_150024	YK1309IOTA_160019	NPMRIOTA_60049
FttA	Transcription termination factor- consists of metallo-beta-lactamase domain and an RNA-binding KH domain		CLUSTER_771	arCOG00543	NPMRTH1_120033	NPMRTH2_1670001 NPMRTH2_980014	NPMRTH3_2850001 NPMRTH3_4450001		NPMRTH5_480003	YK1312THETA_1150009	NPMRD1_40031 NPMRD1_630001	NPMRD2_190004	NPMRD3_90011	YK1309IOTA_120001, YK1309IOTA_1900001	NPMRIOTA_120043
tbp	TATA-box binding protein (TBP), component of TFIID and TFIIIB		CLUSTER_11517	arCOG01764	NPMRTH1_140011 NPMRTH1_1720001 NPMRTH1_280003 NPMRTH1_330012 NPMRTH1_520004 NPMRTH1_550001 NPMRTH1_800001	NPMRTH2_1240002 NPMRTH2_1650004 NPMRTH2_2690006 NPMRTH2_490012 NPMRTH2_540001 NPMRTH2_670003 NPMRTH2_920002	NPMRTH3_400003 NPMRTH3_960004 NPMRTH3_1000002 NPMRTH3_4330001	NPMRTH4_150006 NPMRTH4_1610003 NPMRTH4_2010011 NPMRTH4_2030006	NPMRTH5_1050001 NPMRTH5_1840001 NPMRTH5_310006	YK1312THETA_1690004, YK1312THETA_2550002	NPMRD1_130002, NPMRD1_220025 NPMRD1_180021 NPMRD1_70044	NPMRD2_150001 NPMRD2_2230003 NPMRD2_2550001 NPMRD2_630006	NPMRD3_10064 NPMRD3_1380003 NPMRD3_260011 NPMRD3_290001 NPMRD3_610002 NPMRD3_850001	YK1309IOTA_990001, YK1309IOTA_20028, YK1309IOTA_290009, YK1309IOTA_500001	NPMRIOTA_300001 NPMRIOTA_440005
	putative RNA polymerase subunit, Rpc34-like			arCOG04153	NPMRTH1_1430009	NPMRTH2_1620004			NPMRTH5_1740002	YK1312THETA_890004
	archaeal NusA family protein with KH domain		CLUSTER_15701	arCOG01760	NPMRTH1_620002	NPMRTH2_2880004	NPMRTH3_2110002	NPMRTH4_320005	NPMRTH5_700002			NPMRD2_490006	NPMRD3_240004	YK1309IOTA_1610049	NPMRIOTA_500006
nusG	Transcription antiterminator NusG		CLUSTER_11178, CLUSTER_12202	arCOG01920	NPMRTH1_1400008	NPMRTH2_2550003	NPMRTH3_440004	NPMRTH4_2230007	NPMRTH5_670006	YK1312THETA_1580011	NPMRD1_80034	NPMRD2_2000001		YK1309IOTA_1610034	NPMRIOTA_30080
alba	DNA/RNA-binding protein Alba		CLUSTER_11851, CLUSTER_12953, CLUSTER_17160, CLUSTER_18232, CLUSTER_21405	arCOG01753	NPMRTH1_1730010 NPMRTH1_870001 NPMRTH1_960003	NPMRTH2_450003 NPMRTH2_840006	NPMRTH3_570003 NPMRTH3_810001	NPMRTH4_570013, NPMRTH4_280019	NPMRTH5_980003	YK1312THETA_1570023, YK1312THETA_2100001	NPMRD1_20036, NPMRD1_60012, NPMRD2_250007		NPMRD3_10017	YK1309IOTA_1220007, YK1309IOTA_770007	NPMRIOTA_470001, NPMRIOTA_320012, NPMRIOTA_170014 NPMRIOTA_420001
Translation
eIF-5A	translation initiation factor 5A (eIF-5A)		CLUSTER_16676	arCOG04277	NPMRTH1_300010		NPMRTH3_1350004 NPMRTH3_80012	NPMRTH4_2000002			NPMRD1_130003	NPMRD2_290003	NPMRD3_80001	YK1309IOTA_60019	NPMRIOTA_200001
Rli1	Translation initiation factor RLI1, contains Fe-S and AAA+ ATPase domains		CLUSTER_1156	arCOG00187	NPMRTH1_1030025	NPMRTH2_1870001 NPMRTH2_260001 NPMRTH2_860002	NPMRTH3_2090003 NPMRTH3_3340001	NPMRTH4_1450001 NPMRTH4_970007	NPMRTH5_970002	YK1312THETA_470001	NPMRD1_70036	NPMRD2_350002	NPMRD3_10055 NPMRD3_1040001 NPMRD3_1240001	YK1309IOTA_290002	NPMRIOTA_290007
eIF-2a	translation initiation factor 2, alpha subunit (eIF-2alpha)		CLUSTER_7892	arCOG04107	NPMRTH1_1630013	NPMRTH2_780002	NPMRTH3_560006	NPMRTH4_1940006	NPMRTH5_150009	YK1312THETA_1080002		NPMRD2_1680001	NPMRD3_410002	YK1309IOTA_1140017	NPMRIOTA_40070
aIF-2	translation initiation factor aIF-2		CLUSTER_1317	arCOG01560	NPMRTH1_160015	NPMRTH2_590009		NPMRTH4_1630008		YK1312THETA_1650001, YK1312THETA_2570004	NPMRD1_60050	NPMRD2_30001	NPMRD3_1220001 NPMRD3_1220002 NPMRD3_130006	YK1309IOTA_310035, YK1309IOTA_800001	NPMRIOTA_90035
eIF-1a1	translation initiation factor 1a (IF-1)		CLUSTER_14369	arCOG01179	NPMRTH1_1430023	NPMRTH2_370007	NPMRTH3_390006	NPMRTH4_1970003	NPMRTH5_1570002	YK1312THETA_2080013	NPMRD1_280002 NPMRD1_310028 NPMRD1_50038	NPMRD2_820003		YK1309IOTA_790043	NPMRIOTA_110036
	translation initiation factor SUI1		CLUSTER_21522	arCOG04223	NPMRTH1_1740007	NPMRTH2_490025	NPMRTH3_360006		NPMRTH5_1170002	YK1312THETA_1490006	NPMRD1_20011	NPMRD2_660002		YK1309IOTA_250010	NPMRIOTA_70024
eIF-5/eIF-2B	translation initiation factor 2, beta subunit		CLUSTER_15669	arCOG01640	NPMRTH1_1430025	NPMRTH2_370005	NPMRTH3_390004	NPMRTH4_1220006 NPMRTH4_1970001	NPMRTH5_1570004	YK1312THETA_2080015	NPMRD1_50036 NPMRD1_790002			YK1309IOTA_790041	NPMRIOTA_110034
	Translation initiation factor 2B subunit, eIF-2B alpha/beta/delta family		CLUSTER_16818	arCOG01127	NPMRTH1_340003 NPMRTH1_70003	NPMRTH2_1420003	NPMRTH3_40002	NPMRTH4_1670003	NPMRTH5_250005	YK1312THETA_40002	NPMRD1_120020	NPMRD2_690003	NPMRD3_20031	YK1309IOTA_380007	NPMRIOTA_250018
eIF-2g	translation initiation factor 2, subunit gamma		CLUSTER_1734	arCOG01563	NPMRTH1_1630018	NPMRTH2_2190002	NPMRTH3_700004	NPMRTH4_1720001 NPMRTH4_1940001	NPMRTH5_640003	YK1312THETA_2490005	NPMRD1_30013	NPMRD2_650003	NPMRD3_410007	YK1309IOTA_1140022	NPMRIOTA_40075
eIF-6	translation initiation factor IF-6		CLUSTER_9713	arCOG04176	NPMRTH1_160030			NPMRTH4_940007	NPMRTH5_1650002	YK1312THETA_2130002	NPMRD1_60032	NPMRD2_700003		YK1309IOTA_310039	NPMRIOTA_90039
aEF-2 (fusA)	translation elongation factor 2		CLUSTER_672	arCOG01559	NPMRTH1_1000001 NPMRTH1_1420010 NPMRTH1_380009	NPMRTH2_1330015	NPMRTH3_1460003 NPMRTH3_2240001 NPMRTH3_4530001	NPMRTH4_1920016		YK1312THETA_2170003	NPMRD1_300020		NPMRD3_160019	YK1309IOTA_1290006	NPMRIOTA_280006
(epmB)	lysine 2,3-aminomutase	5.4.3.2	CLUSTER_2137	arCOG03246	NPMRTH1_350008	NPMRTH2_1280009	NPMRTH3_2070003, NPMRTH3_4710001	NPMRTH4_900002		YK1312THETA_2820001, YK1312THETA_720001	NPMRD1_160004	NPMRD2_2290001	NPMRD3_30047	YK1309IOTA_440002	NPMRIOTA_10039
ef1b	translation elongation factor EF-1 beta		CLUSTER_13423	arCOG01988	NPMRTH1_650004	NPMRTH2_730025		NPMRTH4_1290002	NPMRTH5_330005	YK1312THETA_2260002	NPMRD1_110004	NPMRD2_200004	NPMRD3_100010	YK1309IOTA_200016	NPMRIOTA_130028
ef1a	Translation elongation factor EF-1 alpha, GTPase		CLUSTER_2742	arCOG01561	NPMRTH1_270019 NPMRTH1_270029	NPMRTH2_1700001 NPMRTH2_750005	NPMRTH3_120010 NPMRTH3_4070002	NPMRTH4_1980007	NPMRTH5_80003	YK1312THETA_70016	NPMRD1_490002	NPMRD2_2390001 NPMRD2_390003	NPMRD3_300008 NPMRD3_890002	YK1309IOTA_390013	NPMRIOTA_20037
aRF1 (prf)	peptide chain release factor 1		CLUSTER_2730/CLUSTER_5127	arCOG01742	NPMRTH1_1170004 NPMRTH1_1550030 NPMRTH1_30004 NPMRTH1_510006	NPMRTH2_1010006 NPMRTH2_1790001 NPMRTH2_70002	NPMRTH3_1510002	NPMRTH4_1800004	NPMRTH5_1950001	YK1312THETA_2530009	NPMRD1_210001	NPMRD2_2210001 NPMRD2_2280001	NPMRD3_120018	YK1309IOTA_510016	NPMRIOTA_50044
PelA	Release factor eRF1 (protein pelota homolog)		CLUSTER_4497	arCOG01741	NPMRTH1_1050009	NPMRTH2_1480001 NPMRTH2_1490001	NPMRTH3_2630003 NPMRTH3_4670001	NPMRTH4_1480003	NPMRTH5_10006	YK1312THETA_2870002	NPMRD1_30050	NPMRD2_310008	NPMRD3_40031	YK1309IOTA_260007	NPMRIOTA_40032
Chaperones and heat shock proteins
ths	archaeal thermosome (group II chaperonin)		CLUSTER_1341	arCOG01257	NPMRTH1_130001 NPMRTH1_150002 NPMRTH1_1760003 NPMRTH1_190001 NPMRTH1_570017 NPMRTH1_780037	NPMRTH2_160005 NPMRTH2_1930011 NPMRTH2_1950001 NPMRTH2_2470001	NPMRTH3_100004 NPMRTH3_1380002 NPMRTH3_1380003 NPMRTH3_620001	NPMRTH4_1340010 NPMRTH4_650006	NPMRTH5_110001 NPMRTH5_170007	YK1312THETA_800004, YK1312THETA_970008, YK1312THETA_1240004, YK1312THETA_680012	NPMRD1_10070 NPMRD1_150018 NPMRD1_220009	NPMRD2_2380001 NPMRD2_2560001 NPMRD2_360001 NPMRD2_970002	NPMRD3_1300001 NPMRD3_1300002 NPMRD3_210006 NPMRD3_50023 NPMRD3_50024 NPMRD3_60019	YK1309IOTA_1550001, YK1309IOTA_1560002	NPMRIOTA_10019 NPMRIOTA_60028
hsp20	heat-shock protein Hsp20		CLUSTER_16880	arCOG01832	NPMRTH1_570005	NPMRTH2_1310012				YK1312THETA_2120002	NPMRD1_40014		NPMRD3_270008	YK1309IOTA_860007, YK1309IOTA_1720007, YK1309IOTA_1720008	NPMRIOTA_180011
hsp20	heat-shock protein Hsp20		CLUSTER_14918	arCOG01833	NPMRTH1_780002	NPMRTH2_1490009	NPMRTH3_2250002 NPMRTH3_2760001	NPMRTH4_1280006		YK1312THETA_2190006	NPMRD1_40074			YK1309IOTA_280001	NPMRIOTA_10002
	HSP20-like chaperone		CLUSTER_11787	arCOG01841				NPMRTH4_390011		YK1312THETA_2080008	NPMRD1_50043	NPMRD2_540006		YK1309IOTA_230001, YK1309IOTA_230001	NPMRIOTA_110041
dnaJ	chaperone protein dnaJ (Hsp40)		CLUSTER_14063, CLUSTER_4147, CLUSTER_4542	arCOG02846	NPMRTH1_370004 NPMRTH1_410008 NPMRTH1_980006	NPMRTH2_1590002 NPMRTH2_1830003	NPMRTH3_1630002 NPMRTH3_1970001	NPMRTH4_1920007, NPMRTH4_1760015, NPMRTH4_1700008 NPMRTH4_550004	NPMRTH5_320004 NPMRTH5_990003	YK1312THETA_420001, YK1312THETA_430009, YK1312THETA_670003, YK1312THETA_1270002, YK1312THETA_1670005	NPMRD1_450003, NPMRD1_30038	NPMRD2_430003	NPMRD3_40019	YK1309IOTA_1130009	NPMRIOTA_40046
dnaJ	chaperone protein dnaJ (Hsp40)		CLUSTER_13101, CLUSTER_16618	arCOG02846							NPMRD1_300010		NPMRD3_160008	YK1309IOTA_2260005, YK1309IOTA_1140007	NPMRIOTA_280013, NPMRIOTA_40060
dnaJ	chaperone protein dnaJ (Hsp40)		CLUSTER_9864	arCOG02846	NPMRTH1_1200004	NPMRTH2_320004	NPMRTH3_120001	NPMRTH4_810004						YK1309IOTA_1430008	NPMRIOTA_20027
dnaK	chaperone protein Dnak (Hsp70)		CLUSTER_1013	arCOG02846/arCOG03060	NPMRTH1_370005	NPMRTH2_1590003	NPMRTH3_1630001 NPMRTH3_4350001	NPMRTH4_1700007	NPMRTH5_320003	YK1312THETA_2730001, YK1312THETA_1910001	NPMRD1_30037 NPMRD1_570001	NPMRD2_430002	NPMRD3_40018 NPMRD3_790003 NPMRD3_790004	YK1309IOTA_1130008	NPMRIOTA_40047
grpE	molecular chaperone GrpE		CLUSTER_12203, CLUSTER_11847	arCOG04772	NPMRTH1_370006	NPMRTH2_1590004		NPMRTH4_1700006	NPMRTH5_320002	YK1312THETA_1910002	NPMRD1_30036 NPMRD1_570002	NPMRD2_430001	NPMRD3_790002, NPMRD3_40017	YK1309IOTA_1130007	NPMRIOTA_40048
	prefoldin subunit alpha		CLUSTER_15329	arCOG01341	NPMRTH1_1120005	NPMRTH2_1070003	NPMRTH3_3630001 NPMRTH3_740001	NPMRTH4_1070001 NPMRTH4_1810004	NPMRTH5_280002	YK1312THETA_20002	NPMRD1_80025	NPMRD2_1070002	NPMRD3_470002	YK1309IOTA_1610025	NPMRIOTA_30071
	prefoldin subunit beta		CLUSTER_15403, CLUSTER_17771	arCOG01342	NPMRTH1_700001 NPMRTH1_810001	NPMRTH2_170007	NPMRTH3_1010005	NPMRTH4_1490002	NPMRTH5_30001		NPMRD1_340008	NPMRD2_10010			NPMRIOTA_30031
PpiB	Peptidylprolyl isomerase		CLUSTER_11051, CLUSTER_13558, CLUSTER_13558, CLUSTER_14547, CLUSTER_3713	arCOG04767	NPMRTH1_1450009, NPMRTH1_50013, NPMRTH1_1350005	NPMRTH2_1670013	NPMRTH3_910002	NPMRTH4_700002, NPMRTH4_870003, NPMRTH4_1320004		YK1312THETA_110002, YK1312THETA_840002, YK1312THETA_1940006, YK1312THETA_2360001	NPMRD1_40045, NPMRD1_170001		NPMRD3_1140004	YK1309IOTA_1140019, YK1309IOTA_50011, YK1309IOTA_880008, YK1309IOTA_1730011, YK1309IOTA_2240001	NPMRIOTA_50073, NPMRIOTA_120029, NPMRIOTA_50073, NPMRIOTA_600002
SlpA	putative FKBP-type peptidyl-prolyl cis-trans isomerase		CLUSTER_7640	arCOG00980	NPMRTH1_120036	NPMRTH2_1670004	NPMRTH3_2360002		NPMRTH5_240002	YK1312THETA_1130003	NPMRD1_40034	NPMRD2_210001	NPMRD3_90008	YK1309IOTA_1190002	NPMRIOTA_120040
SurA	putative PpiC-type peptidyl-prolyl cis-trans isomerase		CLUSTER_21697	arCOG07441	NPMRTH1_1510004	NPMRTH2_2840004	NPMRTH3_350003	NPMRTH4_770002	NPMRTH5_430004	YK1312THETA_2100007				YK1309IOTA_1070006	NPMRIOTA_170021
	putative peptidyl-prolyl cis-trans isomerase		CLUSTER_1436	arCOG04767			NPMRTH3_950004	NPMRTH4_1930006					NPMRD3_60034
UspA	Nucleotide-binding protein, UspA family		CLUSTER_17948, CLUSTER_15754, CLUSTER_15818, CLUSTER_15915, CLUSTER_16121, CLUSTER_16502	arCOG02053, arCOG00451, arCOG00449	NPMRTH1_1190004, NPMRTH1_1190010 NPMRTH1_1190020 NPMRTH1_570022 NPMRTH1_1190018, NPMRTH1_1190005 NPMRTH1_570019, NPMRTH1_570018		NPMRTH3_30005				NPMRD1_110033 NPMRD1_380005, NPMRD1_220008		NPMRD3_120020,	YK1309IOTA_1970005, YK1309IOTA_1700007, YK1309IOTA_1970007, YK1309IOTA_1040003
HflX	GTP-binding protein protease modulator		CLUSTER_3659	arCOG00353	NPMRTH1_1110003	NPMRTH2_1210017 NPMRTH2_2070003	NPMRTH3_50012 NPMRTH3_50013	NPMRTH4_460005	NPMRTH5_140005	YK1312THETA_530001, YK1312THETA_370007	NPMRD1_10040	NPMRD2_110008	NPMRD3_150026	YK1309IOTA_160017	NPMRIOTA_60047
Pcmt	Protein-L-isoaspartate carboxylmethyltransferase		CLUSTER_8312, CLUSTER_36133	arCOG00976	NPMRTH1_1190019		NPMRTH3_1330004							YK1309IOTA_890002
Topoisomerases
topoI	DNA topoisomerase IB		CLUSTER_1439	arCOG08649	NPMRTH1_480013	NPMRTH2_2220007	NPMRTH3_3920001	NPMRTH4_450002	NPMRTH5_1540001		NPMRD1_410003	NPMRD2_760002		YK1309IOTA_1850003	NPMRIOTA_100041
top6A (Nvie)	DNA topoisomerase VI, subunit A		CLUSTER_1765	arCOG04143	NPMRTH1_1430019	NPMRTH2_370011	NPMRTH3_3020002	NPMRTH4_390012	NPMRTH5_1210002	YK1312THETA_2080009	NPMRD1_50042	NPMRD2_540007		YK1309IOTA_1540001	NPMRIOTA_110040
top6B (Nvie)	Type 2 DNA topoisomerase VI, subunit B		CLUSTER_995	arCOG01165	NPMRTH1_1430020	NPMRTH2_370010	NPMRTH3_3020001 NPMRTH3_390009	NPMRTH4_1970006	NPMRTH5_1300001	YK1312THETA_2080010	NPMRD1_50041	NPMRD2_1240003 NPMRD2_1950001		YK1309IOTA_790046, YK1309IOTA_1540002	NPMRIOTA_110039
	ssDNA-binding Zn-finger and Zn-ribbon domains of topoisomerase 1		CLUSTER_15276, CLUSTER_15625	arCOG10412		NPMRTH2_1960005		NPMRTH4_1680004		YK1312THETA_1850006	NPMRD1_10005	NPMRD2_40008	NPMRD3_250007	YK1309IOTA_410002	NPMRIOTA_80028
Histones
	Archaeal histone H3/H4		CLUSTER_23612	arCOG02144	NPMRTH1_1210014	NPMRTH2_410012	NPMRTH3_60018	NPMRTH4_160015		YK1312THETA_1010002	NPMRD1_50016		NPMRD3_460002	YK1309IOTA_790021	NPMRIOTA_110015
UVR-operon
uvrC	excinuclease ABC, C subunit		CLUSTER_1603	arCOG04753						YK1312THETA_1620001, Theta_Pac2_c_000000819686_1	NPMRD1_330014		NPMRD3_170004 NPMRD3_370004
uvrA	excinuclease ABC, A subunit		CLUSTER_314	arCOG04694						YK1312THETA_2840002	NPMRD1_330013	NPMRD2_460001	NPMRD3_170003 NPMRD3_370003
uvrB	excinuclease ABC, B subunit		CLUSTER_978	arCOG04748							NPMRD1_330012	NPMRD2_460002	NPMRD3_170002 NPMRD3_370002
NreA	DNA repair protein NreA		CLUSTER_3234	arCOG04269	NPMRTH1_360015	NPMRTH2_2380005	NPMRTH3_1480002		NPMRTH5_2370001	YK1312THETA_1570016	NPMRD1_20032			YK1309IOTA_2220006, YK1309IOTA_2020001	NPMRIOTA_70006
DNA repair polymerases
dbh1	DNA polymerase IV (family Y - translesion synthesis)		CLUSTER_4027, CLUSTER_12941	arCOG04582	NPMRTH1_360024		NPMRTH3_810003			YK1312THETA_1570021	NPMRD1_20034	NPMRD2_1510001		YK1309IOTA_1220009	NPMRIOTA_70003
Homologous Recombination / DSBR
radB	DNA repair and recombination protein RadB homolog		CLUSTER_11079	arCOG00417	NPMRTH1_1630003	NPMRTH2_460006	NPMRTH3_2140003	NPMRTH4_520003	NPMRTH5_2650002	YK1312THETA_1910009	NPMRD1_30028	NPMRD2_890001	NPMRD3_40008	YK1309IOTA_1140003	NPMRIOTA_40056
radB	DNA repair and recombination protein RadB homolog		CLUSTER_11645	arCOG08028	NPMRTH1_980008	NPMRTH2_1360010	NPMRTH3_270009	NPMRTH4_1760013	NPMRTH5_990001	YK1312THETA_1670002	NPMRD1_40066		NPMRD3_190004		NPMRIOTA_120004
radA	DNA repair and recombination protein RadA		CLUSTER_3903	arCOG00415	NPMRTH1_80019	NPMRTH2_250020	NPMRTH3_1230001 NPMRTH3_2440001	NPMRTH4_1530008	NPMRTH5_100005	YK1312THETA_2740003	NPMRD1_50064			YK1309IOTA_660002	NPMRIOTA_100011
hjc	putative Holliday junction resolvase		CLUSTER_12149	arCOG00919	NPMRTH1_220028	NPMRTH2_2120009	NPMRTH3_3030002	NPMRTH4_2240008		YK1312THETA_1720020	NPMRD1_200021			YK1309IOTA_1330004	NPMRIOTA_370007
hjc	Predicted endonuclease related to archaeal Holliday junction resolvase		CLUSTER_10688	arCOG03727	NPMRTH1_1740003	NPMRTH2_2440002	NPMRTH3_2010003		NPMRTH5_540003	YK1312THETA_950001, YK1312THETA_1990001	NPMRD1_20015			YK1309IOTA_250014	NPMRIOTA_70020
rad50	putative DNA double-strand break repair Rad50 ATPase		CLUSTER_10996 CLUSTER_11050, CLUSTER_130, CLUSTER_14607	arCOG00368, PF02463, PF13476	NPMRTH1_870007	NPMRTH2_1390002,	NPMRTH3_1520001,	NPMRTH4_610010	NPMRTH5_1360001	YK1312THETA_1680001	NPMRD1_290004, NPMRD1_40008 NPMRD1_370011 NPMRD1_20070,	NPMRD2_1130002,	NPMRD3_160022 NPMRD3_160024 NPMRD3_290005		NPMRIOTA_130007
mre11	putative DNA double-strand break repair protein Mre11		CLUSTER_3578	arCOG00397, COG0420, pfam00149	NPMRTH1_750002	NPMRTH2_1880001 NPMRTH2_2930002	NPMRTH3_1750002	NPMRTH4_1360003	NPMRTH5_2390001 NPMRTH5_2390002	YK1312THETA_440006	NPMRD1_110026			YK1309IOTA_1060006	NPMRIOTA_130008
herA	putative HerA helicase		CLUSTER_1763	arCOG00280	NPMRTH1_750003	NPMRTH2_1880002	NPMRTH3_1750003	NPMRTH4_1360002	NPMRTH2_2700001	YK1312THETA_1700001	NPMRD1_110025			YK1309IOTA_1060005	NPMRIOTA_130009
nurA	putative NurA nuclease		CLUSTER_7181	PF09376 (NurA domain), arCOG00367	NPMRTH1_750004	NPMRTH2_1880003	NPMRTH3_4470002	NPMRTH4_1360001	OATZ078_v1_240003	YK1312THETA_180002	NPMRD1_110024			YK1309IOTA_1060004	NPMRIOTA_130010
Hel308 (Hjm)	putative ATP-dependent DNA helicase Hel308		CLUSTER_721	arCOG00553	NPMRTH1_1470003	NPMRTH2_2520006	NPMRTH3_2650001 NPMRTH3_3420001, NPMRTH3_5220001	NPMRTH4_940001	NPMRTH5_130007	YK1312THETA_2900008, YK1312THETA_1530002	NPMRD1_60027	NPMRD2_220002	NPMRD3_10004	YK1309IOTA_310044	NPMRIOTA_320002
	putative DHH superfamily phosphohydrolase/exonuclease, RecJ-like		CLUSTER_4157	arCOG0042	NPMRTH1_1150010	NPMRTH2_1350004	NPMRTH3_450003	NPMRTH4_90002	NPMRTH5_2660001	YK1312THETA_1830004	NPMRD1_170028 NPMRD1_330001	NPMRD2_2030001	NPMRD3_580002	YK1309IOTA_1080003	NPMRIOTA_330013
	Hef/FANCM/Mph1-like helicase		CLUSTER_1470, CLUSTER_586	arCOG00872	NPMRTH1_1510003	NPMRTH2_2840003	NPMRTH3_350004	NPMRTH4_770001	NPMRTH5_430003	YK1312THETA_2660001, YK1312THETA_2660001				YK1309IOTA_1070005	NPMRIOTA_170022
	ERCC4-type nuclease, XPF/Rad1/Mus81 nuclease domain		CLUSTER_9259	arCOG04206	NPMRTH1_700002	NPMRTH2_170006	NPMRTH3_1010004	NPMRTH4_1490001	NPMRTH5_30002	YK1312THETA_2860001	NPMRD1_340007	NPMRD2_10009		YK1309IOTA_310044	NPMRIOTA_30030
Base Excision Repair
udg	uracil DNA glycosylase family 4		CLUSTER_4895, CLUSTER_10566	arCOG00905	NPMRTH1_270001, NPMRTH1_270001	NPMRTH2_2430002	NPMRTH3_790004	NPMRTH4_170008,	NPMRTH5_1430001	YK1312THETA_460003				YK1309IOTA_1870003	NPMRIOTA_220004
udg	uracil DNA glycosylase family 5		CLUSTER_9330	arCOG00905	NPMRTH1_1550009		NPMRTH3_820005	NPMRTH4_400001		YK1312THETA_1920003	NPMRD1_270014		NPMRD3_1190001 NPMRD3_30005 NPMRD3_740004
	uracil-DNA glycosylase family 4			PF03167, COG1573						#N/A				#N/A
mpg	Methylpurine/alkyladenine-DNA glycosylase		CLUSTER_4895, CLUSTER_12159 (in NS/NT)	arCOG04295	NPMRTH1_230013 NPMRTH1_230014	NPMRTH2_2430001	NPMRTH3_110001,NPMRTH3_3740002 NPMRTH3_790005	NPMRTH4_170008		YK1312THETA_460004				YK1309IOTA_1870002	NPMRIOTA_220003
AlkA	DNA-3-methyladenine glycosylase 1 (HhH superfamily)		CLUSTER_12235	arCOG00464	NPMRTH1_1370002	NPMRTH2_1930002	NPMRTH3_5130001				NPMRD1_150010 NPMRD1_620002	NPMRD2_1560001	NPMRD3_60011 NPMRD3_820002
ogg1	8-oxoguanine DNA glycosylase (HhH superfamily)		CLUSTER_7546	arCOG00464, PF07934	NPMRTH1_1760005	NPMRTH2_160007	NPMRTH3_620003	NPMRTH4_930006	NPMRTH5_60014, NPMRTH5_60015	YK1312THETA_680010				YK1309IOTA_1520002	NPMRIOTA_380003
nth	putative endonuclease III / AP lyase		arCOG00459	arCOG00459	NPMRTH1_490023	NPMRTH2_970002	NPMRTH3_500006	NPMRTH4_1500006	NPMRTH5_1820001	YK1312THETA_1330006	NPMRD1_270019		NPMRD3_30018	YK1309IOTA_1480018	NPMRIOTA_10073
nfo/endoIV	putative endonuclease IV/apurinic/apyrimidinic lyase		CLUSTER_7547	arCOG01894	NPMRTH1_1630029 NPMRTH1_350001	NPMRTH2_2080002	NPMRTH3_290005	NPMRTH4_2050005 NPMRTH4_830001	NPMRTH5_1230001	YK1312THETA_620001	NPMRD1_30003	NPMRD2_800002		YK1309IOTA_1480004, YK1309IOTA_1580002	NPMRIOTA_10087
nfi/EndoV	endonuclease V		CLUSTER_10373	arCOG00929	NPMRTH1_1260002		NPMRTH3_2560002 NPMRTH3_570005	NPMRTH4_570011	NPMRTH5_380009 NPMRTH5_980001	YK1312THETA_1320002			NPMRD3_170005	YK1309IOTA_2140008	NPMRIOTA_270010
	Endonuclease V homolog		CLUSTER_12566	arCOG00928	NPMRTH1_360005	NPMRTH2_1720018 NPMRTH2_770008			NPMRTH5_1140003	YK1312THETA_1570006	NPMRD1_20022	NPMRD2_1660003		YK1309IOTA_250018	NPMRIOTA_70015

## Sheet: 4.Transporters
Gene	Annotation	TCDB class	Clusters	arCOG	NPMR_NP_theta_1 (99.5%)	NPMR_NP_theta_2 (93.6%)	NPMR_NP_theta_3 (83.5%)	NPMR_NP_theta_4 (76.2%)	NPMR_NP_theta_5 (75%)	YK1312_12N_NP_theta (88.8%)	NPMR_NP_delta_1 (86.2%)	NPMR_NP_delta_2 (67.88%)	NPMR_NP_delta_3 (66.3%)	YK1309_1N_NP_iota (96.6%)	NPMR_NP_iota_1 (98.5%)	notes
	Glycerol uptake facilitator or related permease (Major Intrinsic Protein Family)	1.A.8 Major Intrinsic Protein (MIP) Family - 1.A.8.12.8 Auaporin	CLUSTER_6905, CLUSTER_16877	arCOG04431	NPMRTH1_40007		NPMRTH3_2200001	NPMRTH4_1150001			NPMRD1_450004	NPMRD2_1020001		YK1309IOTA_1930003	NPMRIOTA_120001
	Glycerol uptake facilitator or related permease (Major Intrinsic Protein Family)	1.A.8 Major Intrinsic Protein (MIP) Family - 1.A.8.12.8 Auaporin	CLUSTER_9753	arCOG04431	NPMRTH1_840004	NPMRTH2_210004			NPMRTH5_20003
	Ammonia permease	1.A.11 (Amt). Prob all high affinity, except the partial genes	CLUSTER_1621	arCOG04397	NPMRTH1_120010	NPMRTH2_1310002	NPMRTH3_830002	NPMRTH4_2310001	NPMRTH5_900003	YK1312THETA_2040002	NPMRD1_40001 NPMRD1_660001	NPMRD2_620002	NPMRD3_620002 NPMRD3_760001	YK1309IOTA_1740012	NPMRIOTA_180001 NPMRIOTA_430006
	Small-conductance mechanosensitive channel	1.A.23. Small Conductance Mechanosensitive Ion Channel (MscS) Family	CLUSTER_1376	arCOG01568	NPMRTH1_1100002 NPMRTH1_350009, NPMRD2_660004	NPMRTH2_1280011 NPMRTH2_850001		NPMRTH4_2190001		YK1312THETA_2110004, YK1312THETA_2820002	NPMRD1_160003	NPMRD2_660004	NPMRD3_30049	YK1309IOTA_440003	NPMRIOTA_10038
	CorA Mg2+ and Co2+ transporter	1.A.35. CorA Metal Ion Transporter (MIT) Family	CLUSTER_5919	arCOG02265	NPMRTH1_610019	NPMRTH2_2050001	NPMRTH3_140005 NPMRTH3_140006	NPMRTH4_2100003 NPMRTH4_440001	NPMRTH5_60001	YK1312THETA_360003		NPMRD2_230005	NPMRD3_110015	YK1309IOTA_460012	NPMRIOTA_390010
	HlyC/CorC family transporter	1.A.112. The Cyclin M Mg2+ Exporter (CNNM) Family	CLUSTER_3528	arCOG00626	NPMRTH1_220023	NPMRTH2_2120004	NPMRTH3_610002 NPMRTH3_610003		NPMRTH5_570002		NPMRD1_200015				NPMRIOTA_370003
	MFS family permease	2.A.1.Major Facilitator Superfamily (MFS) (2.A.1.2: The Drug:H+ Antiporter-1 (12 Spanner) (DHA1) Family)	CLUSTER_3694	arCOG00130	NPMRTH1_460013	NPMRTH2_630002	NPMRTH3_1980001		NPMRTH5_1120001	YK1312THETA_240002	NPMRD1_350007	NPMRD2_590003		YK1309IOTA_70001, YK1309IOTA_1440002	NPMRIOTA_550002
	MFS family permease	2.A.1.Major Facilitator Superfamily (MFS) (2.A.1.2: The Drug:H+ Antiporter-1 (12 Spanner) (DHA1) Family)	CLUSTER_4694	arCOG00130	NPMRTH1_1020010		NPMRTH3_70009		NPMRTH5_440002	YK1312THETA_580011	NPMRD1_140011	NPMRD2_1580001	NPMRD3_590003 NPMRD3_70011	YK1309IOTA_1230012	NPMRIOTA_140022
	putative amino acid transporter	2.A.3 (APC) Amino Acid-Polyamine-Organocation Family (2.A.3.6.1 - Putative cationic amino acid permease)	CLUSTER_558	arCOG00009										YK1309IOTA_250003	NPMRIOTA_70030
	Predicted Co/Zn/Cd cation transporter	2.A.4. (CDF) Cation Diffusion Facilitator Family	CLUSTER_12638, CLUSTER_13143, CLUSTER_6103,CLUSTER_2255	arCOG01474	NPMRTH1_1580015		NPMRTH3_3040002	NPMRTH4_870002	NPMRTH5_830004	YK1312THETA_2770002, YK1312THETA_2770002			NPMRD3_350009
	Predicted divalent heavy-metal cations transporter	2.A.5. Zinc (Zn2+)-Iron (Fe2+) Permease (ZIP) Family	CLUSTER_1473	arCOG00576	NPMRTH1_1130005	OATZ078_v1_1180001	NPMRTH3_2040001 NPMRTH3_3040001	NPMRTH4_870001		YK1312THETA_2770003, YK1312THETA_860002				YK1309IOTA_1250007	NPMRIOTA_510001
	Permease of the drug/metabolite transporter (DMT) superfamily	2.A.7. Drug/Metabolite Transporter (DMT) Superfamily, 2.A.7.3: The 10 TMS Drug/Metabolite Exporter (DME) Family	CLUSTER_6406, CLUSTER_5965	arCOG00273	NPMRTH1_90014									YK1309IOTA_2140014	NPMRIOTA_270004
	putative calcium/cation antiporter family protein	2.A.19. Ca2+:Cation Antiporter (CaCA) Family	CLUSTER_5160	arCOG02881	NPMRTH1_1010007	NPMRTH2_1410003	NPMRTH3_30009	NPMRTH4_710004	NPMRTH5_300005	YK1312THETA_350004	NPMRD1_180012		NPMRD3_120019	YK1309IOTA_1410015	NPMRIOTA_410004
	Phosphate/sulphate permease	2.A.20. Inorganic Phosphate Transporter (PiT) Family	CLUSTER_4758	arCOG02267	NPMRTH1_840003	NPMRTH2_210003	NPMRTH3_200003	NPMRTH4_470012	NPMRTH5_20002	YK1312THETA_1810010	NPMRD1_220011			YK1309IOTA_640010	NPMRIOTA_10048
	urea active transporter, urea/sodium symporter	2.A.21.Solute:Sodium Symporter (SSS) Family	CLUSTER_1902, CLUSTER_609	arCOG01316					NPMRTH5_330001			NPMRD2_1330001	NPMRD3_100006
	putative Sodium:solute symporter family protein	2.A.21.Solute:Sodium Symporter (SSS) Family	CLUSTER_1864	arCOG01319	NPMRTH1_530011		NPMRTH3_1260001			YK1312THETA_730003
NhaP	NhaP-type Na+/H+ and K+/H+ antiporter with a unique C-terminal domain/Cell volume regulation protein A	2.A.36 The Monovalent Cation:Proton Antiporter-1 (CPA1) Family - K+:H+ antiporter NhaP2 (catalyzes K+:H+ and Na+:H+ exchange)	CLUSTER_2241	arCOG01962	NPMRTH1_350005	NPMRTH2_1280006		NPMRTH4_790001			NPMRD1_160009	NPMRD2_1630001	NPMRD3_30044	YK1309IOTA_640001	NPMRIOTA_10040
KefB	Kef-type K+ transport system, membrane component fused TrkA K+ transport system	2.A.37. Monovalent Cation:Proton Antiporter-2 (CPA2) Family (2.A.37.2 of Na+(Li+):H+ antiporters.)	CLUSTER_2735	arCOG01955	NPMRTH1_250007	NPMRTH2_2740002	NPMRTH3_1390001 NPMRTH3_4650001	NPMRTH4_780018	NPMRTH5_30010	YK1312THETA_2160002	NPMRD1_400011 NPMRD1_780001 NPMRD1_780002	NPMRD2_1800001 NPMRD2_1800002		YK1309IOTA_400008	NPMRIOTA_30021
	Kef-type K+ transport system, membrane component	2.A.37. Monovalent Cation:Proton Antiporter-2 (CPA2) Family, putative Na+(Li+)/H+ antiporter	CLUSTER_2832, CLUSTER_3542	arCOG01953, arCOG01956	NPMRTH1_270033 NPMRTH1_570021 NPMRTH1_1380001		NPMRTH3_4720001 NPMRTH3_5020001			YK1312THETA_1670004	NPMRD1_180008		NPMRD3_120012		NPMRIOTA_30021
	Trk-type K+ transport system, membrane component	2.A.38 The K+ Transporter (Trk) Family	CLUSTER_1259	arCOG04145	NPMRTH1_1420004	NPMRTH2_1330008	NPMRTH3_1060001 NPMRTH3_4440002	NPMRTH4_1350007	NPMRTH5_530004	YK1312THETA_1930002	NPMRD1_20003
	Na+/H+ antiporter NhaD or related arsenite permease	2.A.45 The Arsenite-Antimonite (ArsB) Efflux Family	CLUSTER_2535	arCOG00238	NPMRTH1_1010003	NPMRTH2_2000004	NPMRTH3_1050003		NPMRTH5_740004					YK1309IOTA_360002	NPMRIOTA_410008
	Mn2+ and Fe2+ transporter of the NRAMP family	2.A.55 The Metal Ion (Mn2+-iron) Transporter (Nramp) Family	CLUSTER_3426	arCOG04531	NPMRTH1_410003	NPMRTH2_2940003	NPMRTH3_1780001				NPMRD1_300004	NPMRD2_2010001	NPMRD3_160003	YK1309IOTA_1240001	NPMRIOTA_340002
	Arsenical resistance family protein	2.A.59.Arsenical Resistance-3 (ACR3) Family		arCOG02191
	lysine exporter protein LysE/YggA	2.A.76. (RhtB)Resistence to Homoserine/ Threonine (RhtB) Family	CLUSTER_10746	arCOG01947	NPMRTH1_870002		NPMRTH3_3980001			YK1312THETA_1550003	NPMRD1_20038			YK1309IOTA_1220005	NPMRIOTA_470003
	Na+-dependent bicarbonate transporter superfamily	2.A.83: The Na+-dependent Bicarbonate Transporter (SBT) Family	CLUSTER_5075	arCOG11287
	Predicted Fe2+/Mn2+ transporter, VIT1/CCC1 family	2.A.89 The Vacuolar Iron Transporter (VIT) Family	CLUSTER_10228	arCOG01096								NPMRD2_480002 NPMRD2_480003	NPMRD3_220008	YK1309IOTA_1250001	NPMRIOTA_540002
	Predicted Fe2+/Mn2+ transporter, VIT1/CCC1 family	2.A.89. Vacuolar Iron Transporter (VIT) Family		arCOG01096
	Sulfite exporter, TauE/SafE family	2.A.102. Putative 4-Toluene Sulfonate Uptake Permease (TSUP) Family	CLUSTER_9398	arCOG02050	NPMRTH1_270010	NPMRTH2_2460002	NPMRTH3_3550001	NPMRTH4_170002	NPMRTH5_80012	YK1312THETA_270004			NPMRD3_330004	YK1309IOTA_390001	NPMRIOTA_20048
	high-affinity nickel-transporter	2.A.113 The Nickel/cobalt Transporter (NicO) Family	CLUSTER_9022	arCOG10578	NPMRTH1_530007	NPMRTH2_130002	NPMRTH3_300006,	NPMRTH4_1100006				NPMRD2_930001
	putative MtN3 (Sweet) Family transporter	2.A.123 The Sweet; PQ-loop; Saliva; MtN3 (Sweet) Family	CLUSTER_20092, CLUSTER_22802	arCOG05022	NPMRTH1_590002	NPMRTH2_2830002	NPMRTH3_680002	NPMRTH4_600003	NPMRTH5_500002	YK1312THETA_490005	NPMRD1_100003	NPMRD2_680001
	ABC-type branched-chain amino acid transport system, permease component	3.A.1.4: The Hydrophobic Amino Acid Uptake Transporter (HAAT) Family; Leucine; leucine/isoleucine/valine porter (also transports phenylalanine and tyrosine; Koyanagi et al., 2004)	CLUSTER_5106	arCOG01273	NPMRTH1_870008	NPMRTH2_1390001,NPMRTH2_1800002	NPMRTH3_3300001	NPMRTH4_1840001	NPMRTH5_1940002	YK1312THETA_60001			NPMRD3_20005
	Branched-chain amino acid ABC-type transport system, permease component	3.A.1.4: The Hydrophobic Amino Acid Uptake Transporter (HAAT) Family	CLUSTER_7102	arCOG01269	NPMRTH1_870009	NPMRTH2_1800003				YK1312THETA_660008			NPMRD3_20004	YK1309IOTA_540001
	ABC-type branched-chain amino acid transport system, periplasmic component	3.A.1.4: The Hydrophobic Amino Acid Uptake Transporter (HAAT) Family, periplasmic component	CLUSTER_3341, CLUSTER_5810, CLUSTER_13005	arCOG01021	NPMRTH1_870016	NPMRTH2_1840003		NPMRTH4_2060004		YK1312THETA_660005		NPMRD2_290002	NPMRD3_1000001 NPMRD3_1350001 NPMRD3_20001	YK1309IOTA_910001	NPMRIOTA_450001
	ABC-type branched-chain amino acid transport system, ATPase component	3.A.1.4: The Hydrophobic Amino Acid Uptake Transporter (HAAT) Family	CLUSTER_10107, CLUSTER_9779	arCOG00924, arCOG00925	NPMRTH1_870011, NPMRTH1_870010	NPMRTH2_1800005, NPMRTH2_1800004				YK1312THETA_660006, YK1312THETA_660007			NPMRD3_1000002 NPMRD3_20002, NPMRD3_20003	YK1309IOTA_540002
	ABC-type dipeptide/oligopeptide/nickel transport system, permease component	3.A.1.5. The Peptide/Opine/Nickel Uptake Transporter (PepT) Family	CLUSTER_4060	arCOG00751	NPMRTH1_1560011 NPMRTH1_1710006	NPMRTH2_1030002	NPMRTH3_2370001,NPMRTH3_4320002	NPMRTH4_1410001		YK1312THETA_1410008	NPMRD1_430002			YK1309IOTA_910004	NPMRIOTA_450004
	ABC-type dipeptide/oligopeptide/nickel transport system, permease component	3.A.1.5. The Peptide/Opine/Nickel Uptake Transporter (PepT) Family	CLUSTER_2318	arCOG00749	NPMRTH1_1560010	NPMRTH2_1030003	NPMRTH3_2370002 NPMRTH3_3350003 NPMRTH3_3860001			YK1312THETA_340002	NPMRD1_430003	NPMRD2_2130001			NPMRIOTA_450005
	ABC-type dipeptide/oligopeptide/nickel transport system, ATPase component	3.A.1.5. The Peptide/Opine/Nickel Uptake Transporter (PepT) Family	CLUSTER_4780	arCOG00181	NPMRTH1_230008 NPMRTH1_420016	NPMRTH2_800002	NPMRTH3_110006	NPMRTH4_1130004	NPMRTH5_2150001	YK1312THETA_330004	NPMRD1_170003 NPMRD1_500002 NPMRD1_580001				NPMRIOTA_220001 NPMRIOTA_230001
AppF	ABC-type oligopeptide transport system, ATPase component	ABC-type oligopeptide transport system- ATPase component	CLUSTER_5581	arCOG00184		NPMRTH2_1840002	NPMRTH3_1430002		NPMRTH5_1760001	YK1312THETA_1680004	NPMRD1_20043			YK1309IOTA_1300008	NPMRIOTA_20076
	Extracellular solute-binding protein with Ig-fold domain	3.A.1.5. The Peptide/Opine/Nickel Uptake Transporter (PepT) Family, substrate-binding	CLUSTER_244	arCOG01672	NPMRTH1_1740002	NPMRTH2_2440003	NPMRTH3_2010001, NPMRTH3_1070001 NPMRTH3_3680001	NPMRTH4_120001	NPMRTH5_540001		NPMRD1_20016 NPMRD1_810001	NPMRD2_1110001	Theta_Pac2_c_000000398874_3	YK1309IOTA_250015	NPMRIOTA_70019
PhnE	ABC-type phosphate/phosphonate transport system, permease component	3.A.1.9: The Phosphonate Uptake Transporter (PhnT) Family	CLUSTER_9064	arCOG00173	NPMRTH1_920002	NPMRTH2_890002	NPMRTH3_490002	NPMRTH4_1800012	NPMRTH5_1250001	YK1312THETA_2530017	NPMRD1_90036			YK1309IOTA_510008	NPMRIOTA_50036
phnD	ABC-type phosphate/phosphonate transport system- periplasmic component	ABC-type phosphate/phosphonate transport system, periplasmic component	CLUSTER_5148	arCOG01805	NPMRTH1_30010	NPMRTH2_890004	NPMRTH3_600007	NPMRTH4_1800010	NPMRTH1_30010 NPMRTH2_890004	YK1312THETA_2530015	NPMRD1_90038			YK1309IOTA_510010	NPMRIOTA_50038
	ABC-type phosphate/phosphonate transport system- ATPase component	ABC-type phosphate/phosphonate transport system, ATPase component	CLUSTER_8205	arCOG00206	NPMRTH1_920001	NPMRTH2_890003	NPMRTH3_490001 NPMRTH3_600008	NPMRTH4_1800011	NPMRTH5_1250002	YK1312THETA_2530016	NPMRD1_90037	NPMRD2_2420001		YK1309IOTA_510009	NPMRIOTA_50037
	ABC-type Fe3+-hydroxamate transport system, periplasmic component	3.A.1.14 The Iron Chelate Uptake Transporter (FeCT) Family	CLUSTER_5049	arCOG04233	NPMRTH1_360014	NPMRTH2_2380004	NPMRTH3_1480001			YK1312THETA_1570015	NPMRD1_20031	NPMRD2_1480001			NPMRIOTA_100029	Similar to 3.A.1.13, The Vitamin B12 Uptake Transporter (B12T) Family
	ABC-type metal ion transport system, periplasmic component	3.A.1.15. The Manganese/Zinc/Iron Chelate Uptake Transporter (MZT) Family substrate binding, Zinc	CLUSTER_5822	arCOG01005	NPMRTH1_900006		NPMRTH3_2260003	NPMRTH4_1390003	NPMRTH5_930001 NPMRTH5_960001	YK1312THETA_1280001	NPMRD1_230017		NPMRD3_380003	YK1309IOTA_1680003	NPMRIOTA_80019
	ABC-type Mn2+/Zn2+ transport system, permease component	3.A.1.15. The Manganese/Zinc/Iron Chelate Uptake Transporter (MZT) Family, permease	CLUSTER_8058	arCOG01006	NPMRTH1_900008	NPMRTH2_340002	NPMRTH3_2260001 NPMRTH3_3560001	NPMRTH4_1390005	NPMRTH5_960003	YK1312THETA_1280003	NPMRD1_230019		NPMRD3_380001	YK1309IOTA_1680001	NPMRIOTA_80021
	ABC-type Mn/Zn transport system- ATPase component	3.A.1.15. ABC-type Mn/Zn transport system, ATPase component	CLUSTER_9367	arCOG00201	NPMRTH1_900007	NPMRTH2_340001	NPMRTH3_2260002	NPMRTH4_1390004	NPMRTH5_960002	YK1312THETA_1280002	NPMRD1_230018		NPMRD3_380002	YK1309IOTA_1680002	NPMRIOTA_80020
	ABC-type nitrate/sulfonate/bicarbonate transport system, permease component	3.A.1.17. (TauT)The Taurine Uptake Transporter, permease	CLUSTER_7121	arCOG00169	NPMRTH1_1020009	NPMRTH2_2360003	NPMRTH3_70008	NPMRTH4_1120010	NPMRTH5_440001	YK1312THETA_580012	NPMRD1_140012		NPMRD3_590002 NPMRD3_70013	YK1309IOTA_1230013	NPMRIOTA_140021
	ABC-type nitrate/sulfonate/bicarbonate transport system, periplasmic component	3.A.1.17. (TauT)The Taurine Uptake Transporter, substrate-binding	CLUSTER_3843, CLUSTER_5974	arCOG01803	NPMRTH1_1020007	NPMRTH2_2360001	NPMRTH3_70006	NPMRTH4_1120008		YK1312THETA_580014	NPMRD1_140014		NPMRD3_70015	YK1309IOTA_900001, YK1309IOTA_990006	NPMRIOTA_140019
	ABC-type nitrate/sulfonate/bicarbonate transport system, ATPase component	3.A.1.17. (TauT)The Taurine Uptake Transporter, substrate-binding	CLUSTER_6605	arCOG00193	NPMRTH1_1020008	NPMRTH2_2360002	NPMRTH3_70007	NPMRTH4_1120009		YK1312THETA_580013	NPMRD1_140013		NPMRD3_590001 NPMRD3_70014	YK1309IOTA_1230014	NPMRIOTA_140020
	ABC-type multidrug transport system, ATPase component	3.A.1.105. The Drug Exporter-1 (DrugE1) Family		arCOG00194		NPMRTH2_2410003	NPMRTH3_230007 NPMRTH3_730001		NPMRTH5_840001
	ABC-type multidrug transport system, permease component	3.A.1.105. The Drug Exporter-1 (DrugE1) Family, permease	CLUSTER_9437,	arCOG01467	NPMRTH1_1080003	NPMRTH2_2410002	NPMRTH3_230008	NPMRTH4_2290005	NPMRTH5_840002	YK1312THETA_1090010	NPMRD1_220014	NPMRD2_850002	NPMRD3_400002	YK1309IOTA_90002	NPMRIOTA_30002
	ABC-type multidrug transport system, permease component	3.A.1.105. The Drug Exporter-1 (DrugE1) Family, permease	CLUSTER_9703	arCOG01467			NPMRTH3_2990001	NPMRTH4_1700003		YK1312THETA_1910004	NPMRD1_30033	NPMRD2_1040003	NPMRD3_40013	YK1309IOTA_1130004	NPMRIOTA_40051
	ABC-type multidrug transport system, ATPase component	3.A.1.105. The Drug Exporter-1 (DrugE1) Family, substrate-binding	CLUSTER_5609	arCOG00196	NPMRTH1_1080005 NPMRTH1_470001	NPMRTH2_1910004 NPMRTH2_2410003	NPMRTH3_230007	NPMRTH4_2290006	NPMRTH5_840001	YK1312THETA_1090009	NPMRD1_220015	NPMRD2_850003	NPMRD3_400003	YK1309IOTA_90003	NPMRIOTA_30003, NPMRIOTA_30004
	ABC-type multidrug transport system, ATPase component	3.A.1.105. The Drug Exporter-1 (DrugE1) Family, substrate-binding	CLUSTER_6522	arCOG00196			NPMRTH3_730001	NPMRTH4_1700002 NPMRTH4_630003		YK1312THETA_1910005	NPMRD1_30032	NPMRD2_1040002	NPMRD3_40012	YK1309IOTA_1130003	NPMRIOTA_40052
	ABC-type antimicrobial peptide transport system, ATPase component	3.A.1.122. The Macrolide Exporter (MacB) Family (macrolides, enterotoxin, antimicrobial peptide and heme efflux systems.)	CLUSTER_8279	arCOG00922	NPMRTH1_120021	NPMRTH2_980002	NPMRTH3_880004		NPMRTH5_70006		NPMRD1_40018	NPMRD2_80002	NPMRD3_90023	YK1309IOTA_860003	NPMRIOTA_180015
	ABC-type transport system, involved in lipoprotein release, permease component	3.A.1.125: The Lipoprotein Translocase (LPT) Family	CLUSTER_3503	arCOG02313	NPMRTH1_120022	NPMRTH2_980003	NPMRTH3_4560001 NPMRTH3_4640001		NPMRTH5_70005	YK1312THETA_2240005	NPMRD1_40019	NPMRD2_80003	NPMRD3_90022	YK1309IOTA_860002	NPMRIOTA_180016
	DedA family membrane protein	9.B.27. The DedA or YdjX-Z (DedA) Family	CLUSTER_11668	arCOG03119	NPMRTH1_230012		NPMRTH3_110002 NPMRTH3_3740001	NPMRTH4_170009		YK1312THETA_460005				YK1309IOTA_1870001	NPMRIOTA_220002
	DedA family membrane protein	9.B.27. The DedA or YdjX-Z (DedA) Family	CLUSTER_12425	arCOG03119	NPMRTH1_1670004	NPMRTH2_1660003		NPMRTH4_580003	NPMRTH5_1610002		NPMRD1_130025	NPMRD2_20001	NPMRD3_80023	YK1309IOTA_350013	NPMRIOTA_200027
	DedA family membrane protein	9.B.27. The DedA or YdjX-Z (DedA) Family	CLUSTER_13009	arCOG03117	NPMRTH1_50002	NPMRTH2_680016	NPMRTH3_410005	NPMRTH4_2240013		YK1312THETA_2420001	NPMRD1_200029
	CopD family protein	9.B.62. The Copper Resistance (CopD) Family	CLUSTER_14940	arCOG05392	NPMRTH1_1450002	NPMRTH2_1670007	NPMRTH3_1600001	NPMRTH4_700008	NPMRTH5_240005	YK1312THETA_1130007	NPMRD1_40038	NPMRD2_210004	NPMRD3_90005		NPMRIOTA_120037
	Probable cobalt transporter subunit, CbtA	9.B.69. Putative Cobalt Transporter (CbtAB) Family	CLUSTER_9454	arCOG06353	NPMRTH1_30007	NPMRTH2_1010003	NPMRTH3_600003	NPMRTH4_1800007	NPMRTH5_2570001	YK1312THETA_2530012	NPMRD1_90041			YK1309IOTA_510012	NPMRIOTA_50040
	Cobalt transporter subunit, CbtB	9.B.69. Putative Cobalt Transporter (CbtAB) Family	CLUSTER_23062	arCOG08746	NPMRTH1_30006	NPMRTH2_1010004	NPMRTH3_600002	NPMRTH4_1800006		YK1312THETA_2530011	NPMRD1_90042			YK1309IOTA_510013	NPMRIOTA_50041
